# Supplementary material for: Conserved sleep disturbances in FOXP1 syndrome originate from developmental dysregulation of peptidergic signaling
Source: J Clin Invest. 2026 Apr 1;136(7):e193475. doi: 10.1172/JCI193475 (PMC13038207; doi:10.1172/JCI193475)
Supplement: Supplemental table 3 [file jci-136-193475-s240.xlsx]

## Sheet: FOXP1_ShortSleep
MarkerName	CHR	BP	Allele1	Allele2	Freq1	BETA	P-value
rs189253645	3	70903967	G	C	0.998854	-0.00407964	0.8
rs565119594	3	70905034	A	C	0.998326	-0.000222867	0.99
rs532325684	3	70905257	G	C	0.998625	-0.00204249	0.87
rs150764774	3	70905327	T	G	0.998804	0.01514	0.4
rs2687195	3	70905581	G	A	0.304369	0.000673405	0.54
rs538387808	3	70906133	T	C	0.998671	0.00474385	0.8
rs78670122	3	70907066	G	A	0.854335	0.00027202	0.86
rs1522552	3	70907252	A	G	0.306145	0.000600613	0.59
rs148129375	3	70907484	G	A	0.998955	-0.00189954	0.93
rs73116329	3	70907898	G	A	0.985061	2.33908e-05	0.97
rs141065569	3	70908018	G	A	0.988928	0.00068605	0.92
rs77375430	3	70908144	C	G	0.988303	0.000452417	0.91
rs138958037	3	70909013	G	T	0.995935	0.00605755	0.42
rs2699491	3	70909039	C	T	0.320341	0.000531147	0.62
rs187827952	3	70909071	C	T	0.998861	0.0244537	0.12
rs184621924	3	70909130	C	T	0.993214	0.00165431	0.81
rs147448853	3	70909311	T	G	0.996823	-0.00214231	0.81
rs2699489	3	70909328	C	T	0.000971886	0.00831913	0.6
rs543918186	3	70909331	C	T	0.99893	-0.0371025	0.053
rs2699490	3	70909437	C	T	0.000269608	0.0364833	0.22
rs184697020	3	70909471	T	C	0.996785	0.00208585	0.82
rs2597301	3	70909494	C	G	0.311494	0.00069436	0.52
rs7621483	3	70909929	G	A	0.995949	0.00449132	0.55
rs115524088	3	70910082	G	A	0.999358	0.000700794	1
rs9990078	3	70910331	C	T	0.995983	0.00453086	0.55
rs9869637	3	70910989	G	C	0.999352	0.0154845	0.48
rs4458341	3	70911012	G	T	0.995973	0.00643779	0.4
rs6781170	3	70911188	G	T	0.996003	0.00667989	0.38
rs2077610	3	70911271	T	A	0.447035	0.000608245	0.54
rs1881851	3	70911344	C	G	0.000267923	0.0377408	0.2
rs114183989	3	70911741	G	A	0.996794	0.00376783	0.68
rs115801284	3	70912525	T	C	0.996095	-0.00781474	0.35
rs1522553	3	70913142	A	G	0.914177	-0.000507598	0.77
rs11926363	3	70913181	T	A	0.684926	-0.000686553	0.53
rs1522554	3	70913293	C	G	0.319959	0.000601214	0.58
rs189791429	3	70913390	C	T	0.995566	0.0108446	0.16
rs187981626	3	70913436	T	C	0.991602	-0.0105894	0.059
rs181876572	3	70913445	C	A	0.9894	-0.00896189	0.069
rs74764450	3	70913519	T	A	0.999291	0.0164078	0.43
rs535992385	3	70913612	G	T	0.996787	0.00350405	0.68
rs28513413	3	70913669	G	A	0.995915	0.00404391	0.59
rs13060374	3	70913882	G	A	0.693072	-0.000648546	0.56
rs73116333	3	70914521	C	T	0.984684	-0.000735278	0.82
rs35270590	3	70914733	T	C	0.698166	-0.000484189	0.67
rs35109540	3	70914736	T	C	0.698436	-0.000432542	0.7
rs34341381	3	70914738	T	G	0.698418	-0.000419415	0.71
rs2699488	3	70915518	C	T	0.000268594	0.0323791	0.27
rs138834731	3	70915719	G	C	0.975426	0.00161872	0.64
rs183584746	3	70916357	C	G	0.998773	-0.018936	0.19
rs192927428	3	70916476	A	T	0.997664	0.00813206	0.46
rs2597302	3	70917189	T	G	0.296141	0.000685841	0.53
rs4676893	3	70917639	A	T	0.307613	0.000774894	0.47
rs536313031	3	70917998	C	A	0.998951	-0.00558537	0.75
rs1018340	3	70918127	G	A	0.315979	0.000658586	0.54
rs1534783	3	70918160	G	C	0.000280166	0.036753	0.21
rs1018341	3	70918294	G	T	0.99933	0.0148301	0.48
rs76396977	3	70918300	G	A	0.988015	-0.000812931	0.86
rs76527795	3	70918315	C	G	0.99249	-0.00109572	0.85
rs74595448	3	70918386	T	C	0.992484	-0.00149484	0.79
rs1403202	3	70918938	T	A	0.689788	-0.000498023	0.65
rs190018934	3	70919048	A	G	0.996938	-0.000118396	0.99
rs12054322	3	70919162	A	T	0.689851	-0.00050919	0.65
rs6798770	3	70919220	C	G	0.995771	0.00294508	0.69
rs2597303	3	70919317	C	T	0.000282527	0.0404495	0.16
rs57698538	3	70919806	A	G	0.985443	-0.00260296	0.55
rs17007949	3	70920041	G	C	0.690195	-0.000469619	0.67
rs56254492	3	70920168	C	T	0.698774	-0.000587711	0.6
rs4499560	3	70920485	A	T	0.314357	0.000400997	0.72
rs77402716	3	70920709	C	T	0.99575	0.00316923	0.66
rs17007953	3	70921296	G	A	0.99937	0.0291811	0.19
rs7626449	3	70921329	G	A	0.706394	-0.000552984	0.62
rs140083050	3	70921461	C	T	0.992841	-0.000693448	0.95
rs145585883	3	70921506	A	G	0.991621	-0.00463508	0.38
rs112660335	3	70921844	C	T	0.99595	0.00255987	0.73
rs2597304	3	70921871	G	A	0.000283522	0.0411	0.16
rs62257168	3	70921881	C	T	0.998432	0.00798081	0.55
rs60734295	3	70921991	T	C	0.992216	-0.00241218	0.66
rs149857993	3	70922285	G	C	0.984499	0.00470295	0.25
rs2687197	3	70922320	T	C	0.302082	0.000590209	0.59
rs145684840	3	70922358	A	G	0.997866	-0.00782456	0.47
rs190423146	3	70922492	G	A	0.991236	0.000473565	0.93
rs2597305	3	70922562	G	C	0.453283	0.000415045	0.68
rs2597306	3	70922640	G	A	0.000287268	0.0414704	0.15
rs78753577	3	70922851	A	C	0.974489	0.00286442	0.31
rs6773444	3	70922878	A	G	0.987996	0.00118096	0.78
rs6809365	3	70922903	C	T	0.995936	0.00286437	0.7
rs13325083	3	70923074	C	T	0.995988	0.00369123	0.63
rs6776545	3	70923584	A	G	0.692776	-0.000577732	0.6
rs147978891	3	70923761	G	A	0.996509	0.000758451	0.95
rs543133442	3	70923814	A	G	0.997917	0.00809489	0.49
rs9835280	3	70923961	G	A	0.990632	0.00125205	0.8
rs2687199	3	70924971	G	A	0.323783	0.000427793	0.7
rs140434692	3	70925331	G	T	0.985215	-0.00387373	0.34
rs13068175	3	70925604	G	A	0.707185	-0.000768075	0.49
rs9856621	3	70925955	C	T	0.995988	0.00849963	0.29
rs529053034	3	70926052	C	T	0.996572	-0.00866277	0.38
rs549167826	3	70926275	G	A	0.997799	-0.0121459	0.27
rs17007958	3	70926408	C	G	0.844759	-0.000141566	0.92
rs78852571	3	70926534	C	T	0.995994	0.00936982	0.24
rs28407979	3	70926742	C	A	0.996002	0.00941403	0.24
rs28609900	3	70926773	A	G	0.987768	0.00204404	0.64
rs1533834	3	70926988	C	T	0.706498	-0.000718057	0.52
rs75472355	3	70926997	A	T	0.992142	-0.000850268	0.88
rs11716788	3	70927234	C	T	0.699638	0.000768788	0.47
rs116713630	3	70927287	A	C	0.975526	-0.00258458	0.4
rs34518676	3	70927382	G	A	0.706706	-0.000703962	0.53
rs373152798	3	70927714	G	A	0.998857	0.00024151	0.99
rs111770279	3	70928066	C	T	0.997776	0.00142709	0.87
rs953304	3	70928138	C	G	0.995912	0.00667538	0.41
rs528378334	3	70928290	G	C	0.997609	-0.025269	0.022
rs571584511	3	70928533	C	T	0.997654	0.0090618	0.37
rs74366188	3	70928832	C	T	0.99593	0.00733835	0.36
rs2687201	3	70928930	A	C	0.306343	0.000415466	0.71
rs74469561	3	70929100	G	T	0.918429	-8.83864e-05	0.96
rs139878115	3	70929297	T	C	0.990835	0.00617787	0.22
rs144831394	3	70929360	T	G	0.996407	-0.0130131	0.14
rs9825238	3	70929441	T	C	0.987951	0.00291171	0.51
rs17007964	3	70929757	G	A	0.999972	-0.181665	0.12
rs76581333	3	70929850	A	G	0.988007	0.00193637	0.66
rs558797602	3	70929920	T	C	0.998559	-0.0194754	0.15
rs2687202	3	70929983	T	C	0.297574	0.000532628	0.63
rs9839462	3	70930264	G	A	0.988176	0.00141357	0.74
rs9882541	3	70930555	C	T	0.988183	0.00140337	0.75
rs9883019	3	70930798	C	T	0.988163	0.00115397	0.79
rs9827234	3	70930939	A	G	0.988242	0.00171157	0.7
rs34577575	3	70931081	G	T	0.704607	-0.000556779	0.62
rs9883646	3	70931207	C	T	0.995975	0.00379659	0.61
rs62257169	3	70931324	C	T	0.930218	0.0016926	0.36
rs12632139	3	70931383	A	G	0.988197	0.00120016	0.78
rs113607446	3	70931513	G	A	0.997896	0.00120989	0.89
rs148229193	3	70931703	A	G	0.98662	-0.00106698	0.77
rs12634695	3	70931707	G	C	0.990663	0.000791049	0.87
rs111331482	3	70932025	C	T	0.988093	0.00175296	0.69
rs116218971	3	70932458	A	G	0.999917	-0.0767036	0.24
rs35378923	3	70932586	G	A	0.709369	-0.0006063	0.59
rs9837413	3	70932693	A	C	0.991379	-6.65927e-05	0.99
rs143623119	3	70932702	G	A	0.989025	0.00370128	0.45
rs565121466	3	70932751	T	C	0.997786	-0.0035921	0.72
rs148525180	3	70932966	G	A	0.989051	0.00376278	0.45
rs76262137	3	70933474	T	C	0.995955	0.00341607	0.65
rs2687203	3	70933568	C	T	0.312949	0.000443222	0.69
rs2687204	3	70933607	C	T	0.00438006	0.000149761	0.98
rs543898261	3	70933782	A	C	0.998746	0.00537034	0.75
rs149258761	3	70934126	T	C	0.986755	-0.00960311	0.026
rs569465411	3	70934286	G	T	0.998916	0.00668426	0.72
rs115220952	3	70934474	C	T	0.992053	0.00422144	0.49
rs2597311	3	70935325	G	C	0.000340322	0.0466143	0.082
rs1881853	3	70935501	A	G	0.000289938	0.0423504	0.14
rs114100597	3	70935543	G	A	0.988559	0.00147375	0.76
rs1881852	3	70935576	G	A	0.000273664	0.0315361	0.27
rs1522555	3	70935961	T	C	0.00846252	-0.00410067	0.46
rs9881952	3	70936149	C	T	0.995982	0.00591968	0.43
rs149999476	3	70936283	C	T	0.991937	-0.00097796	0.84
rs144309303	3	70936440	G	A	0.980317	-5.62905e-05	1
rs189824481	3	70936694	A	G	0.996816	0.000505391	0.98
rs1852922	3	70936712	G	A	0.309734	0.00056081	0.61
rs1851428	3	70936714	T	C	0.313844	0.000409214	0.71
rs151132096	3	70937260	C	T	0.996446	0.0054716	0.54
rs140133581	3	70937301	A	G	0.998897	0.0117035	0.44
rs13089093	3	70937343	T	C	0.694344	-0.000590507	0.59
rs554510572	3	70937443	C	T	0.998614	0.0147004	0.3
rs2687205	3	70937811	A	G	0.00854223	-0.0048882	0.37
rs28451255	3	70937965	C	G	0.995867	0.00495156	0.54
rs558196540	3	70938093	A	G	0.998779	0.0182259	0.35
rs9836640	3	70938174	A	G	0.995736	0.00520825	0.51
rs75034413	3	70938193	T	G	0.999973	-0.16887	0.15
rs76090032	3	70938194	T	C	0.999973	-0.167993	0.15
rs2597312	3	70938609	C	T	0.309341	0.000393669	0.72
rs149418922	3	70939071	G	C	0.997679	-0.010039	0.36
rs147267833	3	70939925	G	T	0.991206	0.00585475	0.26
rs13084963	3	70940412	C	G	0.703882	-0.000601338	0.59
rs115433278	3	70940474	G	A	0.94625	-0.000957965	0.66
rs6798926	3	70940689	A	G	0.991282	-0.000281346	0.98
rs6809836	3	70940892	G	A	0.708158	-0.000472734	0.66
rs57376751	3	70941219	A	G	0.999634	-0.0174559	0.48
rs1126337	3	70941324	T	C	0.995802	0.0061768	0.44
rs145672349	3	70941335	G	A	0.997883	-0.00897351	0.41
rs114843975	3	70941551	T	C	0.985019	0.00428872	0.3
rs564718024	3	70943095	G	A	0.992441	0.00149552	0.82
rs13097265	3	70943143	G	A	0.712643	-0.000517844	0.64
3:70943871_G_A	3	70943871	G	A	0.996958	-0.00240074	0.81
rs149643802	3	70944498	T	G	0.999975	-0.132863	0.27
rs192713895	3	70944809	C	A	0.996685	0.00507369	0.56
rs563786157	3	70945637	G	A	0.998156	-0.00292893	0.78
rs148663164	3	70945679	C	T	0.999698	-0.0335977	0.22
rs150794182	3	70945952	C	T	0.996519	0.00515482	0.56
rs567197267	3	70946098	C	T	0.999975	-0.132921	0.27
rs143262466	3	70946510	G	T	0.998989	-0.0280539	0.09
rs146710203	3	70946602	G	A	0.985034	0.00420083	0.31
rs116796647	3	70946696	G	A	0.9768	0.000653002	0.86
rs148976631	3	70946826	C	T	0.988362	-0.00270253	0.54
rs7630063	3	70947023	G	C	0.995755	0.00388358	0.6
rs182710401	3	70947259	T	C	0.98858	-0.00236375	0.59
rs553266322	3	70947344	C	G	0.998168	-0.0151825	0.19
rs565194443	3	70947471	G	A	0.998744	0.00667702	0.67
rs187481242	3	70947722	C	A	0.998119	0.0114475	0.33
rs143049986	3	70947767	G	A	0.995968	-0.00613068	0.46
rs147056266	3	70947795	C	G	0.999908	0.0461751	0.41
rs531074833	3	70947972	A	T	0.998223	-0.0144006	0.23
rs115614322	3	70948145	C	T	0.996907	-0.00185362	0.88
rs62257174	3	70948149	G	A	0.700262	-0.000523287	0.64
rs187996671	3	70948598	G	T	0.998672	-0.00653542	0.66
rs186619545	3	70948979	C	T	0.998027	-0.00820152	0.5
rs79089273	3	70949060	G	T	0.995912	0.00518046	0.52
rs182801105	3	70949078	G	A	0.998267	-0.00343911	0.8
rs186091975	3	70949168	G	A	0.995997	-0.0150252	0.078
rs187831976	3	70949417	T	C	0.997322	0.00814311	0.46
rs183760591	3	70949819	A	T	0.996373	0.000500523	0.95
rs34998904	3	70950360	A	G	0.998462	-0.0319679	0.014
rs9857187	3	70950398	C	T	0.996113	0.00465446	0.54
rs77136844	3	70950634	G	A	0.985016	0.00422572	0.31
rs34552401	3	70950691	A	G	0.700929	-0.000352801	0.75
rs116910534	3	70951152	T	C	0.996428	0.00764928	0.37
rs7648934	3	70951211	C	T	0.995998	0.00497455	0.51
rs75619311	3	70951223	A	G	0.999728	-0.0365417	0.2
rs147027475	3	70951273	T	G	0.99482	0.000632018	0.93
rs6769360	3	70951352	A	T	0.995919	0.00578886	0.47
rs6805430	3	70951405	C	T	0.688608	-0.000371278	0.73
rs191098462	3	70951790	G	A	0.997812	-0.00155937	0.88
rs142613130	3	70951834	G	C	0.975504	0.00251826	0.45
rs77940908	3	70951913	C	A	0.99596	0.00340714	0.65
rs5007038	3	70951945	A	T	0.688286	-0.000398837	0.72
rs141872618	3	70951994	C	T	0.990931	0.000274971	1
rs183436355	3	70952493	A	G	0.995893	0.00667617	0.41
rs6549363	3	70952653	G	C	0.688153	-0.000422711	0.7
rs11915097	3	70952881	A	C	0.99969	-0.0345288	0.2
rs183661745	3	70953094	T	C	0.996438	-0.00082424	0.91
rs75201825	3	70953295	G	T	0.997336	0.00911154	0.39
rs186485317	3	70953372	T	A	0.998697	0.0276265	0.056
rs9874089	3	70954034	C	G	0.511018	0.000412761	0.65
rs148332859	3	70954253	T	C	0.997915	-0.0101468	0.36
rs11919835	3	70954273	G	C	0.630567	-6.04802e-05	0.98
rs13093886	3	70954512	G	A	0.704763	-0.000376144	0.74
rs141804943	3	70954699	C	T	0.996309	0.00636227	0.42
rs7638679	3	70955186	G	A	0.688551	-0.000307119	0.78
rs17007997	3	70955292	A	C	0.995915	0.00614558	0.44
rs7617399	3	70955346	C	T	0.99973	-0.0348164	0.23
rs559816863	3	70955430	A	G	0.998614	-0.0335887	0.02
rs545936020	3	70956022	C	T	0.998932	-0.00394629	0.79
rs115309892	3	70956203	G	A	0.97509	-0.000808536	0.82
3:70956443_C_T	3	70956443	C	T	0.998687	-0.0146849	0.38
rs146793106	3	70957010	G	A	0.98582	-0.00445799	0.29
rs146722120	3	70957216	G	C	0.985546	-0.00146294	0.71
rs7645047	3	70957282	G	A	0.995805	0.00385807	0.63
rs7645054	3	70957301	G	A	0.995882	0.00503324	0.53
rs148069068	3	70957346	C	T	0.996566	-0.00942265	0.28
rs6790743	3	70957896	A	C	0.692263	-0.000191129	0.87
rs35236436	3	70957949	C	T	0.705102	-0.000327136	0.77
rs61406512	3	70958426	A	G	0.999691	-0.0399711	0.14
rs184134327	3	70958510	T	C	0.997692	-0.00303455	0.79
rs17007999	3	70958673	A	G	0.893815	0.000368732	0.82
rs7631985	3	70958738	G	C	0.999611	-0.0308852	0.2
rs142457904	3	70959179	C	T	0.988299	0.00604008	0.18
rs9834170	3	70959312	G	A	0.987149	0.00128566	0.77
rs146773709	3	70959414	G	A	0.992652	-0.00123263	0.81
rs9837992	3	70959438	G	A	0.691881	-0.000252849	0.82
rs28452832	3	70959530	T	G	0.990849	-0.000485957	0.94
rs13092463	3	70959754	G	A	0.704996	-0.00028833	0.8
rs7630114	3	70960223	T	C	0.99963	-0.0227968	0.36
rs73836994	3	70960658	C	T	0.995911	0.00432821	0.6
rs35012514	3	70960768	G	A	0.704909	-0.00030646	0.79
rs6772926	3	70961221	C	T	0.991364	0.00112438	0.8
rs186250762	3	70961747	G	A	0.985565	-0.00293104	0.46
rs537613006	3	70961908	T	G	0.99781	0.0103037	0.31
rs577503681	3	70961942	G	C	0.998124	0.000801983	0.94
rs9836459	3	70961995	T	C	0.995938	0.00405012	0.62
rs2177181	3	70962063	T	G	0.0847045	0.000207975	0.9
rs572128743	3	70962069	A	T	0.998778	0.00806758	0.61
rs76194352	3	70963190	C	A	0.994628	0.0108355	0.12
rs6792932	3	70963625	A	C	0.991264	0.00182441	0.7
rs114158722	3	70963765	G	A	0.991431	0.00375171	0.51
rs11917326	3	70963842	C	G	0.999687	-0.0383042	0.16
rs13075566	3	70963994	C	G	0.998408	0.0183199	0.18
rs9843579	3	70964260	A	T	0.99127	0.00184579	0.7
rs533144634	3	70964378	G	A	0.997014	0.00379658	0.67
rs9828296	3	70964533	C	T	0.98689	0.00203008	0.64
rs13321101	3	70964634	A	G	0.99563	0.00324344	0.68
rs13065564	3	70965044	T	G	0.695301	-0.000313695	0.79
rs34942426	3	70965425	C	T	0.704765	-0.000310968	0.78
rs533407041	3	70966210	G	T	0.997863	0.00895698	0.4
rs143099264	3	70966253	T	G	0.998686	0.0264872	0.067
rs17802799	3	70967054	G	A	0.693854	-0.000420417	0.72
rs34936052	3	70967100	G	A	0.680811	-0.000185932	0.89
rs17008024	3	70967199	T	C	0.996	0.00749318	0.35
rs528684906	3	70967209	C	T	0.998689	-0.00800326	0.58
rs7652232	3	70967328	T	C	0.0839346	7.24271e-05	0.96
rs559445152	3	70967986	A	C	0.995572	0.0145242	0.056
rs146046309	3	70968104	G	A	0.99896	-0.0277354	0.098
rs13094887	3	70968431	A	T	0.698933	-0.000348061	0.77
rs183694589	3	70968472	A	G	0.991168	-0.00317836	0.54
rs11917020	3	70968817	C	G	0.986959	0.00394378	0.35
rs78854291	3	70968904	T	A	0.999732	-0.0406375	0.16
rs9822779	3	70969345	C	A	0.986862	0.00386706	0.36
rs6549364	3	70969599	G	A	0.996001	0.00819593	0.31
rs145300756	3	70969991	C	T	0.998255	-0.01396	0.26
rs185361047	3	70970053	C	T	0.997787	0.0111933	0.27
rs6549365	3	70970136	G	T	0.996005	0.00797102	0.32
rs17802889	3	70970212	A	G	0.699172	-0.000322046	0.79
rs150928125	3	70970317	C	T	0.998216	0.0109319	0.39
rs188260511	3	70970336	C	T	0.996554	0.00599215	0.47
rs6549366	3	70970343	G	A	0.686101	-0.000107814	0.95
rs144412605	3	70971135	T	C	0.997381	0.00162561	0.87
rs190117950	3	70971300	T	C	0.996202	-0.00171675	0.84
rs7634248	3	70971307	C	T	0.991124	0.0036379	0.46
rs79951898	3	70971874	C	T	0.963375	-0.00152179	0.56
rs557199513	3	70971978	A	G	0.998229	-0.00747699	0.52
rs116038811	3	70972238	C	T	0.974037	0.00493261	0.12
rs12636552	3	70972466	A	G	0.685186	-0.000141691	0.92
rs17008031	3	70972838	A	G	0.996291	0.0080642	0.34
rs111953778	3	70973142	T	G	0.996782	0.0121407	0.17
rs17802967	3	70973305	T	C	0.698486	-0.00035068	0.77
rs141374935	3	70973346	C	T	0.996116	-0.00669679	0.44
rs78892958	3	70973370	C	T	0.999844	-0.0462923	0.37
rs115756821	3	70973443	G	A	0.958796	0.00110886	0.67
rs115100958	3	70973781	G	C	0.987748	-0.0110827	0.013
rs185902171	3	70974051	T	C	0.994861	-0.00523976	0.45
rs143907755	3	70974107	T	C	0.996912	-0.0108758	0.24
rs74987897	3	70974516	T	C	0.995421	0.00117939	0.83
rs80134959	3	70974716	T	A	0.957356	-0.00438823	0.069
rs114713750	3	70975013	C	G	0.993848	0.000818521	0.94
rs143325176	3	70975099	C	T	0.993074	0.00536359	0.41
rs199696640	3	70975176	C	T	0.998818	0.040564	0.035
rs575682300	3	70975664	A	G	0.998924	0.0188459	0.31
rs13067448	3	70975674	T	C	0.966423	0.00205411	0.45
rs573972797	3	70976324	G	A	0.99722	-0.00434635	0.69
rs73116381	3	70976498	C	A	0.97397	0.0058869	0.051
rs113297043	3	70976757	A	G	0.996876	0.0112696	0.21
rs12636225	3	70976765	T	C	0.99104	0.00412805	0.4
rs13074819	3	70977636	A	G	0.69684	-0.000409847	0.73
rs66656422	3	70977727	G	C	0.0880442	-0.000503798	0.78
rs534066144	3	70979000	C	T	0.998456	0.0028632	0.84
rs542861795	3	70979116	A	G	0.995098	-0.000161299	0.99
rs553219023	3	70979320	A	G	0.996755	-0.00693954	0.44
rs78147307	3	70979356	C	T	0.995726	0.00176334	0.85
rs149694276	3	70979919	T	C	0.996017	0.00494279	0.52
rs78796811	3	70980072	G	A	0.975116	-0.000845352	0.81
rs71298360	3	70980323	T	G	0.98778	0.00277393	0.54
rs11929005	3	70980468	T	C	0.999975	-0.142022	0.23
rs116752475	3	70981104	G	T	0.999919	-0.10045	0.14
rs34603408	3	70981115	G	A	0.69088	-0.000146048	0.92
rs148992624	3	70981236	T	G	0.982347	-0.00495418	0.18
rs183114122	3	70981755	G	A	0.996264	0.00112295	0.87
rs80036471	3	70981846	A	G	0.996171	0.00727788	0.35
rs77130190	3	70982111	T	C	0.954195	0.00271141	0.27
rs559899655	3	70982572	C	T	0.99785	0.0116097	0.32
rs79447040	3	70982790	C	G	0.978067	-0.000573378	0.86
rs13082284	3	70982936	G	T	0.987689	0.00357101	0.42
rs188052136	3	70982958	C	T	0.998953	-0.0255123	0.095
rs184818549	3	70983077	T	G	0.995431	0.0128919	0.086
rs138095571	3	70983185	C	T	0.991847	-0.00218526	0.68
rs181601475	3	70983469	T	G	0.998403	0.00586377	0.63
rs7611254	3	70983506	C	T	0.687026	-2.80842e-05	0.99
rs75203691	3	70983654	A	G	0.940031	0.00216156	0.3
rs186277300	3	70983728	T	C	0.995747	0.00486255	0.53
rs568567283	3	70984138	C	T	0.998851	-0.00596843	0.66
rs59408936	3	70984306	T	G	0.99967	-0.0482991	0.073
rs2140132	3	70984347	G	A	0.686095	-1.66485e-05	0.98
rs59928604	3	70984388	C	T	0.995812	0.00432328	0.61
rs59897463	3	70984494	C	T	0.995812	0.00430983	0.61
rs562287751	3	70984748	A	T	0.999043	-0.0249281	0.13
rs11917200	3	70984753	A	G	0.699242	-0.000253156	0.84
rs11928769	3	70985059	C	A	0.702215	-0.000186792	0.89
rs191536657	3	70985352	T	C	0.997754	-0.0101431	0.36
rs539055343	3	70985749	G	A	0.997913	-0.0027249	0.8
rs76425544	3	70985952	G	A	0.995814	0.00425789	0.61
rs190360411	3	70985995	G	A	0.997429	-0.016783	0.11
rs17803057	3	70986210	T	C	0.941562	0.000128858	0.98
rs547546847	3	70986258	G	A	0.998357	0.0115031	0.36
rs185152648	3	70986289	T	A	0.998959	0.00322573	0.82
rs78338424	3	70986409	A	G	0.999675	-0.0437966	0.1
rs12630880	3	70986519	G	T	0.686375	-7.43736e-05	0.97
rs12639119	3	70986758	A	T	0.991143	0.00420565	0.39
rs144927677	3	70987433	T	G	0.992599	0.0104754	0.076
rs7637444	3	70987493	T	C	0.991081	0.00443958	0.37
rs77127550	3	70987583	C	T	0.999673	-0.0447218	0.094
rs62257209	3	70988233	G	A	0.955268	-0.00170672	0.49
rs144922581	3	70988571	A	T	0.997184	0.00794039	0.41
rs151333419	3	70988680	C	G	0.999675	-0.044665	0.094
rs139245569	3	70988701	A	C	0.999675	-0.0449537	0.092
rs17008038	3	70988735	C	G	0.995926	0.00774677	0.33
rs17008038	3	70988735	C	T	0.940611	0.00256285	0.22
rs28382279	3	70988875	T	C	0.991091	0.00424545	0.39
rs188844402	3	70988924	A	G	0.998591	0.0177853	0.24
rs80303232	3	70989036	C	T	0.999794	-0.0438862	0.26
rs74858962	3	70989037	C	T	0.999792	-0.0425263	0.27
rs145207331	3	70989607	G	A	0.983771	0.00161281	0.66
rs185942272	3	70990320	T	C	0.998801	0.0268541	0.078
rs79309726	3	70990486	G	T	0.99955	0.0268437	0.25
rs533513723	3	70991137	G	T	0.998529	0.0128394	0.39
rs141369384	3	70991269	A	G	0.99993	-0.0406204	0.56
rs9310201	3	70991842	A	T	0.584981	0.00028728	0.75
rs2321385	3	70993153	A	G	0.990605	0.00368552	0.45
rs9985332	3	70993295	A	G	0.999802	-0.000382715	0.98
rs17008045	3	70993410	C	T	0.99966	-0.0458367	0.085
rs9310202	3	70993521	T	G	0.999801	-0.00172683	0.95
rs9310203	3	70993599	C	T	0.999886	-0.0997711	0.057
rs9310204	3	70993774	C	A	0.999888	0.057609	0.24
rs142977880	3	70993918	A	G	0.995061	0.00232741	0.74
rs9847154	3	70994006	T	C	0.575566	0.00021891	0.81
rs185767655	3	70994690	A	G	0.992105	0.00328924	0.55
rs143695323	3	70994727	G	A	0.996744	0.00214317	0.8
rs9828650	3	70994811	C	A	0.999889	0.0602226	0.22
rs572725317	3	70995125	G	A	0.998784	0.00305087	0.89
rs6802023	3	70995430	T	C	0.720478	-9.13345e-05	0.96
rs183505088	3	70995446	C	A	0.998076	0.010023	0.36
rs148892034	3	70995501	G	C	0.993079	0.00633986	0.29
rs76321371	3	70995807	C	T	0.999878	-0.00350627	0.95
rs367756967	3	70995932	C	T	0.998929	0.00158882	0.93
rs79218668	3	70995972	T	C	0.995468	0.000649263	0.89
rs75350479	3	70996406	C	T	0.996102	-0.00949194	0.27
rs62257211	3	70996636	T	C	0.716486	0.000179067	0.84
rs114266594	3	70996719	C	A	0.9999	-0.0655351	0.24
rs58865370	3	70996728	A	G	0.990617	0.00317716	0.51
rs9830382	3	70996767	A	C	0.990439	0.00345233	0.47
rs13318034	3	70997086	A	G	0.99002	0.00130536	0.77
rs77749627	3	70997135	C	T	0.995687	0.00981794	0.2
rs13318854	3	70997364	T	A	0.999796	-0.00659263	0.85
rs190205895	3	70997376	A	C	0.996779	-0.0103569	0.23
rs139570414	3	70997574	G	A	0.986117	0.00175762	0.65
rs17008051	3	70998486	T	C	0.995894	0.00707301	0.34
rs13316362	3	70999150	C	T	0.999583	0.0218256	0.39
rs12634825	3	70999620	T	G	0.980862	0.00580025	0.1
rs191819877	3	70999659	C	A	0.996588	0.00551914	0.5
rs549832685	3	70999976	T	C	0.998819	-0.0225707	0.14
rs192666220	3	71000121	T	G	0.998654	0.00579098	0.73
rs6789153	3	71001255	C	G	0.99025	0.00278824	0.55
rs535716943	3	71001633	C	G	0.998409	0.00857064	0.58
rs72960051	3	71001746	G	T	0.999653	-0.0368394	0.17
rs9865833	3	71002406	T	G	0.972322	0.005779	0.05
rs74896233	3	71003038	A	G	0.999753	0.0250525	0.44
rs7640237	3	71003125	C	T	0.984616	0.00424955	0.27
rs11914627	3	71004322	G	A	0.999975	-0.115384	0.32
rs149064360	3	71004580	G	A	0.998559	-0.01152	0.39
rs537308827	3	71005572	T	C	0.99638	0.00443226	0.58
rs532852561	3	71006061	C	G	0.998369	0.00738835	0.62
rs557236485	3	71006331	T	C	0.997348	-0.00440562	0.68
rs17008063	3	71006989	A	G	0.992867	0.00840309	0.16
rs577920948	3	71007355	A	T	0.997408	0.0111853	0.26
rs568661192	3	71007571	C	T	0.998997	-0.000504843	0.97
rs7639736	3	71008557	C	A	0.992813	0.00688661	0.25
rs74500754	3	71008704	G	A	0.992572	0.000455326	0.96
rs571463386	3	71008733	C	T	0.995429	0.0110064	0.15
rs184288896	3	71008799	C	T	0.996831	-0.00208348	0.83
rs77380220	3	71009023	G	A	0.970944	-0.00216933	0.47
rs116476545	3	71009369	C	T	0.982848	0.00681637	0.069
rs115795802	3	71009606	G	T	0.992117	0.00106762	0.82
rs538716160	3	71009614	A	G	0.99696	-0.00265417	0.79
rs74639445	3	71009913	C	T	0.999888	-0.0843945	0.12
rs181592310	3	71010155	G	A	0.993516	-0.000398115	0.95
rs181125708	3	71010274	C	T	0.997148	-0.00162492	0.85
rs79851729	3	71010299	C	A	0.960409	-0.000151077	0.92
rs72960062	3	71010373	G	T	0.999781	-0.0665569	0.083
rs186246430	3	71010374	C	G	0.998054	0.00384952	0.72
rs190758207	3	71010395	T	A	0.99818	-0.00640198	0.68
rs143223053	3	71010960	C	A	0.979201	-0.00172134	0.64
rs561748792	3	71010972	G	A	0.998448	-0.00184162	0.89
rs35740307	3	71011085	A	T	0.999929	-0.0262135	0.7
rs11926484	3	71011098	G	T	0.999929	-0.0264636	0.7
rs6771784	3	71011358	T	C	0.99966	-0.0352914	0.19
rs115310623	3	71012052	T	C	0.956225	0.00321221	0.2
rs7652300	3	71012503	C	G	0.999851	-0.0847034	0.066
rs3773494	3	71012580	A	G	0.913674	-0.000486679	0.79
rs114831356	3	71012857	G	C	0.976585	-0.000246498	0.93
rs71298362	3	71012988	C	T	0.998637	-0.0312692	0.038
rs13340193	3	71013059	G	T	0.999664	-0.0415986	0.13
rs180907876	3	71013088	G	T	0.998878	-0.0210276	0.21
rs75611581	3	71013174	G	A	0.999802	-0.05706	0.16
rs62257215	3	71013433	C	T	0.998454	0.0165922	0.2
rs3846032	3	71013769	C	G	0.999569	-0.0250886	0.3
rs35040844	3	71013935	C	T	0.717171	-4.51197e-05	0.99
rs73116395	3	71014460	C	G	0.988355	0.000533621	0.86
rs542236680	3	71014579	T	C	0.999217	-0.0281948	0.14
rs3846031	3	71014581	T	G	0.680714	-0.000291016	0.82
rs11928045	3	71014836	T	C	0.999896	0.0075845	0.86
rs143122712	3	71014872	T	C	0.994801	0.00427694	0.55
rs17008086	3	71014892	T	C	0.999817	-0.0652292	0.12
rs7638391	3	71015021	G	T	0.0860784	0.000904602	0.6
rs3773496	3	71015640	G	A	0.996048	0.00670757	0.4
rs3773497	3	71015644	C	T	0.733758	-0.000311155	0.81
rs17008088	3	71015779	C	T	0.970933	-0.00292944	0.33
rs112043713	3	71015828	C	T	0.931661	0.000512998	0.82
rs149198801	3	71016157	T	C	0.997939	-0.00277782	0.78
rs3773498	3	71016389	A	G	0.964574	0.00349192	0.18
rs114119122	3	71016742	T	C	0.999388	0.0143863	0.47
rs2293171	3	71016775	T	C	0.710441	0.000488392	0.61
rs554349293	3	71018052	A	G	0.998716	-0.0222671	0.2
rs78800485	3	71018113	C	T	0.951195	0.00201569	0.39
rs9845197	3	71018517	C	G	0.688408	-0.000264237	0.84
rs62257217	3	71018894	C	T	0.708416	3.41434e-05	0.93
rs3773499	3	71019096	C	T	0.993555	0.00814044	0.17
rs149521307	3	71019259	T	C	0.997896	-0.00289621	0.79
rs73838116	3	71019466	A	G	0.999828	-0.0481677	0.3
rs73116398	3	71019533	C	T	0.986956	-0.000263569	0.99
rs9874207	3	71019750	T	C	0.501687	0.000584755	0.51
rs139128497	3	71019797	A	T	0.996152	0.00817453	0.3
rs140161845	3	71019900	T	C	0.997291	0.00598571	0.54
rs17651978	3	71020490	G	A	0.748871	0.000149821	0.85
rs149813555	3	71020710	T	G	0.998093	0.0133657	0.28
rs78332211	3	71020868	G	A	0.999475	-0.00741918	0.7
rs3755733	3	71020900	T	G	0.895302	0.000363416	0.8
rs74647671	3	71022224	C	T	0.99988	-0.0189635	0.7
rs73838118	3	71022337	A	G	0.998774	-0.0203091	0.16
rs553890729	3	71022797	C	G	0.99729	-0.00038572	0.97
rs17008093	3	71023071	T	C	0.979921	0.0038952	0.28
rs78852652	3	71023804	G	A	0.9737	0.000908014	0.76
rs72960076	3	71024228	T	C	0.999912	-0.0188886	0.75
rs8179901	3	71024676	C	T	0.758863	0.000641211	0.54
rs76188283	3	71024696	C	T	0.891407	2.66056e-05	0.99
rs114832553	3	71025057	A	T	0.998967	-0.00171024	0.93
rs6781897	3	71025076	A	G	0.636271	0.000364687	0.68
rs114550500	3	71025092	A	G	0.999751	0.118251	0.00058
rs6769606	3	71025401	C	T	0.800292	-0.000143974	0.95
rs77047399	3	71025531	A	T	0.99948	-0.0343287	0.12
rs186452264	3	71025582	A	G	0.998894	-0.00812621	0.63
rs13068094	3	71025935	C	T	0.432709	-0.000276967	0.75
rs72960080	3	71026047	T	C	0.9999	-0.0161518	0.77
rs55741559	3	71026617	C	T	0.983234	0.00620826	0.1
rs11924812	3	71026704	C	G	0.999811	-0.00743014	0.87
rs144080925	3	71026809	T	C	0.998955	-0.00830425	0.59
rs75214049	3	71027199	C	T	0.999812	-0.0538471	0.23
rs148946005	3	71027278	C	T	0.982988	-0.00261571	0.45
rs188313567	3	71027282	T	C	0.995213	-0.00256878	0.69
rs926023	3	71027733	G	C	0.895062	-8.1442e-05	0.94
rs60474059	3	71027831	T	G	0.996175	0.00490044	0.53
rs78365390	3	71028822	T	C	0.96812	-0.0020323	0.48
rs574098874	3	71028971	A	C	0.997038	0.00735325	0.43
rs72961944	3	71028977	T	C	0.995589	-0.00361563	0.63
rs17008100	3	71029137	C	G	0.999335	0.011053	0.59
rs58239830	3	71029278	A	T	0.9995	-0.00805513	0.7
rs80227790	3	71029387	T	C	0.999758	-0.0580057	0.12
rs6780338	3	71029408	T	C	0.83555	-0.000987913	0.45
rs183747846	3	71029738	C	A	0.999071	-0.0317005	0.069
rs536619258	3	71029969	C	T	0.998687	0.00185569	0.89
rs116064553	3	71030112	A	G	0.999545	-0.00123785	0.93
rs182489638	3	71030242	C	T	0.997892	0.00186105	0.86
rs549069737	3	71030285	G	A	0.996238	0.00911421	0.26
rs571640836	3	71030691	G	A	0.998097	0.0117868	0.28
rs150820353	3	71030891	G	C	0.998153	0.0185443	0.13
rs12497715	3	71030981	C	A	0.985234	-0.00887308	0.03
rs79866122	3	71033182	A	T	0.98261	-0.0020078	0.56
rs61465593	3	71033839	G	A	0.999493	-0.0382928	0.086
rs190648903	3	71033936	A	G	0.996893	-0.0062021	0.52
rs4676964	3	71034748	C	T	0.48877	0.000143042	0.93
rs147289957	3	71034979	G	A	0.999559	-0.00651548	0.76
rs9827939	3	71035887	T	C	0.783544	0.000651138	0.58
rs58587279	3	71036372	G	A	0.999459	-0.0333065	0.12
rs17008108	3	71036714	T	A	0.953503	0.00338002	0.14
rs6802472	3	71036994	A	G	0.78016	0.000546725	0.64
rs17008109	3	71037474	G	A	0.999383	-0.0022538	0.96
rs184392957	3	71038247	A	C	0.998564	0.00806068	0.56
rs74891943	3	71038333	G	A	0.942149	-0.00221977	0.29
rs75506401	3	71038802	T	C	0.948889	-0.00146784	0.51
rs56900577	3	71039030	G	C	0.999812	-0.0226434	0.59
rs955110	3	71039328	C	A	0.993905	0.00769122	0.21
rs955109	3	71039394	T	C	0.954163	-0.00172069	0.45
rs62257219	3	71039630	T	A	0.953586	-0.00192802	0.45
rs73118206	3	71039741	G	T	0.996494	-0.0155537	0.063
rs6794619	3	71039895	A	G	0.83728	-0.000522506	0.69
rs199575650	3	71040194	A	G	0.998036	0.0225974	0.063
rs111708478	3	71040227	A	C	0.988713	0.0081829	0.076
rs73118209	3	71040857	A	C	0.832549	-0.000794514	0.54
rs185681831	3	71041175	G	C	0.996408	0.00142537	0.85
rs181174722	3	71041588	G	T	0.997219	-0.00452779	0.65
rs186285286	3	71041604	G	A	0.996891	0.00114197	0.86
rs138300323	3	71042066	C	T	0.99352	-0.0099617	0.11
rs77646547	3	71042227	G	A	0.995114	0.00036764	0.97
rs9841227	3	71042518	C	T	0.961808	0.00279543	0.27
rs140040361	3	71042559	C	T	0.997643	0.000860186	0.98
rs17008111	3	71042560	G	A	0.988891	0.00826031	0.075
rs574935052	3	71042608	G	A	0.995726	-0.00472676	0.57
rs1474305	3	71043496	G	A	0.838807	-0.000895286	0.49
rs3914985	3	71043608	C	T	0.954357	-0.00212468	0.36
rs2140131	3	71044545	A	G	0.833824	-0.000834608	0.52
rs17008114	3	71045000	T	G	0.837229	-0.00118045	0.36
rs7615404	3	71045288	T	C	0.825532	-0.000586289	0.64
rs7623078	3	71045311	G	A	0.588143	8.36244e-05	0.9
rs199695315	3	71045634	T	C	0.980899	-0.000922044	0.88
rs62257220	3	71045665	T	C	0.998238	0.00670248	0.56
rs79847902	3	71045749	G	A	0.896398	-1.37944e-05	0.98
rs143747605	3	71045976	C	T	0.997386	-4.80831e-05	0.99
rs9853237	3	71045995	T	A	0.999603	0.0387783	0.15
rs138424969	3	71046018	G	C	0.994179	-0.00541865	0.37
rs73118213	3	71046685	C	G	0.946962	-0.00265014	0.23
rs141917159	3	71047305	A	C	0.992969	-0.00499964	0.42
rs80218659	3	71047352	A	G	0.940013	-0.000652792	0.74
rs73118214	3	71047396	A	C	0.833895	-0.00112994	0.38
rs76184971	3	71047520	T	C	0.946358	0.00166745	0.42
rs114406404	3	71047667	C	A	0.984951	-0.000883376	0.88
rs17697822	3	71047711	C	T	0.800426	-5.96987e-05	1
rs546437546	3	71047956	A	C	0.994648	-0.00487658	0.48
rs17008120	3	71048091	C	T	0.999906	-0.0195108	0.78
rs6768948	3	71048229	G	A	0.938246	0.00317581	0.12
rs144539697	3	71048244	T	C	0.99737	0.00815453	0.45
rs17008124	3	71049001	G	A	0.949776	0.00229864	0.3
rs151148425	3	71049285	T	C	0.999543	-0.00438508	0.83
rs73838129	3	71049338	A	T	0.999683	-0.0603848	0.16
rs55892269	3	71049364	T	A	0.986989	0.00451087	0.35
rs72961959	3	71049739	T	C	0.999869	-0.0294304	0.49
rs17008125	3	71050441	C	T	0.999735	-0.00627257	0.85
rs115090094	3	71050541	A	G	0.999362	-0.00167021	0.97
rs559865826	3	71050988	G	C	0.998172	-0.0355744	0.0021
rs148096463	3	71050996	A	G	0.996056	-0.000389081	0.94
rs17652341	3	71051352	T	C	0.940058	-0.000556802	0.77
rs562672709	3	71051439	C	T	0.997868	-0.00168919	0.89
rs79244141	3	71051527	C	G	0.999425	-0.00251714	0.96
rs116812160	3	71052229	C	T	0.999794	-0.0221994	0.58
rs17008127	3	71052376	C	T	0.946346	-0.00223453	0.31
rs78076685	3	71052716	C	T	0.997011	-0.00291636	0.74
rs77970916	3	71054236	A	C	0.948481	0.00204155	0.35
rs6766269	3	71054773	C	T	0.999908	-0.0499436	0.45
rs77935477	3	71055008	T	C	0.99159	0.00525373	0.39
rs13093086	3	71055162	G	A	0.492428	5.11479e-05	1
rs17747268	3	71055582	A	C	0.968626	-0.00531734	0.058
rs138146701	3	71055952	A	G	0.989211	-0.00264523	0.57
rs139091975	3	71056021	T	C	0.994698	0.00422219	0.52
rs76387837	3	71056289	A	G	0.99211	0.00292571	0.64
rs141324722	3	71056445	G	T	0.994849	0.00746419	0.3
rs191761913	3	71056656	T	C	0.997434	0.00656831	0.51
rs115057427	3	71057352	A	C	0.999792	-0.0142745	0.73
rs114652386	3	71057537	G	T	0.975759	-0.000803932	0.78
rs115312173	3	71057539	G	T	0.975735	-0.000738962	0.8
rs62257223	3	71057695	C	T	0.994576	0.00131715	0.81
rs151105318	3	71058515	C	G	0.999551	-0.00357156	0.86
rs73119636	3	71058569	G	C	0.942484	-0.00239291	0.26
rs147880135	3	71058818	G	C	0.999562	-0.0071008	0.74
rs57206057	3	71059030	A	G	0.945539	-0.00300996	0.16
rs138585493	3	71059399	G	A	0.997978	0.0222381	0.059
rs116409073	3	71059573	T	C	0.99947	-0.00166164	0.91
rs66590721	3	71059635	T	C	0.932454	-0.00107214	0.59
rs76894749	3	71059992	C	A	0.984671	0.00759155	0.052
rs7626623	3	71060119	T	C	0.942332	-0.00249903	0.24
rs11920304	3	71060311	G	A	0.941147	-0.00272469	0.19
rs181614611	3	71060380	C	G	0.994609	-0.00239704	0.77
rs113319267	3	71060414	G	A	0.999424	-0.00531422	0.86
rs9824708	3	71060446	A	G	0.871255	0.000355814	0.8
rs11918419	3	71060452	T	A	0.999865	-0.0132249	0.74
rs11720703	3	71060640	C	T	0.502676	0.000100405	0.95
rs552803783	3	71060853	T	C	0.998833	0.0347063	0.028
rs190942975	3	71061424	A	G	0.998738	0.0105403	0.51
rs139827774	3	71061508	T	C	0.995904	0.0048219	0.56
rs9835186	3	71062387	A	G	0.933821	0.00370554	0.058
rs7635544	3	71062639	T	C	0.340747	0.000356409	0.75
rs73625308	3	71063173	C	T	0.999872	-0.0286573	0.5
rs147870124	3	71063268	G	C	0.999886	-0.00519214	0.92
rs147059337	3	71063458	C	T	0.999828	-0.0553497	0.2
rs535637658	3	71063576	A	T	0.997928	0.00821712	0.46
rs114900258	3	71063711	C	T	0.994188	0.0102106	0.11
rs115704063	3	71063743	C	G	0.999828	-0.0550083	0.2
rs184207387	3	71063970	G	A	0.946118	-0.00286728	0.19
rs138054365	3	71064084	T	C	0.953895	-0.00221714	0.35
rs11128203	3	71064431	T	A	0.466212	-5.72648e-06	0.96
rs17008134	3	71064567	C	T	0.999838	-0.0607016	0.19
rs17008139	3	71065581	C	G	0.999832	-0.0505774	0.26
rs3846030	3	71065947	T	C	0.34375	0.000346983	0.76
rs34520046	3	71066743	T	C	0.939956	-0.00120515	0.59
rs147967174	3	71066788	T	C	0.99946	-0.00775924	0.71
rs140196062	3	71066800	T	C	0.999456	-0.00707338	0.73
rs530135008	3	71067639	C	T	0.997912	-0.000880244	0.98
rs73119642	3	71067815	G	A	0.990768	0.00620203	0.25
rs185059174	3	71068316	T	C	0.998894	-0.00560784	0.76
rs74803134	3	71068411	T	C	0.980926	0.00378978	0.3
rs9843058	3	71068448	T	G	0.961141	0.00411004	0.099
rs115942386	3	71069029	T	A	0.999546	-0.00371813	0.85
rs116289239	3	71069187	G	C	0.999321	0.00523815	0.74
rs544788258	3	71069196	G	A	0.998493	-0.00796147	0.55
rs115301090	3	71069286	C	T	0.993381	-0.00360608	0.6
rs150288004	3	71069341	T	C	0.999456	-0.00669198	0.74
rs60687654	3	71069781	A	G	0.922218	-0.00128722	0.47
rs17008142	3	71070147	T	C	0.922834	-0.00132101	0.46
rs116737894	3	71070573	C	G	0.986254	-0.00432263	0.36
rs79378251	3	71070624	G	T	0.991422	0.00164693	0.8
rs56407632	3	71070749	T	C	0.918335	-0.00108929	0.53
rs535835021	3	71071175	T	C	0.996567	0.0109238	0.24
rs546146271	3	71071434	T	G	0.996747	0.0107793	0.25
rs146730061	3	71071993	A	G	0.999459	-0.0066858	0.75
rs17008144	3	71072009	T	C	0.9998	-0.0249498	0.52
rs185453555	3	71072324	C	T	0.995616	0.00120308	0.87
rs75324353	3	71072391	C	T	0.973773	0.00539491	0.084
rs147979982	3	71072392	T	C	0.988884	-0.00945844	0.044
rs116036142	3	71072600	C	T	0.97967	-0.00315618	0.36
rs183621622	3	71072972	T	C	0.99824	-0.00462434	0.67
rs138708363	3	71072981	T	G	0.998033	0.0182178	0.12
rs74643791	3	71073078	G	A	0.999412	-0.00706178	0.79
rs149639719	3	71073694	A	G	0.997699	-0.012832	0.23
rs11922148	3	71073939	C	T	0.999796	0.0305922	0.4
rs2177291	3	71074194	T	C	0.24592	0.000372062	0.79
rs529890996	3	71074288	A	G	0.998317	-0.0116606	0.35
rs73838133	3	71074308	C	A	0.999545	-0.0201183	0.37
rs75745044	3	71074410	C	T	0.996606	0.0138792	0.097
rs58897553	3	71074563	T	C	0.980084	0.00395567	0.27
rs78434814	3	71074682	T	C	0.999943	0.0372404	0.6
rs534458951	3	71075345	C	T	0.99853	-0.00504663	0.73
rs72961986	3	71076077	A	C	0.999898	-0.0304406	0.64
rs9853278	3	71076147	T	C	0.996235	0.0164681	0.039
rs76116892	3	71076407	C	T	0.992806	-0.0114413	0.046
rs73119643	3	71076889	T	C	0.997708	0.0217746	0.041
rs9858444	3	71077031	T	C	0.964815	0.000179278	0.97
rs75680263	3	71077203	T	A	0.998037	-0.00176682	0.89
rs116121380	3	71078172	C	T	0.996387	0.0141711	0.081
rs9864076	3	71078462	A	G	0.999006	-0.0289267	0.085
rs78935061	3	71078527	G	A	0.999837	-0.0546172	0.2
rs548329801	3	71078531	C	T	0.997735	0.0181511	0.094
rs76125238	3	71079172	C	T	0.998274	-0.00415492	0.73
rs7653129	3	71079420	A	G	0.965431	0.000579797	0.86
rs540134733	3	71079879	T	C	0.995749	0.0101585	0.18
rs6549371	3	71080759	G	C	0.966113	0.000419748	0.91
rs114013060	3	71081219	C	T	0.99643	0.00636373	0.48
rs562875306	3	71081543	G	A	0.998743	0.0137095	0.33
rs76906682	3	71081578	T	C	0.996692	0.014113	0.096
rs9880362	3	71081585	A	G	0.966023	0.00021157	0.97
rs73119647	3	71081788	G	A	0.972035	-0.00127941	0.63
rs9822461	3	71081796	G	A	0.966116	0.00015111	0.99
rs9861314	3	71081818	C	T	0.966671	9.92229e-05	1
rs9861326	3	71081836	C	A	0.967264	0.00110257	0.72
rs9880715	3	71081865	A	G	0.96662	0.000601893	0.86
rs111727432	3	71082313	G	A	0.999385	0.000846418	0.98
rs9810657	3	71082756	A	C	0.999896	0.0414374	0.43
rs370159203	3	71082999	G	A	0.996328	0.00864232	0.32
rs182609153	3	71083033	T	G	0.995522	-0.00151745	0.81
rs72964058	3	71083227	G	A	0.999905	-0.0342578	0.59
rs73838139	3	71083878	T	C	0.999467	-0.0316586	0.15
rs547491370	3	71084125	G	A	0.99816	-0.0351083	0.0022
rs7631936	3	71084153	G	A	0.999739	0.00569595	0.87
rs7613097	3	71084386	C	T	0.99923	-0.0275507	0.15
rs139745489	3	71084843	C	T	0.999404	0.0053536	0.82
rs377553384	3	71084924	A	G	0.9749	-0.00176849	0.55
rs184649082	3	71085006	T	C	0.999373	0.00389406	0.87
rs144017912	3	71085180	T	C	0.998572	0.0317076	0.047
rs61273516	3	71085195	A	G	0.999465	-0.0332573	0.13
rs17043897	3	71085446	G	C	0.980996	0.00355506	0.34
rs112527604	3	71085450	A	T	0.994247	0.00279476	0.71
rs73119653	3	71085827	T	C	0.973431	0.00546009	0.081
rs186478430	3	71086188	T	C	0.995417	0.00903957	0.24
rs9859407	3	71086614	C	A	0.966319	0.000238709	0.97
rs62257226	3	71087038	G	T	0.995067	-0.000117916	0.98
rs11915092	3	71087481	T	C	0.998855	-0.0187558	0.24
rs564232570	3	71087590	A	G	0.998602	-0.00658302	0.63
rs183261750	3	71087840	G	C	0.994239	0.0103946	0.11
rs145803187	3	71088744	G	A	0.987603	0.00217587	0.64
rs78071244	3	71088961	T	C	0.996005	0.00852988	0.32
rs112436458	3	71089700	C	G	0.994084	0.00473331	0.5
rs6777821	3	71089961	A	G	0.998866	-0.0189278	0.23
rs555732332	3	71090828	C	T	0.998545	0.0103393	0.44
rs184815190	3	71091183	T	A	0.998151	0.00791029	0.54
rs146610763	3	71092235	C	T	0.996767	-0.00245948	0.79
rs940066	3	71092610	G	A	0.999842	-0.0671385	0.17
rs75791885	3	71092731	T	C	0.974782	-0.00135121	0.64
rs182238252	3	71093712	T	C	0.997891	-0.0104585	0.38
rs17008162	3	71093972	G	C	0.999909	-0.0257316	0.7
rs76479480	3	71093999	T	C	0.996397	0.0173455	0.033
rs1288975	3	71094663	T	C	0.999362	-0.025037	0.21
rs13324049	3	71094738	G	A	0.999825	0.0442497	0.26
rs556674233	3	71094858	A	G	0.996885	-0.00378288	0.69
rs1288976	3	71095829	G	A	0.99937	-0.0222556	0.28
rs146606219	3	71096114	G	C	0.998291	0.00909025	0.47
rs11914321	3	71096494	C	G	0.996568	0.0158066	0.059
rs11918393	3	71096576	A	C	0.99656	0.0161168	0.054
rs60952715	3	71096650	C	A	0.972567	-0.000793204	0.75
rs190277442	3	71096987	G	C	0.998861	0.000304875	0.97
rs72964071	3	71097268	C	T	0.99993	-0.0135207	0.85
rs9829617	3	71097297	A	T	0.999835	0.0469598	0.25
rs72964072	3	71097810	G	A	0.999931	-0.0201995	0.79
rs72964075	3	71097949	C	A	0.999931	-0.0201508	0.79
rs75906084	3	71098330	G	C	0.996571	0.0159105	0.057
rs1288977	3	71098741	G	A	0.999406	-0.0339328	0.097
rs79416507	3	71099363	T	C	0.996572	0.0158588	0.058
rs1288978	3	71099541	G	A	0.967336	0.00048037	0.9
rs537762339	3	71099770	G	A	0.998264	0.00604708	0.62
rs551633943	3	71100167	A	G	0.997586	-0.00160533	0.84
rs184509721	3	71100204	T	C	0.99875	0.00381681	0.81
rs62257228	3	71100558	C	T	0.998217	0.00978442	0.46
rs185785342	3	71100988	T	C	0.996961	-0.0107868	0.27
rs116615601	3	71101022	T	C	0.996764	0.00295722	0.72
rs139144689	3	71101074	T	A	0.999517	0.0052877	0.84
rs76976872	3	71101160	C	T	0.932112	0.000937312	0.64
rs142447099	3	71101200	A	C	0.994986	0.00738969	0.32
rs4555486	3	71101580	A	G	0.987352	0.00122178	0.74
rs186201660	3	71102101	C	G	0.998577	0.00512102	0.74
rs187187652	3	71102284	A	G	0.995247	0.00628866	0.45
rs1871148	3	71102544	T	C	0.999527	-0.0201637	0.47
rs146372539	3	71103122	T	C	0.996912	0.0212213	0.026
rs1288979	3	71103136	T	C	0.966825	0.000306111	0.95
rs75170428	3	71103604	G	A	0.99675	0.0160637	0.062
rs574865395	3	71103892	C	T	0.998772	-0.00591155	0.7
rs115872121	3	71103901	T	G	0.97998	0.00372152	0.3
rs9847538	3	71104297	C	G	0.999629	0.0123123	0.65
rs74684109	3	71104736	G	C	0.999524	0.00648088	0.8
rs186506024	3	71104897	A	G	0.998426	0.01046	0.39
rs138608755	3	71105058	C	T	0.996698	0.0144736	0.088
rs145603895	3	71105232	C	T	0.995249	0.0010585	0.87
rs543684589	3	71105392	A	G	0.998704	0.0133909	0.32
rs1288980	3	71105863	A	G	0.96689	0.000608838	0.86
rs9839454	3	71105877	G	A	0.9997	-0.0130799	0.74
rs80204881	3	71106496	A	G	0.981046	0.00402229	0.27
rs114749520	3	71107170	A	G	0.996521	0.0144562	0.08
rs555302017	3	71107276	T	G	0.998895	-0.0101305	0.49
rs7621612	3	71107684	T	C	0.999678	-0.0173989	0.63
rs189708849	3	71108175	G	C	0.992708	0.00153203	0.8
rs189617668	3	71108965	T	C	0.993947	-0.000269716	0.96
rs191508171	3	71109591	A	T	0.996829	-0.00534103	0.58
rs75196657	3	71111625	C	T	0.980664	0.00373616	0.3
rs72947411	3	71111632	A	G	0.999901	-0.0328471	0.62
rs72947412	3	71111778	A	G	0.996373	0.0135958	0.094
rs1288987	3	71112417	A	C	0.18914	0.00070677	0.54
rs2100142	3	71112560	T	C	0.835411	-0.000501704	0.69
rs1947150	3	71113096	A	G	0.836303	-0.000601154	0.64
rs1478303	3	71113318	G	A	0.972279	-0.000421059	0.85
rs72947415	3	71113365	G	T	0.999678	0.0517492	0.084
rs73119663	3	71113752	G	A	0.972219	-0.000581695	0.8
rs148009583	3	71114362	G	A	0.999398	0.0118776	0.58
rs143941224	3	71114366	G	C	0.995507	0.00621834	0.44
rs556346609	3	71114461	A	G	0.998407	-0.0129526	0.38
rs73838145	3	71114735	T	G	0.999598	-0.0540873	0.039
rs1288984	3	71115229	G	A	0.00364743	-0.0100671	0.21
rs72947418	3	71115436	T	C	0.999738	0.0278094	0.4
rs72947419	3	71115625	T	C	0.99974	0.0269482	0.41
rs191503971	3	71115738	A	C	0.998634	-0.0119409	0.36
rs7616330	3	71115751	C	A	0.823873	0.000285941	0.84
rs78558017	3	71116174	C	A	0.98098	0.00445897	0.22
rs114482758	3	71116327	G	A	0.980571	0.0047917	0.21
rs72947421	3	71116594	G	A	0.983124	0.00462432	0.23
rs78372134	3	71116627	A	G	0.999534	0.00444456	0.87
rs2321334	3	71116697	G	T	0.840478	-0.000426394	0.74
rs1478304	3	71116702	C	T	0.995354	-0.00300805	0.7
rs55890108	3	71116740	A	G	0.830686	-0.000986033	0.43
rs1523025	3	71116812	C	T	0.83061	-0.00095364	0.45
rs116407205	3	71117185	G	A	0.980861	0.00447356	0.22
rs186220738	3	71118017	A	G	0.997785	0.00347071	0.81
rs74377853	3	71118199	A	G	0.98025	0.00427719	0.23
rs1288985	3	71118227	A	G	0.00399903	-0.00493597	0.53
rs115676483	3	71118676	G	C	0.996327	0.00568362	0.49
rs60598200	3	71118832	G	A	0.999924	-0.0584647	0.34
rs572060250	3	71119216	G	A	0.998931	-0.00225115	0.85
rs140049664	3	71119400	A	G	0.997633	0.00484678	0.65
rs193130265	3	71119442	G	A	0.994217	0.00364668	0.59
rs143541362	3	71119629	T	C	0.994253	0.0094843	0.14
rs76626133	3	71119932	T	C	0.999927	-0.128672	0.045
rs543684892	3	71120050	G	A	0.9968	0.00256823	0.79
rs28687271	3	71120734	T	G	0.99933	-0.0365463	0.071
rs74834312	3	71120801	T	G	0.829303	-0.00100871	0.43
rs551599939	3	71120912	A	G	0.988878	-0.000451222	0.91
rs1288986	3	71121278	G	A	0.00342899	-0.0086857	0.29
rs74380971	3	71121446	C	T	0.999871	-0.0550119	0.29
rs75334559	3	71121875	T	C	0.999307	0.0251582	0.21
rs72947426	3	71122119	G	A	0.999924	-0.0450437	0.57
rs139941886	3	71122608	C	T	0.976885	-0.00312763	0.35
rs149721107	3	71122641	A	C	0.994378	-0.0079606	0.22
rs73119666	3	71122946	A	G	0.965129	-0.0011841	0.63
rs74418130	3	71122991	G	C	0.99933	0.0168418	0.4
rs150940171	3	71123470	C	T	0.999352	0.0175495	0.39
rs17008167	3	71124131	C	A	0.980862	0.00358952	0.33
rs76162035	3	71124184	C	T	0.98087	0.00355455	0.33
rs34408204	3	71124354	T	C	0.999767	-0.0409967	0.29
rs115081962	3	71124648	G	A	0.993415	-0.0126753	0.058
rs10212133	3	71125410	G	T	0.999927	-0.140297	0.026
rs73119667	3	71125520	C	T	0.986843	-0.000322359	0.99
rs183623581	3	71125594	A	T	0.998571	0.00837972	0.53
rs10212561	3	71125604	T	C	0.974319	0.00133304	0.69
rs114896426	3	71126078	T	A	0.999375	0.0178056	0.39
rs1288972	3	71126266	G	C	0.274079	0.000899963	0.4
rs17008175	3	71126413	G	A	0.981117	0.00341369	0.36
rs116538482	3	71126657	T	G	0.997347	0.00271874	0.8
rs832220	3	71127045	G	A	0.258896	0.000259111	0.8
rs529102476	3	71127130	C	T	0.99139	-0.00454328	0.39
rs112625019	3	71127181	C	G	0.999922	-0.0361813	0.65
rs183178643	3	71127278	C	T	0.998758	0.00873599	0.57
rs1288973	3	71127491	A	T	0.229049	0.000920856	0.41
rs72947431	3	71127781	A	G	0.999787	-0.0706739	0.066
rs11709019	3	71127807	G	A	0.81252	-0.000976331	0.42
rs11717053	3	71127834	C	T	0.812528	-0.00097787	0.42
rs57192826	3	71127915	C	G	0.999806	-0.0761467	0.059
rs1288974	3	71128028	G	A	0.231388	0.000786906	0.48
rs11709093	3	71128054	G	A	0.773974	-0.000926389	0.41
rs188212794	3	71128406	C	T	0.99716	-0.00430382	0.72
rs544693526	3	71128843	G	C	0.998893	0.0023874	0.93
rs3912113	3	71129154	G	A	0.779744	-0.00071287	0.53
rs832221	3	71129224	A	G	0.000236907	0.0503887	0.14
rs11711192	3	71129714	G	A	0.779621	-0.000741994	0.51
rs17008195	3	71129879	C	T	0.872757	-0.000659896	0.63
rs57644674	3	71130199	G	A	0.779536	-0.000761415	0.5
rs74337874	3	71130287	C	T	0.982112	-0.00153945	0.69
rs141906847	3	71130374	A	G	0.997799	0.0188269	0.12
rs11917461	3	71131132	A	C	0.999821	-0.0621055	0.15
rs11918338	3	71131136	T	A	0.999817	-0.0603161	0.16
rs113075620	3	71131169	C	A	0.999886	-0.0804998	0.12
rs148467764	3	71131383	T	C	0.999496	0.0222764	0.33
rs187390052	3	71131388	C	T	0.993563	-0.0101029	0.1
rs147208002	3	71131654	A	T	0.979446	0.00283007	0.43
rs60334862	3	71131805	C	A	0.999518	0.016201	0.57
rs9809893	3	71131941	C	T	0.999689	-0.0173829	0.57
rs17008201	3	71132068	G	A	0.979484	0.00323934	0.36
rs78386643	3	71132124	G	A	0.980064	-0.00294905	0.38
rs113206249	3	71132489	C	T	0.999676	-0.016601	0.58
rs77018669	3	71132605	A	G	0.999657	-0.0233097	0.42
rs74905909	3	71132643	C	G	0.995693	0.000723808	0.94
rs73119680	3	71132669	T	C	0.755372	-0.000791739	0.48
rs2617119	3	71132817	T	C	0.000294484	0.0381682	0.2
rs116288735	3	71132889	C	T	0.999398	-0.0215318	0.41
rs58329195	3	71132950	C	T	0.979334	0.00261571	0.46
rs75772819	3	71134151	T	C	0.993117	-0.00251668	0.69
rs80190719	3	71134326	C	T	0.786471	-0.000573904	0.61
rs114058197	3	71134472	A	T	0.999151	-0.00398446	0.8
rs11925142	3	71134482	G	A	0.999785	0.00829761	0.82
rs150651314	3	71134732	T	C	0.997661	0.0163212	0.13
rs73119683	3	71134734	T	C	0.783047	-0.000998629	0.39
rs78029794	3	71134737	T	C	0.99989	-0.0023013	0.95
rs72947441	3	71134839	T	C	0.999862	-0.0122218	0.76
rs147197090	3	71135125	C	T	0.999759	0.0542323	0.25
rs116097889	3	71135293	A	G	0.975094	-0.00181772	0.58
rs1478302	3	71136207	C	T	0.807707	-0.00117247	0.33
rs192487914	3	71136297	G	C	0.998127	-0.0203893	0.14
rs182018598	3	71136310	C	A	0.986069	-0.00027278	0.93
rs11128205	3	71136559	G	A	0.807687	-0.00109692	0.36
rs116190116	3	71136573	C	T	0.996764	0.0141842	0.097
rs532254297	3	71136808	C	G	0.998232	0.00118061	0.9
rs145187439	3	71137185	G	T	0.997719	0.000848156	0.94
rs142885878	3	71137740	T	C	0.984933	-0.00304718	0.43
rs539551490	3	71138264	C	T	0.99885	-0.0131334	0.41
rs139202610	3	71138270	G	C	0.99356	-0.00156468	0.8
rs34036937	3	71139247	T	A	0.844674	-0.000642697	0.67
rs59837451	3	71139654	G	C	0.999927	-0.13509	0.027
rs73119684	3	71139799	A	C	0.790567	-0.000944565	0.41
rs2166781	3	71140280	G	A	0.319343	-0.00290939	0.032
rs563057762	3	71140439	G	A	0.996012	0.00166407	0.8
rs11128206	3	71140821	C	A	0.785275	-0.00105667	0.37
rs534237441	3	71140829	T	C	0.998457	0.0120713	0.36
rs184602579	3	71141029	C	G	0.997179	-0.0118513	0.22
rs1288983	3	71141051	G	A	0.300684	0.000328679	0.75
rs1982629	3	71141155	A	G	0.784046	-0.000998949	0.39
rs147073429	3	71141652	C	G	0.975969	-0.00288028	0.38
rs142782125	3	71142143	G	A	0.980571	0.00213495	0.56
rs574628518	3	71142382	C	A	0.997055	0.0120271	0.23
rs74623476	3	71142402	T	C	0.798713	-0.0012108	0.31
rs190860876	3	71143097	C	T	0.998025	-0.00704682	0.57
rs11925635	3	71143214	T	G	0.999874	0.0898538	0.056
rs73119692	3	71143579	C	T	0.783602	-0.000890177	0.45
rs139203029	3	71143684	G	A	0.990943	1.50971e-05	0.95
rs72947447	3	71143780	A	C	0.999854	-0.0174372	0.68
rs56841225	3	71144567	C	G	0.809362	-0.000511872	0.66
rs72947449	3	71144750	T	C	0.999861	-0.0844302	0.061
rs533197499	3	71145306	T	C	0.99689	-0.00145482	0.9
rs549849992	3	71145323	G	C	0.997033	7.93936e-05	0.96
rs7611986	3	71145429	A	C	0.999867	0.0747297	0.1
rs2686268	3	71145830	A	C	0.201185	0.0011513	0.33
rs79385869	3	71145836	T	A	0.999459	-0.0164213	0.44
rs11922208	3	71145908	A	C	0.999877	0.088126	0.063
rs77388761	3	71146042	C	G	0.998726	0.00294421	0.92
rs545856117	3	71146616	T	C	0.996659	0.0150169	0.078
rs76990105	3	71147152	A	T	0.999876	0.0828912	0.078
rs76431482	3	71147466	A	G	0.999878	0.0862423	0.072
rs72628624	3	71147574	T	C	0.790527	-0.000722681	0.55
rs17008204	3	71147590	C	G	0.798833	-0.00056868	0.63
rs11920471	3	71148012	C	T	0.999877	0.0948707	0.049
rs831434	3	71148296	C	T	0.0152777	0.00329899	0.39
rs704247	3	71149427	G	A	0.0149959	0.00158115	0.69
rs149828200	3	71149490	C	T	0.998377	-0.00374099	0.76
rs192952379	3	71149539	A	G	0.996776	-0.000144887	0.98
rs140216189	3	71149837	T	C	0.997858	-6.90479e-05	1
rs572294175	3	71150422	C	T	0.997248	-0.000478069	0.95
rs541183911	3	71150474	G	C	0.996635	4.32988e-05	1
rs831435	3	71150983	T	C	0.189837	0.00164916	0.18
rs831436	3	71151219	C	T	0.301102	0.000245067	0.81
rs77387049	3	71151260	G	A	0.824579	-0.00139107	0.28
rs549454452	3	71151492	C	T	0.99794	-0.0154704	0.16
rs189768687	3	71151851	C	T	0.99712	-0.00318414	0.71
rs11128207	3	71152574	C	G	0.99936	-0.00131414	0.95
rs17008210	3	71152586	C	T	0.973155	0.00392003	0.19
rs72947460	3	71152650	C	T	0.999228	-0.00484812	0.79
rs6773327	3	71152697	T	C	0.995828	0.010162	0.2
rs6549377	3	71153110	C	A	0.228896	0.00111356	0.34
rs17008212	3	71153500	T	C	0.999463	-0.0207352	0.34
rs80060485	3	71153890	T	C	0.937585	0.000174923	0.94
rs72947471	3	71154611	T	C	0.999861	-0.0358327	0.43
rs831438	3	71154796	T	C	0.0355265	0.00341639	0.21
rs831439	3	71154818	G	A	0.223824	0.000969914	0.41
rs3846029	3	71155119	T	C	0.958099	0.00176305	0.47
rs3846028	3	71155250	T	C	0.817515	-0.0015756	0.21
rs17008213	3	71155380	T	C	0.999467	-0.0213899	0.33
rs188928341	3	71155700	C	T	0.985569	-0.00373434	0.35
rs2687767	3	71155763	T	C	0.0136158	0.00322679	0.45
rs2687768	3	71155764	T	C	0.0136158	0.00322679	0.45
rs13434072	3	71156072	C	T	0.995901	-0.00286334	0.69
rs76495327	3	71156219	G	A	0.972215	0.00417	0.15
rs831440	3	71156340	C	T	0.2282	0.000826841	0.48
rs565416474	3	71156377	T	C	0.998354	-0.012426	0.33
rs831441	3	71156779	T	C	0.0136624	0.00405784	0.34
rs79587124	3	71157005	A	G	0.994627	0.00188392	0.81
rs831443	3	71158060	C	A	0.0141412	0.00344996	0.41
rs186047809	3	71158149	T	G	0.998823	-0.00469469	0.76
rs2037533	3	71158284	A	G	0.821299	-8.85137e-05	0.99
rs831444	3	71158354	T	C	0.189435	0.00159927	0.2
rs34765276	3	71158578	G	T	0.991481	0.0151613	0.02
rs182860985	3	71158845	T	C	0.99644	0.0067171	0.41
rs531752327	3	71159789	T	C	0.998589	-0.010191	0.45
rs193133416	3	71159905	A	T	0.995793	0.0075534	0.36
rs147081979	3	71160151	G	A	0.988954	-0.00247604	0.62
rs58294838	3	71160361	C	G	0.822384	-0.00140947	0.27
rs62257250	3	71160581	T	C	0.953986	-0.00086494	0.75
rs528381422	3	71160609	T	C	0.996947	-0.0116137	0.22
rs111903695	3	71160697	C	T	0.998508	-0.0303713	0.026
rs147314447	3	71160764	C	T	0.986735	-0.00846196	0.051
rs74624371	3	71160780	C	A	0.999357	-0.0112699	0.57
rs7626075	3	71160853	A	T	0.999594	-0.00245244	0.92
rs200953924	3	71161045	C	A	0.982459	0.00862165	0.081
rs536895965	3	71161195	C	T	0.998114	0.00400226	0.75
rs144345443	3	71161200	C	T	0.996392	0.0134218	0.1
rs188717422	3	71161467	A	G	0.9964	-0.00130194	0.92
rs113050068	3	71161817	C	T	0.984364	-0.00246038	0.52
rs17008224	3	71161838	G	A	0.993344	0.00217744	0.74
rs3843363	3	71162001	G	A	0.305856	0.00228424	0.029
rs9985362	3	71162109	G	C	0.999913	-0.125968	0.022
rs559125903	3	71162394	T	C	0.998441	0.0179516	0.15
rs57362929	3	71162541	A	G	0.999919	0.0446865	0.47
rs564712381	3	71163179	T	C	0.998653	0.0307357	0.027
rs74880605	3	71163335	G	A	0.996607	0.0142753	0.089
rs75462074	3	71163525	C	T	0.99645	0.0126443	0.12
rs831447	3	71163596	T	C	0.707279	-0.00295844	0.0049
rs17653411	3	71164178	T	C	0.598249	0.00174235	0.073
rs844245	3	71164421	C	T	0.711703	-0.00280578	0.0078
rs831448	3	71164676	C	T	0.708769	-0.00285095	0.0068
rs138925884	3	71164941	G	A	0.952771	0.00100448	0.68
rs71298370	3	71164965	G	A	0.913346	0.00112104	0.52
rs1522168	3	71165501	A	G	0.993508	0.00496225	0.41
rs9844845	3	71167061	G	C	0.708469	-0.00275385	0.009
rs150572268	3	71167486	G	A	0.995241	0.00206034	0.77
rs560646262	3	71168196	C	T	0.99884	0.00718068	0.62
rs831449	3	71168686	A	C	0.899887	-0.00104624	0.52
rs831450	3	71169602	A	C	0.707918	-0.00278687	0.0082
rs831451	3	71169992	T	G	0.656702	-0.0026129	0.0092
rs831452	3	71170007	G	C	0.656698	-0.00259418	0.0097
rs17653477	3	71170319	A	G	0.969397	0.00321935	0.23
rs112843466	3	71170345	G	A	0.992825	-0.00550118	0.31
rs13079951	3	71170533	G	A	0.349924	0.00247829	0.013
rs188216343	3	71170638	A	G	0.991579	0.00296407	0.6
rs191280809	3	71170825	G	T	0.997864	0.0168672	0.14
rs9829817	3	71171179	C	T	0.993435	0.00549494	0.36
rs189288979	3	71171191	T	C	0.997431	0.00252439	0.8
rs861251	3	71171461	C	T	0.656702	-0.00262814	0.0088
rs9834148	3	71171610	C	T	0.993659	0.00386044	0.52
rs182021352	3	71171766	C	T	0.995567	-0.00190248	0.85
rs6802640	3	71172031	T	C	0.354757	0.00259607	0.0092
rs115068809	3	71172132	T	A	0.992201	0.0028385	0.67
rs2593850	3	71172372	T	C	0.00675842	-0.00405656	0.49
rs9858783	3	71172526	A	C	0.993661	0.00372301	0.54
rs142040430	3	71172538	T	C	0.999943	-0.0417441	0.61
rs55679036	3	71173003	A	G	0.856562	0.00138707	0.32
rs2687759	3	71173020	T	C	0.650966	-0.00275358	0.0058
rs75063932	3	71173072	T	C	0.999846	0.00703525	0.83
rs2593851	3	71173197	G	A	0.655608	-0.00265757	0.0079
rs141465365	3	71173204	C	A	0.985591	0.00119461	0.76
rs2686270	3	71173230	C	A	0.651186	-0.00271529	0.0065
rs73121524	3	71173258	A	G	0.985167	-4.52672e-05	0.93
rs72949349	3	71173367	A	C	0.999915	0.055077	0.35
rs533447635	3	71173412	T	C	0.991666	-0.00483741	0.4
rs188289634	3	71173614	A	C	0.999939	-0.0353993	0.67
rs142028893	3	71173675	A	C	0.99994	-0.0340426	0.68
rs150417657	3	71173742	T	C	0.999457	-0.00425717	0.87
rs182722326	3	71173953	G	A	0.994993	0.0134766	0.063
rs1374844	3	71174439	G	A	0.00661563	-0.00424511	0.48
rs2121783	3	71174475	C	T	0.43563	0.00266886	0.0061
rs9873737	3	71174687	T	G	0.993506	0.00482439	0.42
rs2687760	3	71174702	T	C	0.649714	-0.00269686	0.0068
rs6772367	3	71174706	G	A	0.753895	0.00126404	0.28
rs2593852	3	71174872	T	G	0.649575	-0.00266623	0.0075
rs2687761	3	71175283	A	G	0.649768	-0.00266632	0.0075
rs2593853	3	71175357	C	T	0.648636	-0.00269452	0.0068
rs2687762	3	71175402	A	G	0.633784	-0.00263071	0.0078
rs9850599	3	71175533	T	C	0.650022	-0.0027444	0.0059
rs2687763	3	71175583	T	C	0.65008	-0.00271468	0.0065
rs2687764	3	71175609	T	C	0.649998	-0.00275282	0.0058
rs547743700	3	71175712	C	T	0.998894	0.0073544	0.67
rs146615571	3	71175858	C	T	0.98301	-0.00449748	0.25
rs9851540	3	71176077	T	G	0.993508	0.00495504	0.41
rs112622328	3	71176289	T	C	0.992568	-0.00497001	0.34
rs145186766	3	71176342	C	A	0.985692	0.000973011	0.8
rs6549379	3	71176594	T	G	0.577024	0.00142452	0.13
rs9856263	3	71176714	T	C	0.993458	0.00461373	0.44
rs73838179	3	71177166	T	C	0.993607	0.00377613	0.53
rs150344092	3	71177229	T	C	0.99538	0.00286356	0.72
rs1474273	3	71177701	G	A	0.791871	0.00107988	0.38
rs59086576	3	71178236	C	T	0.994838	0.00368176	0.57
rs79461800	3	71178420	C	T	0.999796	0.0184137	0.64
rs34925588	3	71178506	C	T	0.800881	0.0013852	0.27
rs73121537	3	71178659	G	T	0.996804	0.0175747	0.05
rs59616412	3	71178724	G	A	0.999914	0.0627537	0.28
rs72949359	3	71179314	G	A	0.999881	-0.0106539	0.85
rs574111447	3	71179475	T	C	0.998924	-0.0147245	0.37
rs58847217	3	71179842	T	C	0.999891	0.0457722	0.37
rs80065317	3	71181029	T	C	0.988775	0.00601645	0.18
rs146605027	3	71181264	G	C	0.997972	0.00929487	0.47
rs74848070	3	71182206	T	C	0.968088	-0.00323712	0.26
rs548575999	3	71182214	A	G	0.997346	0.00249877	0.79
rs55643111	3	71182395	G	A	0.997702	0.0211119	0.046
rs77877421	3	71182447	A	T	0.942279	-0.000500301	0.79
rs186367811	3	71182544	G	C	0.992881	-0.00556469	0.33
rs116391533	3	71183149	G	T	0.998347	-0.00184258	0.87
rs72949361	3	71183261	C	T	0.999916	0.0473047	0.43
rs79536592	3	71183315	G	A	0.988808	0.00586734	0.19
rs536609952	3	71183625	T	C	0.998483	-0.00827192	0.58
rs184854684	3	71183630	A	T	0.997726	-0.0157064	0.13
rs148269191	3	71184086	A	G	0.997349	0.0030095	0.74
rs78121537	3	71184562	C	T	0.999899	-0.123542	0.019
rs75667385	3	71185004	A	T	0.992916	0.00330327	0.6
rs186364736	3	71185380	T	A	0.997782	0.00833722	0.47
rs146374356	3	71185495	C	T	0.998242	0.00665389	0.56
rs4677010	3	71185505	G	T	0.0122325	-0.00301577	0.48
rs11719587	3	71185630	T	C	0.0117283	-0.00362524	0.41
rs11714789	3	71186010	C	T	0.0115981	-0.00393307	0.37
rs151033963	3	71186273	G	C	0.996684	-0.000467906	0.94
rs9880849	3	71186447	T	C	0.0119113	-0.00291803	0.49
rs9881149	3	71186626	T	C	0.0119797	-0.00241113	0.57
rs543555260	3	71186725	C	T	0.997696	-0.00192121	0.88
rs4677530	3	71186872	C	T	0.0120052	-0.00235159	0.58
rs551465560	3	71188144	A	G	0.998423	0.00583769	0.7
rs145945057	3	71188366	G	A	0.998891	0.0137287	0.45
rs79552861	3	71189385	C	A	0.997079	-0.00271819	0.79
rs78590269	3	71189477	C	T	0.988608	0.0051695	0.24
rs13088128	3	71189594	G	C	0.778336	0.00250444	0.031
rs538979181	3	71189761	T	C	0.997162	0.0101321	0.29
rs35378836	3	71190236	G	A	0.792313	0.00209528	0.079
rs9990043	3	71190260	T	A	0.000703587	0.0556125	0.0033
rs189291120	3	71190356	T	C	0.997572	0.0209661	0.05
rs573535038	3	71190525	C	T	0.996887	-0.00435299	0.59
rs59540510	3	71190526	G	A	0.999919	0.0375261	0.53
rs9840264	3	71190703	G	A	0.000310863	0.0581607	0.034
rs77143959	3	71190806	A	G	0.999891	-0.131547	0.011
rs33999424	3	71190884	A	G	0.602119	0.00114706	0.23
rs62256861	3	71191113	G	C	0.612796	0.00101857	0.29
rs4677532	3	71191350	A	G	0.616984	-0.00270151	0.0062
rs150356484	3	71191531	T	G	0.997244	-1.61379e-05	1
rs180680865	3	71191774	C	A	0.996558	0.00247736	0.8
rs80013057	3	71191857	C	T	0.988508	0.00615797	0.17
rs7629274	3	71192027	A	G	0.987861	0.00270855	0.52
rs7629367	3	71192150	A	T	0.999354	-0.0407088	0.044
rs562925665	3	71192351	T	C	0.996423	0.0126983	0.13
rs9833452	3	71192476	A	C	0.986532	0.0025923	0.53
rs78649074	3	71192702	A	G	0.9999	-0.00394991	0.99
rs6789804	3	71192879	T	C	0.883299	0.000559079	0.72
rs1568555	3	71193197	A	G	0.236148	-0.00245494	0.033
rs13070108	3	71193929	G	A	0.148846	-0.0010124	0.46
rs79118825	3	71193956	C	A	0.999919	0.00788254	0.86
rs62256862	3	71194012	G	T	0.903141	0.00480135	0.0038
rs114979064	3	71194233	A	G	0.952284	0.000886737	0.7
rs2321499	3	71194383	A	T	0.498971	-0.00138893	0.13
rs2874542	3	71194680	G	A	0.929641	-0.00186813	0.29
rs61593374	3	71194762	T	C	0.496841	-0.00132413	0.15
rs116788895	3	71194962	A	C	0.999881	0.00666899	0.86
rs9877741	3	71195778	C	A	0.501384	-0.00127953	0.16
rs149491047	3	71195948	G	C	0.999908	-0.0261	0.74
rs58874807	3	71196043	C	T	0.59747	-0.00298123	0.0021
rs72949386	3	71196105	T	G	0.999737	-0.00959692	0.75
rs143219590	3	71196572	C	G	0.997969	0.0135088	0.29
rs17008267	3	71196857	G	A	0.608954	-0.00323184	0.00088
rs78748570	3	71197010	C	T	0.99975	-0.00667899	0.85
rs9827716	3	71197173	A	G	0.905027	0.00402742	0.015
rs141823715	3	71197607	T	C	0.99789	0.00582281	0.59
rs4677551	3	71198377	G	A	0.597463	-0.0029574	0.0022
rs72949388	3	71198648	C	A	0.999749	-0.00550584	0.85
rs527756464	3	71198865	T	C	0.998436	-0.00232347	0.87
rs1522177	3	71199024	G	A	0.50545	-0.00129032	0.16
rs6800929	3	71199187	G	A	0.50519	-0.00135309	0.14
rs13097125	3	71199338	T	G	0.907953	0.00441811	0.009
rs6803462	3	71199449	G	A	0.135717	-0.000480937	0.72
rs138724662	3	71199679	C	T	0.994829	0.00430659	0.51
rs10865657	3	71199723	C	T	0.595471	-0.00306258	0.0016
rs77332723	3	71199727	C	T	0.873307	0.000316327	0.83
rs71298372	3	71199777	G	C	0.907857	0.00451019	0.0076
rs141718371	3	71199806	C	T	0.987179	0.0015042	0.73
rs12633797	3	71199965	A	G	0.591742	-0.00331902	0.0006
rs184296995	3	71200065	C	T	0.998287	-0.00371055	0.76
rs147093036	3	71200087	T	C	0.999951	0.144823	0.079
rs7647909	3	71200157	G	T	0.240948	-0.00217797	0.058
rs114272480	3	71200281	T	G	0.999526	-0.030051	0.23
rs72949391	3	71200288	A	G	0.999898	0.0900511	0.11
rs77439223	3	71200379	C	T	0.999907	-0.114684	0.055
rs9829152	3	71200872	C	T	0.910284	0.00534536	0.0017
rs62256866	3	71201192	C	T	0.989456	-0.00616716	0.18
rs536554181	3	71201444	G	A	0.99894	0.00493193	0.75
rs7653672	3	71201454	G	A	0.502071	-0.000491705	0.57
rs7609595	3	71201691	G	A	0.122616	-0.000167203	0.91
rs13071208	3	71201759	T	C	0.620799	0.000449392	0.6
rs7632470	3	71201897	C	T	0.591862	-0.00228043	0.018
rs17699304	3	71202029	G	A	0.591846	-0.00228048	0.018
rs11923661	3	71202106	A	C	0.498693	-0.00057272	0.52
rs6790679	3	71202753	C	T	0.592067	-0.00222482	0.021
rs577236189	3	71203013	G	A	0.998854	0.00918595	0.56
rs4677021	3	71203282	T	C	0.588633	-0.00234553	0.015
rs1402993	3	71203292	A	G	0.122309	-5.55187e-05	0.97
rs1402994	3	71203369	G	T	0.538111	0.00234013	0.014
rs11925570	3	71203427	A	T	0.999894	0.0963629	0.094
rs60952976	3	71203820	C	G	0.999905	0.0804542	0.19
rs73123541	3	71204057	C	T	0.996088	0.0182436	0.02
rs199532077	3	71204248	C	A	0.996782	-0.004949	0.68
rs1522178	3	71204263	C	G	0.502051	-0.000551113	0.53
rs55889955	3	71204391	C	T	0.999901	-0.0613702	0.24
rs142071520	3	71204549	G	A	0.990204	-0.00220586	0.67
rs9310208	3	71204604	T	C	0.122358	-0.000115182	0.94
rs10433504	3	71204681	C	A	0.122434	-6.98145e-05	0.97
rs186580700	3	71205338	G	A	0.986703	0.0102326	0.015
rs569240216	3	71205578	G	T	0.998585	0.00812838	0.57
rs72949402	3	71205586	A	G	0.999914	0.0949857	0.14
rs12054400	3	71205623	C	T	0.783278	-0.00125174	0.26
rs114286712	3	71206193	C	A	0.999957	-0.00272343	0.96
rs67178525	3	71206269	G	T	0.783176	-0.00130851	0.24
rs2321500	3	71206669	T	G	0.339301	0.000938426	0.33
rs2321501	3	71206800	T	A	0.339483	0.000923182	0.33
rs35871620	3	71206887	C	T	0.779537	0.00175322	0.12
rs4334611	3	71206903	A	G	0.339386	0.000933527	0.33
rs2321503	3	71206975	T	C	0.910034	0.00515796	0.0026
rs2321504	3	71206994	C	T	0.122399	-3.82462e-05	0.98
rs7650867	3	71207390	C	G	0.779665	-0.00151117	0.17
rs62256868	3	71207398	G	A	0.441581	-0.000721434	0.49
rs73123552	3	71207543	G	A	0.902502	-0.00236059	0.15
rs79707749	3	71208372	G	A	0.985602	0.00620117	0.13
rs116078587	3	71208444	T	C	0.974587	-0.00064643	0.84
rs564356898	3	71208749	T	C	0.998835	0.0087608	0.58
rs9840529	3	71208815	T	C	0.689126	0.000840674	0.45
rs189951760	3	71209181	G	T	0.997036	0.00778453	0.43
rs80150277	3	71209301	C	T	0.999234	-0.00246977	0.91
rs77116249	3	71209315	T	C	0.999904	-0.0566322	0.34
rs143353528	3	71209532	G	T	0.9989	0.00406097	0.77
rs73838198	3	71209563	T	C	0.999629	-0.00850017	0.72
rs76457295	3	71209630	A	G	0.974796	-0.00291754	0.37
rs151317347	3	71209650	C	T	0.996638	-0.00518317	0.59
rs142772178	3	71209962	A	G	0.976685	-0.0012119	0.68
rs34347778	3	71210210	A	G	0.690515	0.000831966	0.46
rs371410311	3	71210269	G	A	0.998032	0.00785889	0.52
rs1522169	3	71210415	A	T	0.693614	0.000994681	0.38
rs73838200	3	71210701	G	A	0.999583	-0.0301116	0.22
rs73838201	3	71210814	G	C	0.999572	-0.0263774	0.28
rs10511014	3	71211110	A	G	0.430792	-0.000609772	0.57
rs62256869	3	71211259	A	C	0.985903	0.00539463	0.2
rs73838202	3	71211370	G	A	0.999583	-0.0305358	0.22
rs17008291	3	71211650	T	C	0.999914	0.100981	0.12
rs72951365	3	71211850	T	C	0.999914	0.0975989	0.13
rs17008297	3	71211992	G	A	0.999915	0.101484	0.12
rs73839403	3	71212780	A	C	0.999589	-0.0313237	0.21
rs2166780	3	71212798	T	A	0.692625	0.000702451	0.54
rs10084728	3	71212990	T	C	0.692275	0.000657134	0.57
rs115096879	3	71213056	T	G	0.991095	0.00353593	0.51
rs77342217	3	71213078	T	C	0.912849	0.00283093	0.11
rs188075138	3	71213284	T	C	0.998155	-0.0348262	0.0076
rs72951367	3	71213312	T	C	0.999915	0.102675	0.12
rs193056364	3	71213358	T	A	0.993489	-0.00338028	0.61
rs113301186	3	71213527	T	C	0.916514	-0.00204207	0.28
rs4677584	3	71213908	A	G	0.690581	0.000678246	0.56
rs76405160	3	71214074	A	T	0.991029	-0.00445233	0.4
rs114220785	3	71214490	C	T	0.999881	0.0921603	0.12
rs72951370	3	71214754	C	T	0.999508	-0.0119666	0.59
rs188389637	3	71214946	T	C	0.998911	-0.00319029	0.85
rs78580624	3	71215493	C	T	0.994885	0.00117292	0.88
rs9845218	3	71215499	A	G	0.689661	0.000728509	0.53
rs73839410	3	71215502	C	T	0.999685	-0.0175978	0.52
rs72951373	3	71215533	G	A	0.999487	-0.0105928	0.63
rs72951375	3	71215966	C	T	0.999911	0.107634	0.1
rs7615617	3	71215984	C	G	0.00024142	0.0441039	0.23
rs72951379	3	71216075	G	A	0.999587	0.00438727	0.91
rs72951381	3	71216351	G	A	0.999911	0.111385	0.095
rs577401457	3	71216578	G	A	0.99796	0.00976212	0.39
rs1554536	3	71216984	G	A	0.141123	6.72233e-05	0.97
rs1009068	3	71217055	C	A	0.450317	-0.000579268	0.6
rs72951385	3	71217196	T	G	0.999898	0.0979724	0.13
rs12330648	3	71217369	T	C	0.690341	0.000552176	0.65
rs113742484	3	71217751	C	T	0.995627	-6.87663e-05	0.99
rs188739153	3	71217921	T	G	0.996914	-0.00253975	0.78
rs530406718	3	71218255	T	C	0.996431	0.00745251	0.38
rs76265377	3	71218762	C	T	0.999883	0.00139796	0.96
rs7617382	3	71219794	G	A	0.959671	0.00287209	0.26
rs73123562	3	71223113	G	A	0.799445	0.0010441	0.37
rs78685027	3	71223771	G	T	0.959077	0.00252633	0.3
rs11706640	3	71223977	A	C	0.998107	0.00415546	0.76
rs149088184	3	71224175	T	A	0.97666	-0.00718168	0.044
rs2321505	3	71224244	C	T	0.641456	0.00144592	0.14
rs2321506	3	71224267	A	G	0.660627	0.000856689	0.37
rs116508059	3	71224417	A	G	0.999931	0.0228499	0.76
rs6763814	3	71224429	C	T	0.86245	0.000188378	0.85
rs4677593	3	71224587	T	C	0.959055	0.0024374	0.32
rs4677594	3	71224630	T	C	0.958653	0.00228906	0.34
rs939847	3	71224718	G	C	0.881782	3.15808e-05	0.97
rs7622976	3	71224833	A	C	0.939073	0.00165935	0.39
rs7623157	3	71225021	A	G	0.757475	0.00149463	0.17
rs61219749	3	71225029	A	G	0.999941	-0.115061	0.15
rs73123568	3	71225081	G	A	0.863295	9.16715e-05	0.9
rs116695663	3	71225515	A	G	0.999835	-0.00602686	0.87
rs13064005	3	71225739	C	T	0.990551	-0.00776319	0.16
rs35764796	3	71225985	G	C	0.882329	-9.2018e-05	0.97
rs116477690	3	71227042	G	A	0.999871	-0.0404397	0.41
rs12486945	3	71227349	G	A	0.796462	0.00101271	0.38
rs144676742	3	71227576	C	T	0.997529	0.0120509	0.24
rs113489574	3	71227762	C	T	0.999634	0.00347025	0.93
rs112570504	3	71227809	C	T	0.999606	0.00408877	0.92
rs145608473	3	71227981	G	A	0.882492	-0.000206832	0.91
rs73106142	3	71228142	C	A	0.619841	0.00108835	0.25
rs73106143	3	71228146	G	A	0.619918	0.00108987	0.25
rs35390588	3	71228346	C	G	0.619026	0.0011582	0.22
rs13315036	3	71228474	T	G	0.619882	0.00114722	0.22
rs148909908	3	71228513	C	G	0.977512	-0.00529821	0.13
rs2056467	3	71228953	T	C	0.822368	0.00074218	0.53
rs531661266	3	71229290	G	A	0.998422	-0.0152825	0.28
rs73106151	3	71229328	A	G	0.940716	0.00216582	0.28
rs533642866	3	71229398	A	G	0.997897	-0.0150912	0.18
rs137906561	3	71229496	G	C	0.997343	0.0118948	0.23
rs4677029	3	71230143	C	T	0.619738	0.00112419	0.23
rs72951397	3	71230347	C	T	0.999924	0.0461623	0.55
rs4677030	3	71230514	G	A	0.603571	0.00133187	0.16
rs4677031	3	71230554	G	A	0.846992	0.000380182	0.74
rs150887292	3	71230598	G	C	0.997445	0.0110585	0.27
rs73839426	3	71230783	G	A	0.999709	0.00557578	0.89
rs187794652	3	71230984	C	T	0.998578	0.0214096	0.12
rs73106155	3	71231395	G	A	0.79597	0.000772719	0.49
rs9830657	3	71231403	T	C	0.603886	0.00128156	0.17
rs9844174	3	71231578	G	T	0.603537	0.00128507	0.17
rs201054598	3	71231689	A	G	0.999674	-0.00308809	0.9
rs9310211	3	71231744	G	A	0.6035	0.00128863	0.17
rs7430246	3	71232200	T	C	0.624898	0.00147415	0.12
rs115324295	3	71232329	G	T	0.999491	0.0112502	0.66
rs113549595	3	71232391	T	A	0.999648	-0.001756	0.93
rs147894199	3	71232396	G	A	0.96669	0.00322593	0.23
rs57467020	3	71232415	C	T	0.818521	0.00106189	0.38
rs562664903	3	71232481	C	T	0.998819	0.000740872	0.94
rs117549958	3	71232518	C	T	0.989739	-0.00249511	0.62
rs184985871	3	71232613	G	A	0.996918	-0.00370397	0.67
rs112350746	3	71232628	C	T	0.965928	0.000886819	0.75
rs189449844	3	71232688	T	C	0.997885	-0.012546	0.28
rs7430752	3	71233243	T	G	0.626109	0.00147771	0.12
rs75794609	3	71233345	C	T	0.928542	0.000866535	0.71
rs75472130	3	71233545	G	A	0.818797	0.00111692	0.36
rs79165273	3	71233571	G	A	0.960639	0.00320372	0.2
rs190239086	3	71233746	T	C	0.998567	0.0177475	0.19
rs182403546	3	71233811	T	C	0.998848	0.0143136	0.37
rs60857092	3	71233919	T	G	0.977952	0.00282071	0.37
rs7644816	3	71234053	G	A	0.960501	0.00319943	0.2
rs572279615	3	71234268	C	T	0.994341	-0.00201922	0.74
rs114827926	3	71234328	A	T	0.999453	-0.00118493	0.94
rs58302810	3	71234332	C	A	0.779896	0.00158167	0.17
rs114619553	3	71234339	G	A	0.999456	-0.00390261	0.85
rs369452841	3	71234478	G	T	0.996762	-0.00234506	0.83
rs188600084	3	71234559	G	C	0.994784	-0.00272269	0.66
rs11921353	3	71234670	A	G	0.999861	-0.027615	0.56
rs188234900	3	71235763	G	A	0.980906	-0.00683219	0.056
rs527343029	3	71235788	G	C	0.998145	-0.00640953	0.58
rs114009777	3	71235864	C	T	0.99975	-0.0147648	0.68
rs7429997	3	71235982	C	T	0.6301	0.00123257	0.2
rs12496895	3	71236128	C	T	0.816001	0.00120173	0.32
rs9825176	3	71236180	T	G	0.815568	0.000790267	0.5
rs73839433	3	71236263	T	C	0.999662	0.00102719	0.99
rs76260260	3	71236443	A	G	0.99581	-0.0178154	0.027
rs141150880	3	71236547	G	A	0.988492	-0.00489439	0.3
rs542398913	3	71236713	G	A	0.996884	0.0097869	0.3
rs113714532	3	71237563	T	C	0.999956	0.0537855	0.61
rs73106169	3	71237894	A	C	0.997559	-0.000849443	0.94
rs116008424	3	71237937	G	C	0.999387	0.00173417	0.97
rs111323182	3	71238088	T	A	0.944749	0.00177551	0.43
rs183796683	3	71238312	T	C	0.998737	0.0313342	0.037
rs939846	3	71238360	T	G	0.999012	0.0123167	0.45
rs146841937	3	71238755	T	C	0.96445	-0.00178815	0.52
rs148075618	3	71239753	T	C	0.991538	-6.27541e-05	0.98
rs566626365	3	71240060	T	C	0.996771	0.00822391	0.37
rs115540205	3	71240692	A	G	0.999444	-0.000554439	0.96
rs185749426	3	71240974	T	C	0.997499	0.003904	0.68
rs545588835	3	71241529	G	T	0.992616	0.00296569	0.61
rs7645130	3	71241546	T	A	0.804611	-7.63791e-05	0.99
rs182854717	3	71242485	G	A	0.9938	0.0110428	0.093
rs139897657	3	71242897	G	T	0.985616	0.00578265	0.14
rs141269734	3	71242898	C	T	0.985616	0.00578265	0.14
rs147574079	3	71243560	G	A	0.996626	-0.00868558	0.33
rs116089312	3	71243585	C	T	0.984698	0.00404832	0.28
rs9866910	3	71243723	T	C	0.844145	0.000704068	0.58
rs111421443	3	71244456	C	T	0.963753	0.000698657	0.79
rs564388791	3	71244869	G	A	0.998706	0.00549181	0.67
rs2321507	3	71245027	G	A	0.99925	0.00079331	0.97
rs11706163	3	71245232	G	A	0.978851	-0.0059098	0.082
rs2037475	3	71245402	A	T	0.999626	-0.0431628	0.15
rs151113098	3	71245737	G	A	0.99658	-0.0136146	0.13
rs141114446	3	71245782	C	T	0.998959	0.0145001	0.43
rs552987047	3	71246135	A	G	0.998812	0.0110763	0.48
rs138333551	3	71246214	T	C	0.99351	0.00449574	0.51
rs878118	3	71246228	T	G	0.806176	-0.000176782	0.91
rs7429040	3	71246600	G	A	0.999897	-0.0336337	0.57
rs2293138	3	71246816	T	A	0.825963	0.000822175	0.5
rs2293137	3	71246918	C	T	0.859412	0.00119762	0.38
rs939845	3	71247257	A	G	0.953841	0.00239183	0.28
rs2037474	3	71247304	A	G	0.874026	-0.000763501	0.62
rs140246272	3	71247569	G	C	0.99946	0.0136133	0.54
rs56850311	3	71247572	A	T	0.749103	0.00180034	0.13
rs78369780	3	71247595	G	A	0.941462	-0.00511986	0.024
rs78495442	3	71247607	G	A	0.999556	-0.00118693	0.93
rs139113330	3	71247849	T	C	0.994221	0.0213973	0.0013
rs145378532	3	71248003	C	T	0.999792	-0.00399924	0.91
rs78359775	3	71248322	T	C	0.921006	-0.00622331	0.0006
rs149216041	3	71248366	C	T	0.811417	0.00181331	0.14
rs11717297	3	71248393	T	C	0.778754	-0.00191108	0.091
rs77702181	3	71248508	G	A	0.999701	-0.00360545	0.86
rs554855516	3	71248818	G	C	0.997449	-0.0131108	0.19
rs112657363	3	71248885	C	T	0.995695	0.00805376	0.31
rs554006232	3	71248905	A	G	0.995009	-0.0120231	0.092
rs190068348	3	71249069	A	G	0.997084	-0.00319879	0.74
rs184804283	3	71249187	C	T	0.989137	0.00131855	0.78
rs12714771	3	71249217	A	G	0.746003	0.00225604	0.041
rs78281293	3	71249528	C	G	0.932389	5.05942e-05	0.95
rs7374975	3	71249675	A	G	0.360776	-0.00159774	0.11
rs1522171	3	71250135	T	C	0.174112	-0.000848516	0.49
rs187265448	3	71250424	G	T	0.997578	0.00706416	0.51
rs11923244	3	71250470	C	G	0.932401	-1.53086e-06	0.97
rs76534853	3	71250886	C	T	0.999861	0.06449	0.18
rs11128208	3	71250901	A	C	0.931001	0.000231225	0.88
rs73106183	3	71251876	A	G	0.814004	0.00138852	0.25
rs6769225	3	71252152	T	C	0.173815	-0.000805255	0.51
rs77239379	3	71252191	C	T	0.965876	0.000639467	0.81
rs147360400	3	71252199	A	C	0.998292	-0.00150558	0.95
rs71298373	3	71252356	A	G	0.988393	-0.00596426	0.19
rs7428558	3	71253307	T	C	0.174089	-0.000852739	0.49
rs1522172	3	71253591	A	G	0.174105	-0.000864289	0.48
rs74635850	3	71253860	A	T	0.995677	-0.00454384	0.57
rs547896104	3	71253919	T	C	0.998728	0.0157223	0.26
rs1474272	3	71254193	T	C	0.915977	-0.0047899	0.0062
rs73839440	3	71254207	G	T	0.999691	-0.0064565	0.78
rs7372960	3	71254751	T	C	0.743192	-0.00176538	0.094
rs76582825	3	71254914	G	A	0.99986	0.0647284	0.18
rs143027144	3	71255164	G	A	0.996747	0.000433461	0.97
rs148330174	3	71255514	C	A	0.988026	-0.00597897	0.18
rs541579781	3	71256001	A	G	0.998127	-0.00467895	0.67
rs17699658	3	71256309	C	T	0.778766	-0.00209518	0.063
rs561295463	3	71256352	A	G	0.99868	-0.0175107	0.23
rs11442783	3	71256398	C	G	0.734484	0.00226419	0.046
rs6549381	3	71256462	A	C	0.176064	-0.000378445	0.76
rs531532534	3	71256574	T	G	0.996747	0.00416847	0.61
rs1568556	3	71256615	C	T	0.755994	0.00190114	0.085
rs7431657	3	71256619	G	A	0.176146	-0.000327547	0.79
rs537413968	3	71256712	G	A	0.99867	-0.0142982	0.34
rs78113962	3	71256783	C	T	0.999884	0.0814679	0.1
rs6549382	3	71257082	T	C	0.175928	-0.00040365	0.74
rs17008343	3	71257098	T	G	0.917959	4.33223e-05	0.95
rs11928137	3	71257157	A	G	0.814457	0.00148886	0.22
rs143776027	3	71257323	A	G	0.986804	0.00895067	0.038
rs187434079	3	71257455	A	G	0.991168	0.00363239	0.48
rs116084647	3	71258053	A	C	0.998312	-0.0385282	0.00082
rs939840	3	71258187	C	T	0.175996	-0.00040195	0.74
rs939841	3	71258386	T	C	0.175907	-0.000406946	0.74
rs139753284	3	71258411	C	T	0.991471	-0.00278866	0.62
rs186866288	3	71258510	C	T	0.993691	0.00808569	0.21
rs939842	3	71258560	T	C	0.175875	-0.000402284	0.74
rs114564188	3	71258582	G	T	0.954161	0.00066591	0.79
rs139676448	3	71259124	G	C	0.979281	0.000692459	0.84
rs76386345	3	71259283	A	C	0.978182	-0.00377476	0.28
rs76093236	3	71259806	T	A	0.999133	0.0144029	0.39
rs75597960	3	71259945	G	T	0.973013	0.00215387	0.48
rs12714772	3	71260194	A	G	0.185787	-0.00107742	0.38
rs148066423	3	71260336	C	G	0.997431	0.0138675	0.16
rs190229610	3	71260674	C	T	0.99644	-0.0132287	0.12
rs116822177	3	71260775	A	G	0.999881	-0.0443989	0.37
rs186020696	3	71260929	C	T	0.998585	0.0225121	0.1
rs114844846	3	71261097	T	C	0.986813	-0.00604489	0.15
rs535639218	3	71261127	T	C	0.993461	-0.00541011	0.38
rs4677597	3	71261183	G	A	0.594143	-0.000439064	0.62
rs116417540	3	71261207	C	A	0.994787	-0.00634346	0.38
rs78831025	3	71261316	G	C	0.953471	0.000772698	0.75
rs73839441	3	71261330	A	G	0.999694	-0.00590435	0.8
rs141681192	3	71261378	G	A	0.98914	0.000671552	0.89
rs7372326	3	71261409	C	T	0.176086	-0.00064561	0.6
rs4677598	3	71261599	C	G	0.999878	-0.0495488	0.31
rs75000462	3	71261717	C	T	0.999107	0.0148834	0.38
rs77068223	3	71261845	G	T	0.984884	0.00301136	0.49
rs7630538	3	71261872	T	A	0.241727	-0.000795395	0.46
rs72953328	3	71262034	C	A	0.917917	-0.00466327	0.0082
rs73108264	3	71262174	C	T	0.839184	0.00230691	0.075
rs73108266	3	71262335	G	A	0.839926	0.00219981	0.091
rs34578404	3	71262596	A	C	0.999909	-0.0209503	0.73
rs144371318	3	71262712	A	C	0.998749	0.00495324	0.75
rs62245553	3	71262719	G	A	0.933056	-0.000102076	0.99
rs76338029	3	71262739	C	G	0.999709	-0.00343774	0.87
rs10865658	3	71262743	C	T	0.515062	-0.00186864	0.044
rs192875327	3	71262823	C	T	0.994306	0.0103015	0.12
rs6786408	3	71263218	A	C	0.589685	-0.000215307	0.86
rs12492363	3	71263236	G	A	0.595577	-0.000479676	0.58
rs6791702	3	71263313	T	C	0.184155	-0.00105864	0.38
rs114540095	3	71263567	G	A	0.996001	0.0122484	0.12
rs73839444	3	71263710	G	A	0.999864	-0.00556776	0.9
rs143022045	3	71263978	C	A	0.996798	0.00228435	0.82
rs17654359	3	71264033	G	A	0.508555	-0.00185589	0.046
rs180722502	3	71264648	T	C	0.998706	0.00529536	0.72
rs9819713	3	71265505	A	G	0.185798	-0.000585224	0.63
rs9819895	3	71265635	A	T	0.678648	0.00176527	0.076
rs75443139	3	71265958	C	T	0.997981	-0.0269314	0.018
rs7432032	3	71266181	A	T	0.185919	-0.000608896	0.62
rs2116696	3	71266208	T	C	0.999899	0.0129794	0.81
rs2163729	3	71266371	G	A	0.591543	-0.000494857	0.58
rs56284836	3	71266466	C	T	0.999706	-0.000267479	0.96
rs114151359	3	71266735	T	C	0.987254	-0.00572891	0.19
rs6549383	3	71266885	T	C	0.508439	-0.00188903	0.043
rs551017946	3	71266964	T	G	0.998732	0.00606619	0.69
rs147263454	3	71266999	C	T	0.996519	-0.00726843	0.39
rs114895363	3	71267114	A	T	0.994659	0.00109821	0.87
rs140853457	3	71267118	C	G	0.995262	-0.00405426	0.59
rs7433454	3	71267626	T	C	0.0291222	-0.00454787	0.11
rs2037473	3	71267720	G	C	0.588981	-0.000737402	0.42
rs1522175	3	71267832	G	A	0.186054	-0.000580956	0.63
rs146762488	3	71267924	A	C	0.993801	-0.00136962	0.82
rs13319585	3	71268381	T	C	0.917735	-0.00472239	0.0073
rs145280459	3	71268547	C	T	0.991473	0.0067544	0.2
rs6419776	3	71268667	T	C	0.179946	-0.00111318	0.37
rs137925423	3	71268677	C	T	0.998642	0.00432887	0.74
rs939844	3	71269044	T	C	0.998626	-0.00715289	0.59
rs62245554	3	71269251	C	T	0.932693	-2.75161e-06	0.96
rs6549384	3	71269466	C	T	0.18399	-0.00126175	0.3
rs76613107	3	71269560	G	A	0.966298	0.000614629	0.85
rs874408	3	71270242	C	T	0.819823	0.00117452	0.34
rs6782224	3	71270286	C	T	0.96578	0.000584975	0.83
rs4677600	3	71270297	C	T	0.265331	-0.00108177	0.3
rs7649879	3	71270788	G	T	0.18091	-0.00115265	0.35
rs114299897	3	71270794	T	C	0.99993	0.0242243	0.72
rs77447100	3	71270913	G	T	0.90571	0.000676017	0.67
rs72953344	3	71270936	C	T	0.999719	0.0156546	0.65
rs78652615	3	71271006	A	G	0.999097	0.000372674	0.97
rs116500954	3	71271030	G	T	0.987328	0.00254989	0.51
rs6806478	3	71271079	G	C	0.999911	-0.0892212	0.18
rs11918277	3	71271087	C	T	0.779693	0.00257421	0.026
rs72953346	3	71271176	C	T	0.923592	-0.00579731	0.0014
rs12635097	3	71271595	A	G	0.93732	0.00206266	0.27
rs28611101	3	71271726	C	G	0.94963	0.000360549	0.84
rs140434013	3	71271761	G	C	0.982933	0.0105208	0.0047
rs75299403	3	71272142	T	C	0.950405	0.000178045	0.9
rs62245555	3	71272574	C	T	0.992247	-0.000813655	0.89
rs140718310	3	71272778	G	A	0.998604	0.00923984	0.51
rs150101983	3	71272826	C	T	0.978048	-0.00334729	0.32
rs183824529	3	71272832	G	A	0.995967	-0.00229169	0.74
rs113249344	3	71273156	C	T	0.983813	0.00201315	0.62
rs73839453	3	71273384	T	A	0.999921	-0.129437	0.025
rs141424699	3	71273740	C	A	0.998693	0.0161207	0.23
rs116096346	3	71273843	C	T	0.978099	-0.00340648	0.31
rs6805462	3	71273844	A	G	0.179496	-0.00109539	0.38
rs186719828	3	71274151	C	T	0.996299	0.00102993	0.89
rs58669410	3	71274733	A	G	0.92952	-0.00505388	0.0072
rs2568839	3	71274820	A	G	0.0569793	-0.00249406	0.23
rs531341953	3	71274869	C	G	0.998121	0.00081036	0.89
rs71298374	3	71275188	G	T	0.885911	0.000309169	0.84
rs75416625	3	71275453	G	C	0.932145	-0.00566145	0.0032
rs142538789	3	71276536	A	C	0.990244	-0.0162992	0.0017
rs2686275	3	71277135	T	C	0.819877	0.00104975	0.39
rs540436609	3	71277402	G	C	0.998786	0.00457821	0.7
rs73839457	3	71277434	G	A	0.983408	-0.00288395	0.41
rs1148747	3	71278208	A	G	0.178387	-0.000992634	0.42
rs72953352	3	71278293	G	A	0.93076	-0.00483875	0.011
rs9864811	3	71278545	T	C	0.999668	0.0390683	0.18
rs17008381	3	71278815	T	C	0.936006	0.000993224	0.58
rs76768591	3	71279040	C	T	0.999796	0.0927836	0.012
rs880543	3	71279122	T	C	0.688226	0.00248284	0.014
rs61461660	3	71279270	A	G	0.937582	0.000906455	0.61
rs73108295	3	71279698	C	G	0.961987	0.00409317	0.092
rs73839462	3	71279790	T	C	0.999656	0.0353926	0.22
rs190153615	3	71279806	C	T	0.998152	-0.00755426	0.56
rs572588085	3	71280118	G	C	0.998814	-0.0234017	0.16
rs939843	3	71280168	G	A	0.999873	0.0192771	0.74
rs9875289	3	71280419	T	A	0.99978	0.0854205	0.018
rs9852249	3	71280634	C	T	0.999797	0.0950113	0.011
rs74924481	3	71281060	G	T	0.999784	0.0838974	0.02
rs1288814	3	71281430	C	T	0.702403	0.00222693	0.031
rs77251358	3	71281545	A	G	0.99981	-0.022697	0.54
rs533681450	3	71281608	A	G	0.99823	-0.00879443	0.52
rs13071298	3	71281736	C	T	0.632203	-0.00129479	0.16
rs35667428	3	71281832	T	C	0.63253	-0.0012579	0.18
rs60665904	3	71281997	T	C	0.911829	0.00136799	0.42
rs538007691	3	71282131	C	A	0.998848	-0.0175781	0.32
rs11715940	3	71282134	C	A	0.928641	-0.00468632	0.012
rs150399873	3	71282137	A	C	0.978431	-0.00336304	0.32
rs59391743	3	71282240	G	A	0.930172	-0.0050972	0.007
rs1288815	3	71282333	G	A	0.999877	0.00908272	0.84
rs191648439	3	71282479	T	G	0.997992	0.00475656	0.72
rs35123078	3	71282847	A	G	0.860098	0.00125076	0.37
rs61451338	3	71282919	G	C	0.911598	-3.17646e-05	0.99
rs114591305	3	71283035	A	G	0.97356	-0.0032679	0.29
rs17008389	3	71283516	A	T	0.698748	-0.00331771	0.0011
rs6776058	3	71284377	A	T	0.82058	0.00100233	0.42
rs2704802	3	71284450	T	C	0.234144	-0.00267394	0.016
rs1733509	3	71284657	C	T	0.234047	-0.00270851	0.015
rs9835527	3	71285169	G	C	0.82199	0.00104813	0.4
rs183031373	3	71286006	A	C	0.992853	0.00152242	0.77
rs111422520	3	71286010	C	T	0.985033	0.00364772	0.41
rs185908132	3	71286151	G	A	0.996676	-0.00820056	0.35
rs2704801	3	71286225	A	T	0.999926	-0.0318271	0.63
rs1044868	3	71286589	A	C	0.867024	0.000623072	0.62
rs4050	3	71286650	T	G	0.999926	-0.032385	0.62
rs17008390	3	71286718	C	G	0.986824	0.000640646	0.85
rs3732733	3	71286767	G	A	0.93026	-0.00497962	0.0086
rs192453599	3	71287521	C	G	0.99714	0.00116564	0.89
rs9310212	3	71287528	A	G	0.934885	0.000395181	0.79
rs1733534	3	71287590	G	T	0.998311	0.00408912	0.77
rs114563275	3	71288135	A	C	0.978307	-0.00324427	0.33
rs9866457	3	71288520	C	T	0.999866	0.126482	0.0064
rs535271274	3	71288558	G	C	0.998431	0.0109921	0.42
rs12637164	3	71288565	C	T	0.823036	0.000862107	0.48
rs9827780	3	71288572	G	A	0.999865	0.124355	0.0073
rs2568844	3	71288864	G	A	0.530039	-0.00262756	0.0058
rs114316906	3	71288986	T	C	0.999716	0.0761675	0.013
rs17043905	3	71289410	G	A	0.937955	-0.006139	0.0023
rs181891359	3	71289903	A	G	0.998147	-0.0166531	0.19
rs544221921	3	71290254	G	A	0.999001	-0.0261899	0.1
rs66905781	3	71290414	A	G	0.935618	0.000669006	0.69
rs9838220	3	71290558	G	A	0.760606	0.00111729	0.3
rs138201617	3	71290612	G	A	0.97838	-0.0027893	0.41
rs565814348	3	71291349	C	T	0.997069	0.0164254	0.08
rs17008392	3	71291620	A	G	0.916688	0.00183416	0.3
rs4055824	3	71292039	A	G	0.245619	-0.00249439	0.022
rs144477433	3	71292992	C	A	0.995316	0.0178107	0.014
rs115659318	3	71293425	A	G	0.999689	-0.0322389	0.28
rs545732814	3	71293477	T	G	0.998728	-0.0149633	0.29
rs181283690	3	71293683	A	G	0.996319	-0.00727309	0.4
rs149991634	3	71294341	C	T	0.996282	0.00239745	0.78
rs62247677	3	71294579	G	A	0.934978	0.00108323	0.61
rs77079503	3	71294722	T	G	0.915691	0.00169294	0.34
rs79392596	3	71294924	A	C	0.931335	-0.0064561	0.00072
rs558176606	3	71294960	A	C	0.998423	-0.00655332	0.7
rs183682470	3	71295420	C	T	0.995068	-0.000579964	0.93
rs72953363	3	71296302	C	G	0.926393	-0.00628831	0.00066
rs550621761	3	71296490	T	C	0.997711	-0.00940924	0.37
rs11712599	3	71296578	G	C	0.926335	-0.00637062	0.00056
rs11720738	3	71296579	C	T	0.926359	-0.00638374	0.00055
rs533827961	3	71296717	T	G	0.99648	0.00519209	0.56
rs56078545	3	71296954	G	C	0.995533	0.0129042	0.07
rs116630167	3	71297220	C	G	0.999897	0.0165537	0.75
rs145973313	3	71297235	A	T	0.979533	0.00255679	0.46
rs73109709	3	71297450	A	T	0.848146	0.00016243	0.95
rs11713731	3	71297622	G	A	0.926675	-0.00620467	0.0008
rs73109711	3	71297659	C	T	0.752324	0.000810736	0.43
rs112766855	3	71298082	A	C	0.981062	-0.00146135	0.7
rs560391234	3	71298139	A	C	0.997682	-0.0133817	0.22
rs565162516	3	71298338	G	C	0.998723	0.00617438	0.73
rs531191079	3	71298406	A	C	0.998053	-0.0125981	0.27
rs9816060	3	71298422	C	T	0.999902	0.00595003	0.91
rs550582707	3	71299055	G	C	0.998682	0.0046252	0.78
rs117771873	3	71299376	C	T	0.999304	-0.0150694	0.42
rs113670327	3	71299504	G	C	0.971733	0.000911009	0.74
rs538187786	3	71299864	C	T	0.998404	-0.00375605	0.8
rs7646872	3	71300061	G	A	0.764667	0.00100904	0.35
rs78283082	3	71300399	T	C	0.990268	0.00138395	0.79
rs17008402	3	71300567	A	G	0.680597	-0.00132146	0.18
rs73839466	3	71301040	A	G	0.999697	-0.0447343	0.13
rs74870332	3	71301837	G	C	0.926379	-0.00625223	0.00071
rs148709635	3	71301899	G	A	0.997038	0.00210165	0.82
rs147479762	3	71302155	C	T	0.992621	-0.00116916	0.86
rs17008403	3	71302449	T	C	0.768972	0.000592693	0.65
rs17008404	3	71302616	T	C	0.760384	0.00102331	0.34
rs11719320	3	71302787	G	A	0.926212	-0.00624993	0.0007
rs17008411	3	71302918	C	A	0.92629	-0.006415	0.00051
rs140307605	3	71303838	T	C	0.997063	0.0164429	0.063
rs1148749	3	71303875	T	G	0.690768	0.00063693	0.56
rs116212211	3	71304510	T	A	0.97959	0.00300321	0.37
rs144618138	3	71304548	A	G	0.995206	0.00382061	0.59
rs12637408	3	71304887	A	T	0.999774	-0.010085	0.81
rs150684143	3	71305593	G	A	0.998789	0.00517922	0.73
rs57835745	3	71305785	G	A	0.999863	0.0475182	0.29
rs80172007	3	71306168	G	A	0.999823	-0.0390201	0.35
rs9860084	3	71306337	T	G	0.999863	0.047017	0.3
rs117279710	3	71306526	C	T	0.999666	-0.0218634	0.49
rs539833142	3	71306808	A	G	0.997959	0.0305291	0.01
rs150316018	3	71307416	T	C	0.98261	0.0116165	0.0017
rs149187529	3	71307906	T	A	0.985781	0.000465552	0.93
rs57953025	3	71308049	C	A	0.932627	-0.00640105	0.00092
rs2568838	3	71309259	G	C	0.681132	-0.00109329	0.27
rs139923651	3	71309426	G	A	0.993786	0.0181158	0.0043
rs6770290	3	71309780	G	A	0.85915	-0.000463655	0.7
rs6795779	3	71309980	C	G	0.296313	-0.00216738	0.037
rs114710162	3	71310464	T	C	0.977078	-0.00123828	0.72
rs13060551	3	71310697	T	C	0.981105	-0.00357189	0.32
rs185160405	3	71310808	G	A	0.997968	0.00131785	0.96
rs1653979	3	71310909	G	A	0.858964	-0.000472769	0.7
rs147919869	3	71311189	C	T	0.982955	0.0124374	0.00089
rs13077500	3	71311200	C	T	0.663716	-0.000506494	0.58
rs62247678	3	71311233	A	G	0.662697	-0.000458642	0.61
rs2686274	3	71311341	C	T	0.795385	-0.00275253	0.019
rs114541599	3	71312010	A	G	0.999849	-0.0381257	0.39
rs192728934	3	71312096	C	T	0.998924	-0.009991	0.54
rs952814	3	71312517	G	A	0.794502	-0.00279685	0.017
rs2568833	3	71312939	C	G	0.789081	-0.0024739	0.032
rs2568834	3	71313005	C	G	0.855653	-0.000233892	0.82
rs116022894	3	71313196	C	T	0.998648	-0.0109733	0.38
rs185572783	3	71314043	G	T	0.998132	0.0150549	0.25
rs2037478	3	71314667	T	C	0.853913	-5.94195e-05	0.92
rs78990470	3	71314996	C	T	0.975181	-0.00259539	0.41
rs2037477	3	71315129	C	T	0.936234	-0.00640012	0.0012
rs1522174	3	71315237	G	A	0.501757	-0.000413831	0.62
rs1522173	3	71315487	G	A	0.501308	-0.000386697	0.64
rs2874634	3	71315640	T	C	0.859661	0.000484123	0.69
rs11708388	3	71315656	G	C	0.936717	-0.00661818	0.00085
rs147804440	3	71315661	C	T	0.999903	-0.0142239	0.83
rs141718186	3	71315674	A	T	0.999766	-0.0224311	0.58
rs541168414	3	71316446	C	G	0.998417	-0.0146302	0.27
rs114658211	3	71316457	A	T	0.981982	0.00104055	0.82
rs183605239	3	71316499	T	C	0.995962	-0.00505189	0.52
rs2704804	3	71316589	A	G	0.437368	-0.00197019	0.037
rs9827503	3	71316895	G	A	0.859609	0.000482576	0.69
rs13317409	3	71316990	G	A	0.502207	-0.0002685	0.72
rs72628626	3	71317107	T	C	0.859702	0.000459724	0.7
rs572163162	3	71317129	A	C	0.998841	-0.0053483	0.75
rs112816560	3	71317367	G	A	0.95346	-0.00900397	0.00011
rs532935325	3	71317403	G	A	0.998799	-0.0084728	0.64
rs182146286	3	71317640	C	A	0.996692	-0.00694102	0.41
rs2704799	3	71317749	C	G	0.999926	0.0195982	0.78
rs548699150	3	71317760	A	C	0.998409	-0.0138256	0.28
rs113181049	3	71317900	T	C	0.953498	-0.00891273	0.00013
rs139605647	3	71318025	C	T	0.993846	-0.00314638	0.62
rs115752667	3	71318158	C	T	0.982532	-0.00376808	0.34
rs11917535	3	71318567	T	C	0.999754	0.00861969	0.81
rs2280518	3	71318993	C	T	0.936134	-0.00695439	0.00041
rs2280519	3	71319040	A	T	0.936138	-0.00694389	0.00042
rs1653982	3	71319076	A	T	0.366108	-0.000477429	0.66
rs76176112	3	71319129	T	C	0.974702	0.000277221	0.9
rs113815800	3	71319454	A	G	0.953482	-0.00884129	0.00014
rs6784514	3	71319746	T	C	0.935559	-0.00707596	0.00031
rs142442192	3	71319755	C	T	0.985057	0.00281919	0.5
rs537189731	3	71320072	T	C	0.996786	-0.0063766	0.51
rs6793420	3	71320083	G	A	0.999649	-0.0228986	0.42
rs151329790	3	71320119	C	T	0.998807	0.00424592	0.8
rs75174029	3	71320120	G	A	0.860841	0.000350041	0.76
rs112492357	3	71320317	G	A	0.999617	-0.0248367	0.35
rs111273062	3	71320329	C	G	0.999622	-0.0178105	0.52
rs76942323	3	71320623	T	C	0.976946	-0.000908167	0.8
rs112134114	3	71320676	A	G	0.998777	0.00912716	0.55
rs79193936	3	71320816	G	A	0.977024	-0.000846038	0.82
rs1402992	3	71320898	A	G	0.85161	0.000150151	0.96
rs182382565	3	71320899	C	T	0.998007	0.00134241	0.91
rs72628627	3	71321319	G	A	0.860811	0.000335318	0.76
rs2568847	3	71321398	G	C	0.710762	6.63653e-05	0.95
rs370187511	3	71321519	C	T	0.997261	0.00466509	0.61
rs72953380	3	71321575	G	T	0.930228	-0.00606745	0.0015
rs2704800	3	71321762	T	C	0.645485	-0.0017908	0.078
rs11128211	3	71321875	C	G	0.691734	0.00129868	0.2
rs9647400	3	71322227	A	G	0.935761	-0.00682218	0.00052
rs114441390	3	71322431	G	T	0.998392	0.00971175	0.48
rs2686277	3	71322445	G	A	0.873861	-0.000150827	0.9
rs1612181	3	71322930	G	A	0.572136	0.00120266	0.21
rs186403303	3	71322936	G	C	0.995668	0.00464295	0.54
rs2178606	3	71323061	A	C	0.853687	0.000185229	0.93
rs115751797	3	71323094	C	G	0.996741	-0.00820386	0.35
rs7647520	3	71323222	G	T	0.715628	0.00151433	0.15
rs113815806	3	71323246	G	A	0.984426	0.00243703	0.55
rs6798287	3	71323713	T	C	0.836927	-0.000119483	0.97
rs190871939	3	71323807	G	A	0.998176	0.00518038	0.7
rs1464497	3	71323857	G	A	0.717766	0.00146136	0.16
rs114584344	3	71324085	C	T	0.998261	0.00122252	0.86
rs151279003	3	71324215	G	A	0.993111	0.00580336	0.34
rs1541903	3	71324328	C	T	0.861142	-9.90867e-05	0.98
rs1288693	3	71324395	T	C	0.714821	5.77617e-05	0.96
rs190394671	3	71324545	G	A	0.996966	-0.00163663	0.85
rs1288694	3	71324580	T	C	0.386547	0.00162272	0.091
rs1288695	3	71324653	C	T	0.715933	6.56913e-06	1
rs1288696	3	71324696	T	C	0.715062	5.96847e-05	0.96
rs1288697	3	71325024	C	T	0.325281	-0.000219003	0.88
rs57614279	3	71325810	C	T	0.93646	-0.00726186	0.00024
rs148645324	3	71326048	G	A	0.997815	-0.00422263	0.62
rs34418404	3	71326166	G	C	0.861009	-3.0093e-05	0.98
rs552384125	3	71326198	C	G	0.99858	-0.00410378	0.77
rs61486174	3	71326254	C	T	0.936396	-0.00721893	0.00026
rs1897497	3	71326294	A	G	0.858093	-3.33245e-05	0.95
rs114441975	3	71326538	T	C	0.974603	0.00114955	0.7
rs1288698	3	71326733	A	G	0.857192	5.37009e-05	1
rs1529669	3	71327283	G	A	0.689488	0.00160107	0.11
rs1288699	3	71327322	A	G	0.857789	-5.91871e-05	0.94
rs111316123	3	71327542	T	C	0.980825	-0.00252682	0.5
rs116327612	3	71327824	C	T	0.987823	-0.0037826	0.4
rs12487457	3	71327991	C	G	0.916812	-0.00126761	0.48
rs143396328	3	71328613	T	C	0.998852	0.00911541	0.51
rs1288819	3	71328633	C	T	0.854745	2.53671e-05	0.97
rs1295495	3	71329003	G	A	0.719532	-0.000124925	0.91
rs2321695	3	71329394	C	T	0.41313	0.00105307	0.25
rs2704805	3	71329592	T	C	0.349348	-0.00074532	0.51
rs113025725	3	71329766	T	C	0.719574	0.00122907	0.22
rs4613421	3	71329872	C	G	0.693916	0.00126572	0.2
rs188134773	3	71330067	A	G	0.997992	0.0179409	0.14
rs192927210	3	71330101	A	G	0.999034	0.0155512	0.38
rs2704806	3	71330171	T	C	0.432326	0.000724681	0.42
rs112830035	3	71330231	G	A	0.950519	-0.00818784	0.00028
rs1288821	3	71330583	G	A	0.57305	0.000643451	0.49
rs1288822	3	71330595	G	T	0.572999	0.000659639	0.48
rs1288823	3	71330775	T	G	0.567103	0.000841366	0.38
rs79450072	3	71330855	T	C	0.996117	-0.00252958	0.74
rs1288824	3	71330867	G	C	0.428966	0.000789634	0.39
rs1288825	3	71330949	C	T	0.572678	0.000842128	0.34
rs71298375	3	71331077	G	T	0.917092	-0.0013736	0.44
rs1288826	3	71331276	C	T	0.997449	0.00511654	0.58
rs187013689	3	71331378	G	C	0.97968	0.00155767	0.64
rs116808276	3	71331642	C	T	0.93788	-0.00641652	0.0015
rs68050953	3	71331646	C	T	0.740901	0.00101173	0.33
rs34271578	3	71331911	G	A	0.862036	-0.000106269	0.97
rs149122664	3	71332156	C	T	0.998776	0.00177099	0.9
rs143190470	3	71332432	T	C	0.999916	0.0599371	0.27
rs140115489	3	71332453	A	C	0.999916	0.0619524	0.26
rs1288827	3	71332532	A	T	0.491681	-0.000502104	0.68
rs35775925	3	71332550	T	C	0.857286	-0.00033865	0.84
rs77939261	3	71332697	A	T	0.974374	-0.00308864	0.31
rs79077936	3	71333514	G	A	0.996215	-0.00316375	0.69
rs72955206	3	71333576	C	T	0.999955	-0.031577	0.78
rs74531484	3	71333595	G	A	0.974886	0.000287096	0.9
rs1288828	3	71333863	G	A	0.99825	0.00801749	0.5
rs9876763	3	71333908	T	C	0.999813	0.0547171	0.15
rs1298641	3	71333943	C	T	0.491885	-0.000592217	0.61
rs533762787	3	71334106	A	G	0.997167	0.014721	0.12
rs187990607	3	71334232	T	C	0.995828	0.00394093	0.61
rs1288829	3	71334477	T	C	0.485854	-0.000655515	0.57
rs9882424	3	71335093	T	C	0.999771	0.0404176	0.25
rs75974237	3	71335126	C	T	0.999891	0.0213415	0.62
rs13327628	3	71335187	T	C	0.999854	0.0360379	0.41
rs77817397	3	71335191	T	C	0.974622	0.000476886	0.85
rs576051204	3	71335223	C	T	0.998714	-0.00536259	0.76
rs115133584	3	71335291	T	A	0.974873	0.000258294	0.91
rs1288830	3	71335733	A	C	0.999933	0.0333343	0.63
rs1653978	3	71336067	C	T	0.104486	0.000731543	0.66
rs185342015	3	71336190	G	A	0.997796	0.00390572	0.72
rs9840242	3	71336388	C	T	0.767663	0.00132987	0.22
rs2704807	3	71336471	G	A	0.10393	0.000692988	0.68
rs1653977	3	71336577	C	A	0.998284	-0.00786368	0.54
rs113029996	3	71336682	G	A	0.98771	0.000420832	0.89
rs192005157	3	71337045	T	C	0.994854	0.000353139	0.96
rs569594930	3	71337192	C	T	0.998609	0.00523167	0.68
rs113453431	3	71337203	G	C	0.720337	0.0010877	0.28
rs137936209	3	71337217	G	A	0.975071	0.000310418	0.9
rs59608381	3	71337581	G	A	0.721323	0.00103708	0.3
rs12495693	3	71337856	T	C	0.721268	0.00106948	0.29
rs191721467	3	71337871	C	T	0.995778	0.0046194	0.55
rs115958367	3	71338062	C	G	0.972011	-0.00212653	0.46
rs1617010	3	71338230	C	G	0.103618	0.000634387	0.71
rs1733513	3	71338273	T	C	0.103634	0.000630318	0.71
rs1733512	3	71338352	G	C	0.103629	0.000623821	0.71
rs142185685	3	71339010	C	T	0.996243	0.00357917	0.68
rs58065451	3	71339181	T	G	0.896021	-0.00426899	0.0073
rs57853444	3	71339224	G	T	0.895547	-0.00430905	0.0068
rs59106229	3	71339225	C	T	0.895546	-0.00430931	0.0068
rs1653967	3	71339279	A	G	0.49297	0.0011028	0.29
rs12496736	3	71339354	T	C	0.742689	0.000777821	0.45
rs1733511	3	71339355	G	T	0.508474	0.000869611	0.42
rs146411443	3	71339492	C	T	0.992292	-0.00232808	0.71
rs11715579	3	71339646	C	T	0.896278	-0.00411915	0.0099
rs72628628	3	71339774	C	T	0.999819	-0.00832726	0.83
rs144638971	3	71339801	C	T	0.997606	0.00237853	0.85
rs10460939	3	71339831	T	C	0.000881752	-0.00944448	0.62
rs73111689	3	71339832	G	A	0.861935	-0.000409793	0.73
rs10460940	3	71339892	G	A	0.673527	0.000381554	0.66
rs55642084	3	71340172	C	T	0.743074	0.000812249	0.43
rs145529918	3	71340382	C	A	0.996907	-0.00619633	0.48
rs148977423	3	71340385	C	A	0.996884	-0.00850684	0.33
rs114183391	3	71340843	G	A	0.973706	-0.0022573	0.45
rs181282045	3	71341107	C	T	0.979612	0.00171851	0.61
rs112566401	3	71341121	G	C	0.743138	0.000856253	0.41
rs180792932	3	71341213	C	T	0.997026	-0.00792992	0.4
rs191944188	3	71341329	G	A	0.998521	-0.00685153	0.69
rs80315299	3	71341413	T	C	0.978319	-0.00305332	0.39
rs190392533	3	71341432	T	G	0.998619	-0.0184009	0.17
rs9828460	3	71341621	G	A	0.999883	0.114884	0.018
rs12495346	3	71341774	C	T	0.895975	-0.000696273	0.68
rs12485756	3	71341858	A	G	0.895971	-0.000696195	0.68
rs12488742	3	71342063	G	C	0.616609	0.000629931	0.48
rs12485826	3	71342132	A	G	0.895966	-0.000707929	0.67
rs1950131	3	71342423	C	A	0.721007	0.00105863	0.29
rs528068540	3	71342553	G	A	0.996038	0.00165377	0.83
rs148455506	3	71343124	C	T	0.998758	0.00349269	0.8
rs67888264	3	71343202	G	A	0.652884	0.000574215	0.52
rs75208550	3	71343260	C	G	0.896	-0.000739572	0.66
rs78811924	3	71343261	G	A	0.984834	0.00153341	0.67
rs59493678	3	71343273	T	C	0.616968	0.000543284	0.53
rs17717214	3	71343592	C	T	0.896016	-0.000723248	0.67
rs115968036	3	71343695	A	G	0.972349	-0.00219495	0.45
rs17717238	3	71343900	C	T	0.895987	-0.000719551	0.67
rs67261851	3	71344666	T	G	0.714665	0.00148307	0.15
rs181953571	3	71345187	T	A	0.997562	-0.00143681	0.89
rs951775	3	71345426	G	C	0.715415	0.00156415	0.13
rs1288703	3	71345870	G	A	0.160105	-0.000444633	0.77
rs77965928	3	71345881	C	T	0.930408	-0.00118172	0.56
rs17008473	3	71346348	A	C	0.715301	0.00160579	0.12
rs10511016	3	71346583	C	T	0.715462	0.00160837	0.12
rs554742912	3	71346696	G	C	0.998674	0.0260469	0.079
rs35957151	3	71346812	C	G	0.713865	0.00157233	0.13
rs187597226	3	71346848	C	T	0.994504	0.012767	0.066
rs17655393	3	71347176	T	G	0.713465	0.00143499	0.17
rs7625992	3	71347350	C	G	0.0164696	-0.00517124	0.18
rs565200066	3	71347521	C	G	0.997979	-0.00920955	0.41
rs71298377	3	71348099	G	A	0.793921	-0.00259398	0.025
rs115415419	3	71348583	C	T	0.980374	-0.00759807	0.029
rs116823433	3	71348631	A	T	0.991171	-0.0131996	0.0098
rs17008474	3	71349375	C	T	0.956344	0.000647296	0.76
rs559767545	3	71349561	G	A	0.996213	5.17755e-05	0.96
rs548602727	3	71349672	A	T	0.998892	-9.11493e-05	0.98
rs12163647	3	71350027	C	T	0.683648	0.00218599	0.029
rs76741222	3	71350277	T	A	0.988868	0.00189819	0.66
rs113809696	3	71350323	C	G	0.984425	0.00436003	0.29
rs142554897	3	71350476	G	A	0.996641	0.013148	0.16
rs9848576	3	71350775	G	C	0.999861	0.0859458	0.08
rs574098262	3	71351395	A	T	0.99877	-0.00293948	0.82
rs77516313	3	71351404	A	G	0.999869	0.0805	0.1
rs140441381	3	71352009	A	G	0.998553	-0.0160204	0.23
rs12374070	3	71352091	A	C	0.574303	0.00156815	0.13
rs1653974	3	71352111	A	G	0.330291	0.00238396	0.026
rs9841280	3	71352123	T	C	0.876515	-0.0051916	0.00038
rs1653973	3	71352440	T	C	0.929989	-0.00208188	0.28
rs1733535	3	71352844	T	C	0.937331	-0.00186864	0.36
rs78497172	3	71353008	T	G	0.995973	-0.0118965	0.11
rs77446391	3	71353040	A	T	0.999762	0.0342541	0.32
rs78060188	3	71353188	C	T	0.995937	-0.0129166	0.087
rs9827299	3	71353372	C	G	0.784066	-0.000704476	0.54
rs79655991	3	71353388	C	T	0.999695	-0.0312969	0.31
rs80152583	3	71354000	G	A	0.985531	0.00436478	0.27
rs115114501	3	71354072	T	C	0.992197	-0.0100172	0.063
rs11718210	3	71354427	G	A	0.857601	-0.00509939	0.00021
rs186920637	3	71354795	T	C	0.997195	0.00616942	0.48
rs12374061	3	71354800	C	A	0.486352	0.00385776	6.2e-05
rs73839475	3	71354830	G	A	0.999938	-0.0176066	0.88
rs143591680	3	71355162	G	A	0.99594	-0.0128785	0.087
rs35592432	3	71355240	G	C	0.972592	-0.00435096	0.15
rs11710042	3	71355744	A	G	0.818963	-0.0046612	0.00018
rs34936081	3	71355932	T	C	0.956453	-0.000645531	0.8
rs76753627	3	71356015	C	T	0.795126	-0.00106984	0.36
rs140298135	3	71356663	G	A	0.997016	0.00379164	0.72
rs73113418	3	71357057	A	G	0.994134	0.00123711	0.82
rs183956621	3	71357117	G	A	0.997834	0.00974519	0.37
rs77015155	3	71357155	G	A	0.997841	0.0106688	0.35
rs150045393	3	71357467	G	A	0.998304	-0.00885273	0.48
rs114892517	3	71357789	C	T	0.995742	0.000439129	0.99
rs148810304	3	71357791	G	T	0.987413	-0.00185149	0.74
rs373536738	3	71357888	C	T	0.996191	0.00682346	0.39
rs77101566	3	71358223	G	A	0.96201	0.00153502	0.51
rs7627502	3	71358539	C	T	0.999671	-0.00848439	0.76
rs117019048	3	71358960	A	C	0.999893	-0.0857998	0.16
rs77688869	3	71358979	A	G	0.998208	0.00884896	0.45
rs140280045	3	71359285	T	C	0.968582	0.000519494	0.88
rs73113421	3	71359754	G	A	0.857766	-0.00522814	0.00014
rs75071431	3	71359870	G	A	0.99593	-0.0130822	0.082
rs763955	3	71360009	G	A	0.857768	-0.00522833	0.00014
rs13083684	3	71360022	G	C	0.961754	-0.00198855	0.45
rs189320372	3	71360181	G	C	0.993325	0.0076889	0.22
rs138616464	3	71360386	C	T	0.995953	-0.0133533	0.078
rs142708707	3	71360402	A	G	0.995947	-0.0140574	0.063
rs1628265	3	71360570	T	C	0.0013547	0.00199225	0.82
rs78372139	3	71360617	A	G	0.995935	-0.0128567	0.088
rs7633896	3	71360708	C	T	0.787011	-0.000834762	0.48
rs555510751	3	71360766	C	T	0.998419	0.00104794	0.9
rs141944275	3	71360836	C	T	0.995953	-0.0134467	0.075
rs150655479	3	71360934	A	C	0.998869	-0.00684947	0.6
rs543792323	3	71361556	T	C	0.998397	0.00228087	0.88
rs115039948	3	71361727	C	G	0.98678	-0.0044163	0.3
rs13324618	3	71362209	T	C	0.999829	0.000929236	0.98
rs534689606	3	71362280	G	A	0.995933	-0.0128216	0.088
rs9847152	3	71362456	C	T	0.785259	-0.000735755	0.53
rs9866620	3	71362519	A	C	0.00132293	0.000894602	0.89
rs116448500	3	71362554	T	A	0.995937	-0.0128826	0.087
rs115353174	3	71362665	G	A	0.995952	-0.0132727	0.079
rs112077636	3	71362718	C	T	0.994866	0.00679448	0.32
rs12485366	3	71363154	G	A	0.00137376	0.00229648	0.8
rs114879575	3	71363179	T	C	0.995935	-0.0127326	0.091
rs12496035	3	71363464	A	G	0.321216	0.00290409	0.0048
rs111408641	3	71363627	C	T	0.99464	0.00812484	0.23
rs116577238	3	71363841	A	T	0.999756	-0.00557128	0.88
rs184504472	3	71363995	A	G	0.99595	-0.0132442	0.08
rs143961192	3	71364302	G	C	0.996039	-0.01469	0.055
rs9790300	3	71364553	A	T	0.546323	0.00304941	0.0016
rs17655465	3	71364618	A	C	0.818803	-0.00475322	0.00013
rs75651010	3	71364775	G	A	0.981413	0.00694066	0.054
rs78737000	3	71365035	A	G	0.999708	0.00115872	0.94
rs74963777	3	71365131	T	C	0.999705	-0.00410299	0.92
rs1288690	3	71365274	G	C	0.00137319	0.00307742	0.76
rs17655524	3	71365371	A	C	0.819102	-0.00470564	0.00015
rs6780738	3	71365496	G	A	0.777555	-0.000787566	0.49
rs17655548	3	71365665	G	A	0.781782	-0.000541781	0.64
rs186514985	3	71365736	C	A	0.996015	-0.00148509	0.86
rs13325653	3	71365802	G	C	0.999793	0.0197695	0.59
rs182789129	3	71365832	T	C	0.995992	-0.0121789	0.11
rs574026594	3	71366021	A	T	0.998796	-6.41164e-06	0.94
rs1288689	3	71366029	T	G	0.0012596	0.00013776	0.92
rs139780993	3	71366098	C	T	0.995985	-0.0123083	0.1
rs7619472	3	71366116	T	G	0.818795	-0.00477928	0.00012
rs7627177	3	71366145	G	A	0.818838	-0.00475604	0.00013
rs530995819	3	71366301	T	C	0.998338	-0.0100719	0.43
rs551194826	3	71366385	A	G	0.997714	-0.00692423	0.52
rs116357733	3	71366638	G	T	0.995838	-0.0124306	0.097
rs73113445	3	71366725	C	A	0.954755	0.000875333	0.73
rs149788856	3	71366886	C	A	0.989673	0.00996772	0.051
rs144457766	3	71367665	C	T	0.99445	-0.00292114	0.67
rs4677034	3	71368262	C	T	0.490764	0.00264597	0.0059
rs17008496	3	71368545	C	T	0.937452	0.000198136	0.87
rs72955299	3	71368685	C	A	0.990233	0.00460718	0.36
rs4677601	3	71368790	A	G	0.489631	0.00261905	0.0064
rs114143035	3	71368878	G	A	0.99976	0.00153081	0.94
rs76566125	3	71369074	C	T	0.998165	0.00586541	0.65
rs9875477	3	71369174	T	C	0.782716	-0.000975764	0.4
rs138546931	3	71369523	T	C	0.983326	-0.00719965	0.056
rs78789447	3	71369894	G	A	0.995739	0.00178594	0.84
rs77677568	3	71370029	G	A	0.989802	0.00892825	0.082
rs76681290	3	71370052	G	A	0.995975	-0.0137179	0.07
rs12487666	3	71370457	G	A	0.784726	-0.000954439	0.41
rs13075917	3	71370583	C	T	0.81935	-0.00475108	0.00014
rs1653998	3	71370933	T	C	0.00139939	0.00424142	0.68
rs1733545	3	71371181	A	G	0.9894	0.00945252	0.045
rs148709116	3	71371214	T	C	0.994843	0.0207986	0.0037
rs73839488	3	71371408	T	G	0.999613	-0.0174194	0.51
rs4677035	3	71371734	A	C	0.274559	0.00265817	0.014
rs186920842	3	71371754	G	A	0.998893	0.000324836	0.96
rs139681908	3	71372136	T	C	0.999938	-0.0479952	0.59
rs145122449	3	71372268	T	C	0.995924	-0.0122504	0.1
rs1733504	3	71372797	C	T	0.917418	0.00239871	0.16
rs9872965	3	71372945	C	T	0.999692	-0.0240717	0.39
rs145356981	3	71373302	A	T	0.997106	0.00953956	0.3
[truncated: 1,690 more rows]

## Sheet: FOXP1_FrequentInsomniaSymptoms
MarkerName	CHR	BP	Allele1	Allele2	Freq1	BETA	P-value
rs189253645	3	70903967	G	C	0.998854	-0.0095831	0.74
rs565119594	3	70905034	A	C	0.998305	-0.0135158	0.47
rs532325684	3	70905257	G	C	0.99863	0.00657703	0.74
rs150764774	3	70905327	T	G	0.998803	0.0109345	0.63
rs2687195	3	70905581	G	A	0.304235	-1.96823e-05	0.98
rs538387808	3	70906133	T	C	0.998682	-0.0278224	0.2
rs78670122	3	70907066	G	A	0.854011	0.00511131	0.01
rs1522552	3	70907252	A	G	0.306028	0.000520567	0.73
rs148129375	3	70907484	G	A	0.998945	-0.035713	0.098
rs73116329	3	70907898	G	A	0.985012	-0.010755	0.063
rs141065569	3	70908018	G	A	0.988954	0.00924078	0.18
rs77375430	3	70908144	C	G	0.988325	-0.0101566	0.1
rs138958037	3	70909013	G	T	0.995947	-0.017633	0.1
rs2699491	3	70909039	C	T	0.320205	0.00062486	0.66
rs187827952	3	70909071	C	T	0.998866	-0.00998113	0.69
rs184621924	3	70909130	C	T	0.993234	0.000472614	0.94
rs147448853	3	70909311	T	G	0.996825	-0.00601942	0.62
rs2699489	3	70909328	C	T	0.000962363	-0.0156756	0.47
rs543918186	3	70909331	C	T	0.998932	0.00259039	0.92
rs2699490	3	70909437	C	T	0.000267229	-0.0601871	0.15
rs184697020	3	70909471	T	C	0.99677	0.0202904	0.1
rs2597301	3	70909494	C	G	0.311398	0.000606271	0.67
rs7621483	3	70909929	G	A	0.995965	-0.0146713	0.16
rs115524088	3	70910082	G	A	0.999348	-0.00986498	0.71
rs9990078	3	70910331	C	T	0.995999	-0.0152983	0.15
rs9869637	3	70910989	G	C	0.999357	-0.0158311	0.62
rs4458341	3	70911012	G	T	0.99599	-0.0126194	0.23
rs6781170	3	70911188	G	T	0.99602	-0.0131903	0.21
rs2077610	3	70911271	T	A	0.44727	-0.00191602	0.18
rs1881851	3	70911344	C	G	0.000265598	-0.0641917	0.13
rs114183989	3	70911741	G	A	0.996778	0.0159482	0.2
rs115801284	3	70912525	T	C	0.996092	-0.00113221	0.99
rs1522553	3	70913142	A	G	0.914316	-0.00374277	0.12
rs11926363	3	70913181	T	A	0.685055	-0.000243277	0.86
rs1522554	3	70913293	C	G	0.319816	0.000472388	0.74
rs189791429	3	70913390	C	T	0.995558	-0.0167704	0.15
rs187981626	3	70913436	T	C	0.991579	0.00903504	0.23
rs181876572	3	70913445	C	A	0.989363	0.00427941	0.5
rs74764450	3	70913519	T	A	0.999298	-0.0312322	0.3
rs535992385	3	70913612	G	T	0.996805	-0.018666	0.16
rs28513413	3	70913669	G	A	0.995927	-0.0133023	0.2
rs13060374	3	70913882	G	A	0.693191	-6.64186e-05	0.96
rs73116333	3	70914521	C	T	0.984634	-0.010748	0.059
rs35270590	3	70914733	T	C	0.698278	4.52478e-05	0.99
rs35109540	3	70914736	T	C	0.698542	6.72993e-05	0.97
rs34341381	3	70914738	T	G	0.698523	8.54809e-05	0.96
rs2699488	3	70915518	C	T	0.00026595	-0.0718455	0.086
rs138834731	3	70915719	G	C	0.975456	0.00400865	0.39
rs183584746	3	70916357	C	G	0.998774	-0.0156285	0.46
rs192927428	3	70916476	A	T	0.997671	-0.00750789	0.66
rs2597302	3	70917189	T	G	0.296037	-2.64258e-05	0.97
rs4676893	3	70917639	A	T	0.307509	0.000191409	0.9
rs536313031	3	70917998	C	A	0.998949	0.031407	0.16
rs1018340	3	70918127	G	A	0.315833	4.75567e-05	0.97
rs1534783	3	70918160	G	C	0.000276121	-0.0591189	0.15
rs1018341	3	70918294	G	T	0.999335	-0.0084951	0.78
rs76396977	3	70918300	G	A	0.988038	0.0136003	0.046
rs76527795	3	70918315	C	G	0.992501	-0.00625936	0.41
rs74595448	3	70918386	T	C	0.992495	-0.0060953	0.42
rs1403202	3	70918938	T	A	0.689934	-3.37861e-05	0.99
rs190018934	3	70919048	A	G	0.996959	-0.0187443	0.16
rs12054322	3	70919162	A	T	0.690003	-8.33988e-05	0.96
rs6798770	3	70919220	C	G	0.995781	-0.0188042	0.072
rs2597303	3	70919317	C	T	0.000278432	-0.0554316	0.17
rs57698538	3	70919806	A	G	0.985364	-0.00520766	0.46
rs17007949	3	70920041	G	C	0.690341	-0.000154468	0.92
rs56254492	3	70920168	C	T	0.698872	-0.000342043	0.82
rs4499560	3	70920485	A	T	0.314191	0.000401557	0.79
rs77402716	3	70920709	C	T	0.995767	-0.0142315	0.16
rs17007953	3	70921296	G	A	0.999373	-0.0239466	0.48
rs7626449	3	70921329	G	A	0.706485	-9.97833e-05	0.96
rs140083050	3	70921461	C	T	0.992824	-0.0109465	0.21
rs145585883	3	70921506	A	G	0.991608	0.00836277	0.29
rs112660335	3	70921844	C	T	0.995963	-0.0161934	0.12
rs2597304	3	70921871	G	A	0.000280327	-0.0485451	0.23
rs62257168	3	70921881	C	T	0.998419	0.0110964	0.61
rs60734295	3	70921991	T	C	0.992233	-0.00405443	0.58
rs149857993	3	70922285	G	C	0.984436	0.00128	0.8
rs2687197	3	70922320	T	C	0.30197	0.000254886	0.87
rs145684840	3	70922358	A	G	0.997865	-0.0122432	0.4
rs190423146	3	70922492	G	A	0.99122	0.0025471	0.69
rs2597305	3	70922562	G	C	0.453483	-0.00225402	0.11
rs2597306	3	70922640	G	A	0.000282981	-0.0471642	0.24
rs78753577	3	70922851	A	C	0.974496	0.00250744	0.55
rs6773444	3	70922878	A	G	0.988018	-0.0110434	0.071
rs6809365	3	70922903	C	T	0.995954	-0.01762	0.092
rs13325083	3	70923074	C	T	0.996004	-0.0180368	0.087
rs6776545	3	70923584	A	G	0.692899	6.02277e-05	0.96
rs147978891	3	70923761	G	A	0.99651	-0.00692562	0.51
rs543133442	3	70923814	A	G	0.997926	-0.0181612	0.28
rs9835280	3	70923961	G	A	0.990654	-0.0147514	0.035
rs2687199	3	70924971	G	A	0.323623	0.000486617	0.73
rs140434692	3	70925331	G	T	0.985194	0.0122248	0.053
rs13068175	3	70925604	G	A	0.707294	-1.67409e-05	1
rs9856621	3	70925955	C	T	0.996006	-0.00195656	0.82
rs529053034	3	70926052	C	T	0.996593	0.00767364	0.59
rs549167826	3	70926275	G	A	0.997797	0.00764531	0.6
rs17007958	3	70926408	C	G	0.844357	0.00458869	0.015
rs78852571	3	70926534	C	T	0.996012	-0.00184161	0.83
rs28407979	3	70926742	C	A	0.996019	-0.00147173	0.86
rs28609900	3	70926773	A	G	0.987788	-0.0126505	0.038
rs1533834	3	70926988	C	T	0.706568	-1.03733e-05	1
rs75472355	3	70926997	A	T	0.992148	-0.00803295	0.29
rs11716788	3	70927234	C	T	0.699845	0.000742216	0.61
rs116713630	3	70927287	A	C	0.975542	-0.00619233	0.17
rs34518676	3	70927382	G	A	0.706784	-0.000139152	0.93
rs373152798	3	70927714	G	A	0.998853	0.0203839	0.32
rs111770279	3	70928066	C	T	0.997776	-0.00682283	0.63
rs953304	3	70928138	C	G	0.995934	-0.00246393	0.78
rs528378334	3	70928290	G	C	0.997593	0.000698244	1
rs571584511	3	70928533	C	T	0.997658	0.0284889	0.047
rs74366188	3	70928832	C	T	0.995949	-0.00330268	0.73
rs2687201	3	70928930	A	C	0.306204	0.000473936	0.74
rs74469561	3	70929100	G	T	0.918242	0.00639115	0.013
rs139878115	3	70929297	T	C	0.990828	-0.00274687	0.7
rs144831394	3	70929360	T	G	0.996392	-0.0105158	0.42
rs9825238	3	70929441	T	C	0.98797	-0.0102377	0.093
rs17007964	3	70929757	G	A	0.99997	-0.00162348	0.95
rs76581333	3	70929850	A	G	0.988029	-0.011198	0.066
rs558797602	3	70929920	T	C	0.998563	-0.0207241	0.33
rs2687202	3	70929983	T	C	0.297474	-3.68773e-05	0.98
rs9839462	3	70930264	G	A	0.988199	-0.0113905	0.064
rs9882541	3	70930555	C	T	0.988206	-0.0113394	0.065
rs9883019	3	70930798	C	T	0.988188	-0.0127388	0.039
rs9827234	3	70930939	A	G	0.988265	-0.0108045	0.079
rs34577575	3	70931081	G	T	0.704697	8.32872e-05	0.94
rs9883646	3	70931207	C	T	0.995992	-0.0180972	0.085
rs62257169	3	70931324	C	T	0.930266	0.00195749	0.43
rs12632139	3	70931383	A	G	0.988217	-0.0113384	0.065
rs113607446	3	70931513	G	A	0.997899	-0.00565406	0.7
rs148229193	3	70931703	A	G	0.986669	0.00638766	0.31
rs12634695	3	70931707	G	C	0.990684	-0.01571	0.025
rs111331482	3	70932025	C	T	0.988113	-0.0120098	0.052
rs116218971	3	70932458	A	G	0.999911	-0.0319507	0.72
rs35378923	3	70932586	G	A	0.709519	0.000334355	0.83
rs9837413	3	70932693	A	C	0.991396	-0.0168756	0.022
rs143623119	3	70932702	G	A	0.989	-0.00335182	0.59
rs565121466	3	70932751	T	C	0.997778	-0.000522273	0.98
rs148525180	3	70932966	G	A	0.989025	-0.00357607	0.57
rs76262137	3	70933474	T	C	0.995972	-0.0172955	0.098
rs2687203	3	70933568	C	T	0.312835	0.000228336	0.87
rs2687204	3	70933607	C	T	0.00435797	0.0101085	0.31
rs543898261	3	70933782	A	C	0.998742	0.0109446	0.61
rs149258761	3	70934126	T	C	0.986774	-0.0110778	0.098
rs569465411	3	70934286	G	T	0.998901	-0.0231345	0.29
rs115220952	3	70934474	C	T	0.992041	-0.00810794	0.31
rs2597311	3	70935325	G	C	0.000335764	-0.063581	0.094
rs1881853	3	70935501	A	G	0.000284893	-0.0554193	0.16
rs114100597	3	70935543	G	A	0.988531	-0.00234502	0.69
rs1881852	3	70935576	G	A	0.000269356	-0.0657304	0.11
rs1522555	3	70935961	T	C	0.00842416	0.0062939	0.37
rs9881952	3	70936149	C	T	0.995999	-0.0159589	0.13
rs149999476	3	70936283	C	T	0.991915	0.0054147	0.58
rs144309303	3	70936440	G	A	0.980274	-0.00229425	0.63
rs189824481	3	70936694	A	G	0.996803	0.0162898	0.19
rs1852922	3	70936712	G	A	0.309604	-0.000906406	0.55
rs1851428	3	70936714	T	C	0.313699	-0.000841349	0.58
rs151132096	3	70937260	C	T	0.996468	-0.000859789	0.89
rs140133581	3	70937301	A	G	0.998897	0.00388746	0.84
rs13089093	3	70937343	T	C	0.69446	0.00107105	0.47
rs554510572	3	70937443	C	T	0.998594	-0.0257435	0.18
rs2687205	3	70937811	A	G	0.00850254	0.0057212	0.41
rs28451255	3	70937965	C	G	0.995894	-0.00407177	0.67
rs558196540	3	70938093	A	G	0.998779	0.00928939	0.8
rs9836640	3	70938174	A	G	0.995757	-0.00166487	0.83
rs75034413	3	70938193	T	G	0.999971	0.0109416	1
rs76090032	3	70938194	T	C	0.999971	0.0117268	0.99
rs2597312	3	70938609	C	T	0.309205	-0.000854575	0.57
rs149418922	3	70939071	G	C	0.997678	-0.0151544	0.28
rs147267833	3	70939925	G	T	0.991196	-0.00275283	0.69
rs13084963	3	70940412	C	G	0.70396	0.00107012	0.48
rs115433278	3	70940474	G	A	0.946088	0.00757729	0.016
rs6798926	3	70940689	A	G	0.991292	-0.0150868	0.038
rs6809836	3	70940892	G	A	0.708283	0.00134923	0.37
rs57376751	3	70941219	A	G	0.999642	0.0460935	0.18
rs1126337	3	70941324	T	C	0.995827	-0.000629373	0.91
rs145672349	3	70941335	G	A	0.997885	-0.0136974	0.36
rs114843975	3	70941551	T	C	0.984956	0.00119229	0.79
rs564718024	3	70943095	G	A	0.992446	-0.00250327	0.8
rs13097265	3	70943143	G	A	0.712724	0.00137852	0.36
3:70943871_G_A	3	70943871	G	A	0.996937	-0.0106742	0.4
rs149643802	3	70944498	T	G	0.999973	0.0198983	0.96
rs192713895	3	70944809	C	A	0.996692	0.0136954	0.3
rs563786157	3	70945637	G	A	0.998173	-0.0153273	0.34
rs148663164	3	70945679	C	T	0.999703	0.0521516	0.17
rs150794182	3	70945952	C	T	0.99654	-0.00253841	0.78
rs567197267	3	70946098	C	T	0.999973	0.0189106	0.96
rs143262466	3	70946510	G	T	0.998987	-0.0148115	0.52
rs146710203	3	70946602	G	A	0.98497	0.00126049	0.78
rs116796647	3	70946696	G	A	0.976757	-0.00090141	0.77
rs148976631	3	70946826	C	T	0.988401	-0.0125054	0.068
rs7630063	3	70947023	G	C	0.995763	-0.0182434	0.078
rs182710401	3	70947259	T	C	0.988624	-0.0151563	0.029
rs553266322	3	70947344	C	G	0.998169	-0.0240948	0.12
rs565194443	3	70947471	G	A	0.998751	-0.0161603	0.49
rs187481242	3	70947722	C	A	0.998115	0.0188831	0.26
rs143049986	3	70947767	G	A	0.99597	0.014165	0.28
rs147056266	3	70947795	C	G	0.999912	-0.0363949	0.79
rs531074833	3	70947972	A	T	0.998221	-0.0271949	0.09
rs115614322	3	70948145	C	T	0.996914	-0.0101509	0.56
rs62257174	3	70948149	G	A	0.700379	0.00113559	0.44
rs187996671	3	70948598	G	T	0.998665	0.00639831	0.79
rs186619545	3	70948979	C	T	0.998029	-0.0285355	0.087
rs79089273	3	70949060	G	T	0.995941	-0.00393302	0.69
rs182801105	3	70949078	G	A	0.998236	0.0220567	0.25
rs186091975	3	70949168	G	A	0.995986	0.00197044	0.84
rs187831976	3	70949417	T	C	0.997308	0.018953	0.21
rs183760591	3	70949819	A	T	0.996358	0.0188511	0.1
rs34998904	3	70950360	A	G	0.998451	-0.0244472	0.18
rs9857187	3	70950398	C	T	0.996128	-0.0143415	0.17
rs77136844	3	70950634	G	A	0.98495	0.00147227	0.75
rs34552401	3	70950691	A	G	0.701023	0.00124808	0.4
rs116910534	3	70951152	T	C	0.996447	-0.00208454	0.81
rs7648934	3	70951211	C	T	0.99601	-0.0145668	0.16
rs75619311	3	70951223	A	G	0.999733	0.060873	0.13
rs147027475	3	70951273	T	G	0.994774	-0.000258827	0.98
rs6769360	3	70951352	A	T	0.995944	-0.00388615	0.69
rs6805430	3	70951405	C	T	0.68876	0.000714227	0.64
rs191098462	3	70951790	G	A	0.997822	-0.00701883	0.65
rs142613130	3	70951834	G	C	0.975555	0.00365163	0.44
rs77940908	3	70951913	C	A	0.995969	-0.0157909	0.13
rs5007038	3	70951945	A	T	0.688434	0.000689775	0.65
rs141872618	3	70951994	C	T	0.990975	-0.0047144	0.55
rs183436355	3	70952493	A	G	0.995895	0.00478387	0.62
rs6549363	3	70952653	G	C	0.688305	0.000747616	0.62
rs11915097	3	70952881	A	C	0.999696	0.0475291	0.19
rs183661745	3	70953094	T	C	0.996429	0.0167738	0.15
rs75201825	3	70953295	G	T	0.997322	-0.0209955	0.13
rs186485317	3	70953372	T	A	0.9987	0.00291235	0.87
rs9874089	3	70954034	C	G	0.510897	0.0030343	0.027
rs148332859	3	70954253	T	C	0.997915	-0.0157671	0.29
rs11919835	3	70954273	G	C	0.630682	0.00130172	0.34
rs13093886	3	70954512	G	A	0.70488	0.00139729	0.34
rs141804943	3	70954699	C	T	0.996322	-0.00923854	0.38
rs7638679	3	70955186	G	A	0.688715	0.000865957	0.56
rs17007997	3	70955292	A	C	0.995939	-0.00357818	0.71
rs7617399	3	70955346	C	T	0.999735	0.063343	0.12
rs559816863	3	70955430	A	G	0.998626	-0.0381372	0.063
rs545936020	3	70956022	C	T	0.998922	0.00783076	0.68
rs115309892	3	70956203	G	A	0.975121	0.00104201	0.84
3:70956443_C_T	3	70956443	C	T	0.998695	0.00373501	0.85
rs146793106	3	70957010	G	A	0.985788	0.00966817	0.14
rs146722120	3	70957216	G	C	0.985537	-0.00394134	0.52
rs7645047	3	70957282	G	A	0.995825	-0.00150929	0.86
rs7645054	3	70957301	G	A	0.995906	-0.00207922	0.82
rs148069068	3	70957346	C	T	0.996558	-0.0238166	0.059
rs6790743	3	70957896	A	C	0.692432	0.000848016	0.57
rs35236436	3	70957949	C	T	0.705227	0.00148014	0.32
rs61406512	3	70958426	A	G	0.999697	0.0472413	0.19
rs184134327	3	70958510	T	C	0.997699	-0.0168619	0.35
rs17007999	3	70958673	A	G	0.89352	0.00522051	0.021
rs7631985	3	70958738	G	C	0.999615	0.0364643	0.26
rs142457904	3	70959179	C	T	0.988278	0.00292656	0.69
rs9834170	3	70959312	G	A	0.987195	-0.00890814	0.13
rs146773709	3	70959414	G	A	0.992667	-0.00478361	0.59
rs9837992	3	70959438	G	A	0.692053	0.000888427	0.55
rs28452832	3	70959530	T	G	0.990873	-0.0120694	0.088
rs13092463	3	70959754	G	A	0.705123	0.00142608	0.34
rs7630114	3	70960223	T	C	0.999638	0.0456102	0.18
rs73836994	3	70960658	C	T	0.995939	-0.00123727	0.88
rs35012514	3	70960768	G	A	0.705035	0.00146854	0.32
rs6772926	3	70961221	C	T	0.991384	-0.0133116	0.066
rs186250762	3	70961747	G	A	0.985592	-0.00432591	0.51
rs537613006	3	70961908	T	G	0.99777	-0.0147905	0.28
rs577503681	3	70961942	G	C	0.998117	-0.00895455	0.61
rs9836459	3	70961995	T	C	0.995967	-0.00150281	0.85
rs2177181	3	70962063	T	G	0.0845816	0.00411523	0.094
rs572128743	3	70962069	A	T	0.998788	-0.0150174	0.53
rs76194352	3	70963190	C	A	0.994641	0.021432	0.03
rs6792932	3	70963625	A	C	0.991278	-0.0142011	0.048
rs114158722	3	70963765	G	A	0.991412	-0.00316024	0.65
rs11917326	3	70963842	C	G	0.999693	0.0409308	0.25
rs13075566	3	70963994	C	G	0.998404	-0.0126311	0.49
rs9843579	3	70964260	A	T	0.991283	-0.0139813	0.052
rs533144634	3	70964378	G	A	0.997033	-0.0101165	0.46
rs9828296	3	70964533	C	T	0.986943	-0.00907919	0.12
rs13321101	3	70964634	A	G	0.995654	-0.00051348	0.92
rs13065564	3	70965044	T	G	0.695434	0.000955468	0.51
rs34942426	3	70965425	C	T	0.704874	0.00145629	0.32
rs533407041	3	70966210	G	T	0.997878	0.0062828	0.61
rs143099264	3	70966253	T	G	0.998691	0.00251341	0.88
rs17802799	3	70967054	G	A	0.693984	0.00128547	0.38
rs34936052	3	70967100	G	A	0.680985	0.000724963	0.62
rs17008024	3	70967199	T	C	0.996026	-0.00300987	0.75
rs528684906	3	70967209	C	T	0.998683	0.0148374	0.45
rs7652232	3	70967328	T	C	0.0838099	0.00443059	0.074
rs559445152	3	70967986	A	C	0.995566	-0.0115566	0.31
rs146046309	3	70968104	G	A	0.998962	-0.0117538	0.62
rs13094887	3	70968431	A	T	0.699037	0.00135346	0.36
rs183694589	3	70968472	A	G	0.991182	-0.00214389	0.84
rs11917020	3	70968817	C	G	0.987005	-0.00930667	0.12
rs78854291	3	70968904	T	A	0.999735	0.0664904	0.1
rs9822779	3	70969345	C	A	0.986906	-0.00881279	0.13
rs6549364	3	70969599	G	A	0.996027	-0.00405021	0.69
rs145300756	3	70969991	C	T	0.998269	-0.0125524	0.5
rs185361047	3	70970053	C	T	0.997751	-0.0192588	0.17
rs6549365	3	70970136	G	T	0.996032	-0.00435023	0.67
rs17802889	3	70970212	A	G	0.699278	0.00147135	0.32
rs150928125	3	70970317	C	T	0.998237	-0.00165399	0.96
rs188260511	3	70970336	C	T	0.996562	0.00878986	0.5
rs6549366	3	70970343	G	A	0.686256	0.000884599	0.55
rs144412605	3	70971135	T	C	0.997386	0.00340416	0.84
rs190117950	3	70971300	T	C	0.996172	0.0135134	0.25
rs7634248	3	70971307	C	T	0.991139	-0.0124266	0.086
rs79951898	3	70971874	C	T	0.96338	-0.00115618	0.77
rs557199513	3	70971978	A	G	0.998242	0.0281657	0.14
rs116038811	3	70972238	C	T	0.974053	-0.00554607	0.24
rs12636552	3	70972466	A	G	0.685344	0.00098591	0.51
rs17008031	3	70972838	A	G	0.996315	-0.00357958	0.7
rs111953778	3	70973142	T	G	0.996792	0.0124519	0.32
rs17802967	3	70973305	T	C	0.698594	0.00152766	0.31
rs141374935	3	70973346	C	T	0.996152	-0.00782245	0.58
rs78892958	3	70973370	C	T	0.999847	-0.00347727	0.96
rs115756821	3	70973443	G	A	0.958747	-0.00286066	0.45
rs115100958	3	70973781	G	C	0.987746	-0.0112904	0.11
rs185902171	3	70974051	T	C	0.994863	0.00505075	0.55
rs143907755	3	70974107	T	C	0.996931	0.0304524	0.014
rs74987897	3	70974516	T	C	0.995421	-0.0143248	0.17
rs80134959	3	70974716	T	A	0.957283	-0.000478226	0.84
rs114713750	3	70975013	C	G	0.993832	-0.00552726	0.54
rs143325176	3	70975099	C	T	0.993057	-0.00676527	0.45
rs199696640	3	70975176	C	T	0.998809	0.0615751	0.021
rs575682300	3	70975664	A	G	0.998908	0.00555131	0.79
rs13067448	3	70975674	T	C	0.966409	-0.00338016	0.29
rs573972797	3	70976324	G	A	0.997198	0.0119855	0.43
rs73116381	3	70976498	C	A	0.97401	0.00431186	0.37
rs113297043	3	70976757	A	G	0.996883	0.0130804	0.3
rs12636225	3	70976765	T	C	0.991054	-0.014029	0.052
rs13074819	3	70977636	A	G	0.696958	0.00164514	0.27
rs66656422	3	70977727	G	C	0.0878911	0.00463988	0.055
rs534066144	3	70979000	C	T	0.998452	-0.0167177	0.41
rs542861795	3	70979116	A	G	0.995138	-0.00648969	0.51
rs553219023	3	70979320	A	G	0.996705	0.0115644	0.43
rs78147307	3	70979356	C	T	0.995751	-0.0118949	0.26
rs149694276	3	70979919	T	C	0.996004	0.00991899	0.38
rs78796811	3	70980072	G	A	0.975139	0.00127944	0.8
rs71298360	3	70980323	T	G	0.987762	0.0135582	0.026
rs11929005	3	70980468	T	C	0.999973	-0.0804856	0.55
rs116752475	3	70981104	G	T	0.99992	-0.0280865	0.72
rs34603408	3	70981115	G	A	0.691008	0.000971581	0.51
rs148992624	3	70981236	T	G	0.982391	0.00128182	0.73
rs183114122	3	70981755	G	A	0.996235	-0.00422739	0.72
rs80036471	3	70981846	A	G	0.996179	-0.0095736	0.36
rs77130190	3	70982111	T	C	0.954293	0.00469797	0.15
rs559899655	3	70982572	C	T	0.997836	0.0121186	0.48
rs79447040	3	70982790	C	G	0.978042	-0.000515269	0.83
rs13082284	3	70982936	G	T	0.987667	0.0139396	0.021
rs188052136	3	70982958	C	T	0.998929	-0.0415232	0.053
rs184818549	3	70983077	T	G	0.995427	-0.0148098	0.2
rs138095571	3	70983185	C	T	0.991835	0.00652331	0.41
rs181601475	3	70983469	T	G	0.998389	0.0118649	0.53
rs7611254	3	70983506	C	T	0.687178	0.000849399	0.57
rs75203691	3	70983654	A	G	0.939994	0.00108012	0.68
rs186277300	3	70983728	T	C	0.995762	0.00976811	0.41
rs568567283	3	70984138	C	T	0.998845	-0.010856	0.61
rs59408936	3	70984306	T	G	0.999674	0.0515431	0.15
rs2140132	3	70984347	G	A	0.68624	0.000965288	0.52
rs59928604	3	70984388	C	T	0.995837	-0.00695575	0.49
rs59897463	3	70984494	C	T	0.995837	-0.00707643	0.48
rs562287751	3	70984748	A	T	0.999019	-0.0630554	0.0065
rs11917200	3	70984753	A	G	0.699344	0.00159713	0.28
rs11928769	3	70985059	C	A	0.70232	0.00162221	0.28
rs191536657	3	70985352	T	C	0.997757	-0.0221538	0.15
rs539055343	3	70985749	G	A	0.997911	-0.0111696	0.47
rs76425544	3	70985952	G	A	0.995839	-0.00678638	0.5
rs190360411	3	70985995	G	A	0.997413	0.00803111	0.51
rs17803057	3	70986210	T	C	0.941598	-0.00196236	0.52
rs547546847	3	70986258	G	A	0.998357	-0.0114684	0.51
rs185152648	3	70986289	T	A	0.998972	0.0333175	0.14
rs78338424	3	70986409	A	G	0.999679	0.0481768	0.17
rs12630880	3	70986519	G	T	0.686527	0.000949854	0.53
rs12639119	3	70986758	A	T	0.991156	-0.0145804	0.045
rs144927677	3	70987433	T	G	0.992593	0.0108219	0.19
rs7637444	3	70987493	T	C	0.991093	-0.014481	0.046
rs77127550	3	70987583	C	T	0.999677	0.0493514	0.16
rs62257209	3	70988233	G	A	0.955387	0.00272065	0.41
rs144922581	3	70988571	A	T	0.997171	0.00490278	0.69
rs151333419	3	70988680	C	G	0.999679	0.0485248	0.17
rs139245569	3	70988701	A	C	0.999679	0.0487157	0.17
rs17008038	3	70988735	C	G	0.995954	-0.00528503	0.6
rs17008038	3	70988735	C	T	0.940579	0.00115696	0.67
rs28382279	3	70988875	T	C	0.9911	-0.0123596	0.089
rs188844402	3	70988924	A	G	0.998593	-0.00944707	0.67
rs80303232	3	70989036	C	T	0.999797	-0.102682	0.048
rs74858962	3	70989037	C	T	0.999795	-0.103447	0.047
rs145207331	3	70989607	G	A	0.98383	-0.00385161	0.5
rs185942272	3	70990320	T	C	0.998803	0.00285944	0.86
rs79309726	3	70990486	G	T	0.99955	-0.00192136	0.95
rs533513723	3	70991137	G	T	0.998536	0.000401052	0.97
rs141369384	3	70991269	A	G	0.999925	-0.0539907	0.58
rs9310201	3	70991842	A	T	0.584803	0.00375962	0.0066
rs2321385	3	70993153	A	G	0.990621	-0.010141	0.15
rs9985332	3	70993295	A	G	0.9998	-0.0448725	0.41
rs17008045	3	70993410	C	T	0.999663	0.0438092	0.21
rs9310202	3	70993521	T	G	0.999799	-0.046846	0.38
rs9310203	3	70993599	C	T	0.999884	-0.0457258	0.5
rs9310204	3	70993774	C	A	0.999885	-0.0726216	0.32
rs142977880	3	70993918	A	G	0.995018	-0.00310758	0.76
rs9847154	3	70994006	T	C	0.575377	0.0039955	0.0038
rs185767655	3	70994690	A	G	0.992098	-0.00616013	0.47
rs143695323	3	70994727	G	A	0.996723	0.00188474	0.91
rs9828650	3	70994811	C	A	0.999885	-0.072314	0.32
rs572725317	3	70995125	G	A	0.998797	-0.0434375	0.058
rs6802023	3	70995430	T	C	0.720657	0.00218962	0.15
rs183505088	3	70995446	C	A	0.998086	0.0266157	0.15
rs148892034	3	70995501	G	C	0.993101	-0.00409296	0.64
rs76321371	3	70995807	C	T	0.99987	-0.0167862	0.83
rs367756967	3	70995932	C	T	0.998921	0.0118027	0.55
rs79218668	3	70995972	T	C	0.995464	-0.0133123	0.2
rs75350479	3	70996406	C	T	0.996079	-0.00268186	0.78
rs62257211	3	70996636	T	C	0.716612	0.00281564	0.064
rs114266594	3	70996719	C	A	0.999901	0.0369041	0.68
rs58865370	3	70996728	A	G	0.990629	-0.00997099	0.16
rs9830382	3	70996767	A	C	0.990446	-0.0101561	0.15
rs13318034	3	70997086	A	G	0.990032	-0.0110004	0.11
rs77749627	3	70997135	C	T	0.995714	-0.00276386	0.76
rs13318854	3	70997364	T	A	0.999793	-0.0445878	0.4
rs190205895	3	70997376	A	C	0.996787	-0.00952214	0.52
rs139570414	3	70997574	G	A	0.986132	0.000480607	0.94
rs17008051	3	70998486	T	C	0.995909	-0.0114533	0.27
rs13316362	3	70999150	C	T	0.999582	-0.0455254	0.19
rs12634825	3	70999620	T	G	0.980927	-0.002572	0.59
rs191819877	3	70999659	C	A	0.996598	0.00681955	0.6
rs549832685	3	70999976	T	C	0.998823	-0.000105796	0.97
rs192666220	3	71000121	T	G	0.998659	0.000995718	0.99
rs6789153	3	71001255	C	G	0.990262	-0.010482	0.13
rs535716943	3	71001633	C	G	0.99842	-0.0160874	0.45
rs72960051	3	71001746	G	T	0.999658	0.0558001	0.11
rs9865833	3	71002406	T	G	0.972381	-0.00323948	0.45
rs74896233	3	71003038	A	G	0.999753	-0.0227204	0.67
rs7640237	3	71003125	C	T	0.984651	-0.000903706	0.87
rs11914627	3	71004322	G	A	0.999973	-0.0256763	0.8
rs149064360	3	71004580	G	A	0.998564	-0.00573586	0.87
rs537308827	3	71005572	T	C	0.996351	-0.00236185	0.86
rs532852561	3	71006061	C	G	0.998378	-0.00926129	0.66
rs557236485	3	71006331	T	C	0.997344	0.0246064	0.096
rs17008063	3	71006989	A	G	0.992896	-0.00952491	0.23
rs577920948	3	71007355	A	T	0.997415	-0.00571079	0.68
rs568661192	3	71007571	C	T	0.998991	0.012429	0.53
rs7639736	3	71008557	C	A	0.992839	-0.0124177	0.13
rs74500754	3	71008704	G	A	0.992569	-0.00206034	0.83
rs571463386	3	71008733	C	T	0.995458	-0.0255978	0.019
rs184288896	3	71008799	C	T	0.996821	0.0105726	0.39
rs77380220	3	71009023	G	A	0.970954	-0.00418367	0.33
rs116476545	3	71009369	C	T	0.982928	-0.000340353	0.96
rs115795802	3	71009606	G	T	0.992158	-0.00229738	0.79
rs538716160	3	71009614	A	G	0.996945	-0.0189557	0.16
rs74639445	3	71009913	C	T	0.999891	-0.0299578	0.64
rs181592310	3	71010155	G	A	0.993504	-0.000219073	0.99
rs181125708	3	71010274	C	T	0.997135	0.0181118	0.18
rs79851729	3	71010299	C	A	0.960452	0.0041729	0.28
rs72960062	3	71010373	G	T	0.999774	0.0139277	0.9
rs186246430	3	71010374	C	G	0.998046	0.00306994	0.78
rs190758207	3	71010395	T	A	0.998184	-0.0377597	0.097
rs143223053	3	71010960	C	A	0.979175	-0.00279594	0.55
rs561748792	3	71010972	G	A	0.998451	-0.0258679	0.19
rs35740307	3	71011085	A	T	0.999924	0.147829	0.19
rs11926484	3	71011098	G	T	0.999924	0.14773	0.19
rs6771784	3	71011358	T	C	0.999665	0.0596045	0.098
rs115310623	3	71012052	T	C	0.956307	0.0053338	0.12
rs7652300	3	71012503	C	G	0.999849	-0.0641621	0.31
rs3773494	3	71012580	A	G	0.913442	0.00660987	0.0071
rs114831356	3	71012857	G	C	0.976558	0.00155072	0.81
rs71298362	3	71012988	C	T	0.99863	-0.0273381	0.21
rs13340193	3	71013059	G	T	0.999668	0.065241	0.077
rs180907876	3	71013088	G	T	0.998872	0.011089	0.74
rs75611581	3	71013174	G	A	0.999799	0.00436312	0.99
rs62257215	3	71013433	C	T	0.998445	0.0084205	0.72
rs3846032	3	71013769	C	G	0.99957	0.0544288	0.11
rs35040844	3	71013935	C	T	0.717265	0.00274329	0.074
rs73116395	3	71014460	C	G	0.988324	-0.00482683	0.56
rs542236680	3	71014579	T	C	0.999197	-0.0599493	0.023
rs3846031	3	71014581	T	G	0.680773	0.00234892	0.12
rs11928045	3	71014836	T	C	0.999887	0.0301808	0.77
rs143122712	3	71014872	T	C	0.994786	0.00835757	0.4
rs17008086	3	71014892	T	C	0.999814	-0.0320755	0.56
rs7638391	3	71015021	G	T	0.0859518	0.00427473	0.085
rs3773496	3	71015640	G	A	0.996054	-0.0136102	0.2
rs3773497	3	71015644	C	T	0.733826	0.00244249	0.12
rs17008088	3	71015779	C	T	0.970926	-0.00330057	0.45
rs112043713	3	71015828	C	T	0.931722	0.00574755	0.047
rs149198801	3	71016157	T	C	0.997945	-0.00778842	0.6
rs3773498	3	71016389	A	G	0.964666	0.00182119	0.62
rs114119122	3	71016742	T	C	0.999392	0.0217171	0.48
rs2293171	3	71016775	T	C	0.710652	0.00126071	0.39
rs554349293	3	71018052	A	G	0.998715	-0.0173785	0.5
rs78800485	3	71018113	C	T	0.951321	0.00291446	0.36
rs9845197	3	71018517	C	G	0.68849	0.00191782	0.19
rs62257217	3	71018894	C	T	0.708523	0.00208246	0.16
rs3773499	3	71019096	C	T	0.993559	0.00162306	0.83
rs149521307	3	71019259	T	C	0.997898	0.00881345	0.59
rs73838116	3	71019466	A	G	0.999829	0.0112326	0.95
rs73116398	3	71019533	C	T	0.986922	-0.00273608	0.75
rs9874207	3	71019750	T	C	0.501595	0.00364207	0.0077
rs139128497	3	71019797	A	T	0.996161	-0.0110478	0.31
rs140161845	3	71019900	T	C	0.997316	-0.0116774	0.44
rs17651978	3	71020490	G	A	0.749045	0.00145484	0.37
rs149813555	3	71020710	T	G	0.998107	0.00767916	0.75
rs78332211	3	71020868	G	A	0.99946	-0.0342145	0.28
rs3755733	3	71020900	T	G	0.895367	0.00169694	0.42
rs74647671	3	71022224	C	T	0.999876	0.0250767	0.83
rs73838118	3	71022337	A	G	0.998766	0.00438244	0.78
rs553890729	3	71022797	C	G	0.997283	-0.0184478	0.22
rs17008093	3	71023071	T	C	0.979883	0.00341303	0.52
rs78852652	3	71023804	G	A	0.973772	-0.00235983	0.61
rs72960076	3	71024228	T	C	0.999909	0.0731543	0.47
rs8179901	3	71024676	C	T	0.759054	0.00202967	0.2
rs76188283	3	71024696	C	T	0.891266	0.00505455	0.028
rs114832553	3	71025057	A	T	0.998961	-0.00300868	0.9
rs6781897	3	71025076	A	G	0.636292	0.00424109	0.0036
rs114550500	3	71025092	A	G	0.999753	-0.0459585	0.37
rs6769606	3	71025401	C	T	0.800482	0.00243426	0.16
rs77047399	3	71025531	A	T	0.999483	0.0225531	0.4
rs186452264	3	71025582	A	G	0.998879	-0.00665151	0.79
rs13068094	3	71025935	C	T	0.432664	-0.00455361	0.0012
rs72960080	3	71026047	T	C	0.999899	0.065321	0.51
rs55741559	3	71026617	C	T	0.983309	-0.00192796	0.72
rs11924812	3	71026704	C	G	0.999808	0.0511561	0.49
rs144080925	3	71026809	T	C	0.998945	0.0156561	0.46
rs75214049	3	71027199	C	T	0.99981	-0.0387875	0.51
rs148946005	3	71027278	C	T	0.983048	0.00358388	0.53
rs188313567	3	71027282	T	C	0.995223	0.0116272	0.23
rs926023	3	71027733	G	C	0.894916	0.00589214	0.011
rs60474059	3	71027831	T	G	0.99617	0.00708934	0.52
rs78365390	3	71028822	T	C	0.968112	-0.00397576	0.29
rs574098874	3	71028971	A	C	0.997047	-0.00439553	0.74
rs72961944	3	71028977	T	C	0.995589	0.00889457	0.37
rs17008100	3	71029137	C	G	0.999338	-0.00268321	0.89
rs58239830	3	71029278	A	T	0.99949	-0.0226184	0.47
rs80227790	3	71029387	T	C	0.999754	-0.0436417	0.41
rs6780338	3	71029408	T	C	0.835316	0.00429838	0.02
rs183747846	3	71029738	C	A	0.999068	0.0131298	0.59
rs536619258	3	71029969	C	T	0.99869	-0.0251116	0.34
rs116064553	3	71030112	A	G	0.999536	-0.0358442	0.28
rs182489638	3	71030242	C	T	0.997883	-0.00328143	0.8
rs549069737	3	71030285	G	A	0.996248	-0.011071	0.31
rs571640836	3	71030691	G	A	0.998065	-0.0134575	0.37
rs150820353	3	71030891	G	C	0.998147	0.024048	0.17
rs12497715	3	71030981	C	A	0.985242	-0.00717352	0.28
rs79866122	3	71033182	A	T	0.982675	0.00388008	0.49
rs61465593	3	71033839	G	A	0.999496	0.0164259	0.52
rs190648903	3	71033936	A	G	0.996885	-0.00482084	0.63
rs4676964	3	71034748	C	T	0.488819	-0.00492751	0.0003
rs147289957	3	71034979	G	A	0.999549	-0.0380127	0.26
rs9827939	3	71035887	T	C	0.78339	0.00411579	0.012
rs58587279	3	71036372	G	A	0.999462	0.00846955	0.69
rs17008108	3	71036714	T	A	0.953584	0.00336043	0.27
rs6802472	3	71036994	A	G	0.779988	0.00387411	0.017
rs17008109	3	71037474	G	A	0.99939	0.0254239	0.38
rs184392957	3	71038247	A	C	0.99857	0.0141838	0.43
rs74891943	3	71038333	G	A	0.942067	0.000300609	0.81
rs75506401	3	71038802	T	C	0.948797	-8.41866e-05	0.9
rs56900577	3	71039030	G	C	0.999809	0.0569948	0.4
rs955110	3	71039328	C	A	0.993939	0.0166156	0.058
rs955109	3	71039394	T	C	0.954143	-0.00514558	0.13
rs62257219	3	71039630	T	A	0.953727	0.00430441	0.22
rs73118206	3	71039741	G	T	0.996502	0.0175162	0.14
rs6794619	3	71039895	A	G	0.837029	0.00365346	0.048
rs199575650	3	71040194	A	G	0.998027	0.0367491	0.031
rs111708478	3	71040227	A	C	0.988669	0.00675415	0.31
rs73118209	3	71040857	A	C	0.83231	0.00429214	0.019
rs185681831	3	71041175	G	C	0.99639	-0.0267008	0.03
rs181174722	3	71041588	G	T	0.9972	-0.00228619	0.81
rs186285286	3	71041604	G	A	0.996876	0.0160639	0.2
rs138300323	3	71042066	C	T	0.993545	0.000228573	0.94
rs77646547	3	71042227	G	A	0.995102	0.00186643	0.86
rs9841227	3	71042518	C	T	0.961938	-0.000445449	0.94
rs140040361	3	71042559	C	T	0.997625	0.0174269	0.27
rs17008111	3	71042560	G	A	0.988849	0.00515613	0.44
rs574935052	3	71042608	G	A	0.995713	-0.00960949	0.45
rs1474305	3	71043496	G	A	0.838602	0.00463031	0.012
rs3914985	3	71043608	C	T	0.95426	-0.000160364	0.9
rs2140131	3	71044545	A	G	0.833602	0.00429854	0.018
rs17008114	3	71045000	T	G	0.837015	0.00420623	0.022
rs7615404	3	71045288	T	C	0.825266	0.00432811	0.016
rs7623078	3	71045311	G	A	0.588171	0.00467975	0.00071
rs199695315	3	71045634	T	C	0.980951	0.00194747	0.82
rs62257220	3	71045665	T	C	0.998242	0.00388663	0.89
rs79847902	3	71045749	G	A	0.896265	0.0058593	0.012
rs143747605	3	71045976	C	T	0.997378	0.0208164	0.17
rs9853237	3	71045995	T	A	0.999597	-0.058589	0.12
rs138424969	3	71046018	G	C	0.994159	0.0110355	0.27
rs73118213	3	71046685	C	G	0.94689	0.000855404	0.65
rs141917159	3	71047305	A	C	0.992921	0.00831103	0.38
rs80218659	3	71047352	A	G	0.939894	0.00655076	0.027
rs73118214	3	71047396	A	C	0.833659	0.00411123	0.023
rs76184971	3	71047520	T	C	0.946364	0.00164648	0.59
rs114406404	3	71047667	C	A	0.984905	0.00595689	0.31
rs17697822	3	71047711	C	T	0.800608	0.00344601	0.045
rs546437546	3	71047956	A	C	0.994627	-0.0102404	0.33
rs17008120	3	71048091	C	T	0.999903	-0.0277104	0.77
rs6768948	3	71048229	G	A	0.938343	0.00185621	0.49
rs144539697	3	71048244	T	C	0.99736	-0.00154194	0.89
rs17008124	3	71049001	G	A	0.949919	0.00101492	0.72
rs151148425	3	71049285	T	C	0.999534	-0.030244	0.36
rs73838129	3	71049338	A	T	0.999679	0.0649944	0.33
rs55892269	3	71049364	T	A	0.986987	-0.00422029	0.49
rs72961959	3	71049739	T	C	0.999867	0.0552127	0.41
rs17008125	3	71050441	C	T	0.999734	-0.0027076	0.97
rs115090094	3	71050541	A	G	0.999367	0.0153423	0.58
rs559865826	3	71050988	G	C	0.998169	-0.00665939	0.65
rs148096463	3	71050996	A	G	0.996081	0.00261553	0.91
rs17652341	3	71051352	T	C	0.939938	0.00652642	0.028
rs562672709	3	71051439	C	T	0.99786	0.00668741	0.71
rs79244141	3	71051527	C	G	0.999432	0.0209626	0.47
rs116812160	3	71052229	C	T	0.999794	-0.0360941	0.5
rs17008127	3	71052376	C	T	0.946251	0.00159702	0.49
rs78076685	3	71052716	C	T	0.996991	0.00191673	0.79
rs77970916	3	71054236	A	C	0.948562	0.0010298	0.68
rs6766269	3	71054773	C	T	0.999903	-0.0599741	0.53
rs77935477	3	71055008	T	C	0.991591	0.00877552	0.29
rs13093086	3	71055162	G	A	0.492479	-0.00514438	0.00014
rs17747268	3	71055582	A	C	0.968577	-2.05237e-05	0.97
rs138146701	3	71055952	A	G	0.989177	0.00745698	0.3
rs139091975	3	71056021	T	C	0.994652	-0.00462767	0.68
rs76387837	3	71056289	A	G	0.992099	0.0012117	0.88
rs141324722	3	71056445	G	T	0.99484	-0.0180276	0.065
rs191761913	3	71056656	T	C	0.997438	0.00452698	0.8
rs115057427	3	71057352	A	C	0.999792	-0.037718	0.48
rs114652386	3	71057537	G	T	0.97571	-0.00211751	0.63
rs115312173	3	71057539	G	T	0.975684	-0.00215304	0.63
rs62257223	3	71057695	C	T	0.994551	-0.0021339	0.75
rs151105318	3	71058515	C	G	0.999542	-0.0283458	0.4
rs73119636	3	71058569	G	C	0.942409	0.00152167	0.51
rs147880135	3	71058818	G	C	0.999553	-0.0313777	0.35
rs57206057	3	71059030	A	G	0.945466	0.00113121	0.59
rs138585493	3	71059399	G	A	0.997967	0.0278068	0.091
rs116409073	3	71059573	T	C	0.999459	-0.0397623	0.21
rs66590721	3	71059635	T	C	0.932371	0.00158679	0.47
rs76894749	3	71059992	C	A	0.984718	0.000799032	0.92
rs7626623	3	71060119	T	C	0.942266	0.00118524	0.59
rs11920304	3	71060311	G	A	0.941071	0.00114624	0.59
rs181614611	3	71060380	C	G	0.994625	0.00925816	0.34
rs113319267	3	71060414	G	A	0.999429	0.0155399	0.58
rs9824708	3	71060446	A	G	0.871255	0.000979915	0.56
rs11918419	3	71060452	T	A	0.999862	0.0522722	0.42
rs11720703	3	71060640	C	T	0.502736	-0.00519507	0.00013
rs552803783	3	71060853	T	C	0.998849	0.0143621	0.52
rs190942975	3	71061424	A	G	0.998713	0.010774	0.63
rs139827774	3	71061508	T	C	0.995888	0.00953293	0.35
rs9835186	3	71062387	A	G	0.933935	0.000138836	0.93
rs7635544	3	71062639	T	C	0.340822	-0.00430952	0.0034
rs73625308	3	71063173	C	T	0.99987	0.0515872	0.45
rs147870124	3	71063268	G	C	0.999883	-0.0609472	0.48
rs147059337	3	71063458	C	T	0.999825	-0.0697665	0.25
rs535637658	3	71063576	A	T	0.997928	0.0370762	0.017
rs114900258	3	71063711	C	T	0.994227	0.0162802	0.071
rs115704063	3	71063743	C	G	0.999825	-0.0705478	0.25
rs184207387	3	71063970	G	A	0.946056	0.00153206	0.5
rs138054365	3	71064084	T	C	0.953816	9.31436e-05	0.84
rs11128203	3	71064431	T	A	0.466231	-0.00479065	0.00041
rs17008134	3	71064567	C	T	0.999835	-0.0417135	0.51
rs17008139	3	71065581	C	G	0.999829	-0.0688743	0.28
rs3846030	3	71065947	T	C	0.34379	-0.00414306	0.0049
rs34520046	3	71066743	T	C	0.939941	-0.0029898	0.3
rs147967174	3	71066788	T	C	0.999451	-0.0112793	0.7
rs140196062	3	71066800	T	C	0.999447	-0.00989654	0.73
rs530135008	3	71067639	C	T	0.997919	-0.0182279	0.29
rs73119642	3	71067815	G	A	0.990796	-0.0101078	0.21
rs185059174	3	71068316	T	C	0.998874	-0.0137614	0.58
rs74803134	3	71068411	T	C	0.980923	0.00272249	0.58
rs9843058	3	71068448	T	G	0.961258	6.63839e-05	0.96
rs115942386	3	71069029	T	A	0.999536	-0.0195619	0.56
rs116289239	3	71069187	G	C	0.999328	0.0183471	0.51
rs544788258	3	71069196	G	A	0.998489	-0.0126351	0.52
rs115301090	3	71069286	C	T	0.993379	0.0151476	0.078
rs150288004	3	71069341	T	C	0.999448	-0.0120644	0.68
rs60687654	3	71069781	A	G	0.92215	0.00124812	0.53
rs17008142	3	71070147	T	C	0.922783	0.0011978	0.55
rs116737894	3	71070573	C	G	0.986221	-0.0052095	0.41
rs79378251	3	71070624	G	T	0.991428	-0.000811128	0.94
rs56407632	3	71070749	T	C	0.918284	0.00129903	0.52
rs535835021	3	71071175	T	C	0.996586	0.0315698	0.012
rs546146271	3	71071434	T	G	0.996765	0.0254386	0.046
rs146730061	3	71071993	A	G	0.99945	-0.0118169	0.69
rs17008144	3	71072009	T	C	0.9998	-0.0574342	0.31
rs185453555	3	71072324	C	T	0.995619	0.00226751	0.87
rs75324353	3	71072391	C	T	0.973807	0.00365224	0.45
rs147979982	3	71072392	T	C	0.988911	-0.0107374	0.14
rs116036142	3	71072600	C	T	0.979695	-0.00535411	0.31
rs183621622	3	71072972	T	C	0.998254	0.0132423	0.42
rs138708363	3	71072981	T	G	0.998019	0.0231676	0.17
rs74643791	3	71073078	G	A	0.999418	0.0125674	0.64
rs149639719	3	71073694	A	G	0.997677	-0.0254614	0.087
rs11922148	3	71073939	C	T	0.999793	0.0194584	0.68
rs2177291	3	71074194	T	C	0.24583	-0.00296082	0.065
rs529890996	3	71074288	A	G	0.998328	-0.00410945	0.86
rs73838133	3	71074308	C	A	0.999547	0.00573743	0.78
rs75745044	3	71074410	C	T	0.996611	-0.0150043	0.18
rs58897553	3	71074563	T	C	0.980071	0.00364087	0.46
rs78434814	3	71074682	T	C	0.999942	0.171282	0.11
rs534458951	3	71075345	C	T	0.99853	-0.00147589	0.95
rs72961986	3	71076077	A	C	0.999896	0.0739614	0.47
rs9853278	3	71076147	T	C	0.996247	-0.0191336	0.082
rs76116892	3	71076407	C	T	0.992795	0.00987696	0.3
rs73119643	3	71076889	T	C	0.997691	0.0098591	0.5
rs9858444	3	71077031	T	C	0.964843	0.000141979	0.99
rs75680263	3	71077203	T	A	0.998039	0.0131683	0.41
rs116121380	3	71078172	C	T	0.996398	-0.0197869	0.08
rs9864076	3	71078462	A	G	0.999007	0.00223226	0.89
rs78935061	3	71078527	G	A	0.999828	0.0296508	0.61
rs548329801	3	71078531	C	T	0.997741	0.0128211	0.41
rs76125238	3	71079172	C	T	0.998267	0.0121933	0.47
rs7653129	3	71079420	A	G	0.965445	0.000462271	0.93
rs540134733	3	71079879	T	C	0.995751	0.0235453	0.036
rs6549371	3	71080759	G	C	0.966136	0.000332317	0.96
rs114013060	3	71081219	C	T	0.99643	-0.00283897	0.81
rs562875306	3	71081543	G	A	0.998749	0.0169621	0.45
rs76906682	3	71081578	T	C	0.99671	-0.0238672	0.044
rs9880362	3	71081585	A	G	0.966046	-3.05519e-05	0.97
rs73119647	3	71081788	G	A	0.972049	0.00390555	0.37
rs9822461	3	71081796	G	A	0.96613	0.00151626	0.73
rs9861314	3	71081818	C	T	0.966689	0.000608473	0.91
rs9861326	3	71081836	C	A	0.967279	0.00110611	0.81
rs9880715	3	71081865	A	G	0.966649	0.000869031	0.86
rs111727432	3	71082313	G	A	0.999376	0.00610331	0.84
rs9810657	3	71082756	A	C	0.999897	-0.0513481	0.52
rs370159203	3	71082999	G	A	0.99634	0.00537671	0.67
rs182609153	3	71083033	T	G	0.995488	-0.00608214	0.54
rs72964058	3	71083227	G	A	0.999903	0.0493695	0.61
rs73838139	3	71083878	T	C	0.99947	-0.0155759	0.69
rs547491370	3	71084125	G	A	0.998159	-0.00146099	0.89
rs7631936	3	71084153	G	A	0.99973	0.0364937	0.46
rs7613097	3	71084386	C	T	0.999233	-0.0172612	0.56
rs139745489	3	71084843	C	T	0.999395	0.00785941	0.79
rs377553384	3	71084924	A	G	0.974849	-0.00336242	0.42
rs184649082	3	71085006	T	C	0.999366	0.0117205	0.69
rs144017912	3	71085180	T	C	0.998579	0.00459841	0.85
rs61273516	3	71085195	A	G	0.999468	-0.0143438	0.72
rs17043897	3	71085446	G	C	0.98098	0.00434093	0.39
rs112527604	3	71085450	A	T	0.994222	0.00685856	0.57
rs73119653	3	71085827	T	C	0.973453	0.00361888	0.46
rs186478430	3	71086188	T	C	0.995444	-0.0261232	0.016
rs9859407	3	71086614	C	A	0.966336	-0.000199419	0.93
rs62257226	3	71087038	G	T	0.995061	-0.000284895	0.89
rs11915092	3	71087481	T	C	0.998848	0.000572665	0.94
rs564232570	3	71087590	A	G	0.998599	0.00386083	0.81
rs183261750	3	71087840	G	C	0.994281	0.0141	0.12
rs145803187	3	71088744	G	A	0.987572	0.00687808	0.25
rs78071244	3	71088961	T	C	0.995996	-0.00895846	0.45
rs112436458	3	71089700	C	G	0.994071	-0.000667367	0.96
rs6777821	3	71089961	A	G	0.99886	-0.00136537	0.99
rs555732332	3	71090828	C	T	0.998552	0.0204538	0.29
rs184815190	3	71091183	T	A	0.998158	0.025774	0.12
rs146610763	3	71092235	C	T	0.996748	0.0115491	0.35
rs940066	3	71092610	G	A	0.999841	-0.0272778	0.64
rs75791885	3	71092731	T	C	0.974738	-0.00276499	0.5
rs182238252	3	71093712	T	C	0.997885	-0.00681884	0.63
rs17008162	3	71093972	G	C	0.999908	0.0549528	0.62
rs76479480	3	71093999	T	C	0.996405	-0.0180549	0.11
rs1288975	3	71094663	T	C	0.999366	0.00855569	0.71
rs13324049	3	71094738	G	A	0.999828	-0.0508334	0.42
rs556674233	3	71094858	A	G	0.996882	0.0194746	0.15
rs1288976	3	71095829	G	A	0.999374	-0.00548536	0.91
rs146606219	3	71096114	G	C	0.998299	0.0114899	0.51
rs11914321	3	71096494	C	G	0.996579	-0.0185614	0.1
rs11918393	3	71096576	A	C	0.996571	-0.0184302	0.1
rs60952715	3	71096650	C	A	0.97256	0.00530912	0.22
rs190277442	3	71096987	G	C	0.998856	-0.0045553	0.86
rs72964071	3	71097268	C	T	0.999929	0.120537	0.3
rs9829617	3	71097297	A	T	0.999838	-0.0602772	0.36
rs72964072	3	71097810	G	A	0.99993	0.107688	0.37
rs72964075	3	71097949	C	A	0.99993	0.111101	0.36
rs75906084	3	71098330	G	C	0.996582	-0.0183354	0.11
rs1288977	3	71098741	G	A	0.999409	0.00607325	0.77
rs79416507	3	71099363	T	C	0.996582	-0.0183919	0.1
rs1288978	3	71099541	G	A	0.967328	0.00177514	0.68
rs537762339	3	71099770	G	A	0.998252	-0.00319688	0.92
rs551633943	3	71100167	A	G	0.997605	-0.014447	0.32
rs184509721	3	71100204	T	C	0.99877	-0.000386752	0.97
rs62257228	3	71100558	C	T	0.998228	-0.01351	0.41
rs185785342	3	71100988	T	C	0.996954	0.000802802	0.98
rs116615601	3	71101022	T	C	0.996783	-0.0170666	0.19
rs139144689	3	71101074	T	A	0.999509	0.00131504	0.97
rs76976872	3	71101160	C	T	0.932157	0.00650557	0.02
rs142447099	3	71101200	A	C	0.994985	-0.0152709	0.21
rs4555486	3	71101580	A	G	0.987312	-0.00389719	0.61
rs186201660	3	71102101	C	G	0.998571	-0.000663741	0.95
rs187187652	3	71102284	A	G	0.995248	0.0104801	0.32
rs1871148	3	71102544	T	C	0.999513	0.00384141	0.99
rs146372539	3	71103122	T	C	0.996903	0.0252679	0.062
rs1288979	3	71103136	T	C	0.966817	0.00100174	0.81
rs75170428	3	71103604	G	A	0.996771	-0.0240568	0.041
rs574865395	3	71103892	C	T	0.998766	-0.0221151	0.32
rs115872121	3	71103901	T	G	0.979967	0.00119045	0.79
rs9847538	3	71104297	C	G	0.99962	-0.000576526	0.97
rs74684109	3	71104736	G	C	0.999515	-0.00318238	0.92
rs186506024	3	71104897	A	G	0.998404	-0.0202686	0.25
rs138608755	3	71105058	C	T	0.996717	-0.0247998	0.033
rs145603895	3	71105232	C	T	0.995253	0.00899811	0.48
rs543684589	3	71105392	A	G	0.998711	0.012441	0.57
rs1288980	3	71105863	A	G	0.966882	0.000654672	0.89
rs9839454	3	71105877	G	A	0.999698	0.0102265	0.88
rs80204881	3	71106496	A	G	0.981037	0.00422364	0.41
rs114749520	3	71107170	A	G	0.996536	-0.0255855	0.026
rs555302017	3	71107276	T	G	0.998893	-0.02267	0.31
rs7621612	3	71107684	T	C	0.999676	-0.00563761	0.83
rs189708849	3	71108175	G	C	0.992712	0.021789	0.012
rs189617668	3	71108965	T	C	0.993956	-0.0144473	0.078
rs191508171	3	71109591	A	T	0.996814	0.0146858	0.29
rs75196657	3	71111625	C	T	0.980647	0.00341223	0.48
rs72947411	3	71111632	A	G	0.999899	0.0355833	0.75
rs72947412	3	71111778	A	G	0.996391	-0.0244828	0.03
rs1288987	3	71112417	A	C	0.189431	-0.00352321	0.042
rs2100142	3	71112560	T	C	0.835166	0.00386191	0.033
rs1947150	3	71113096	A	G	0.836056	0.00364839	0.044
rs1478303	3	71113318	G	A	0.972275	0.0053466	0.21
rs72947415	3	71113365	G	T	0.999685	-0.0571648	0.19
rs73119663	3	71113752	G	A	0.972212	0.00523546	0.22
rs148009583	3	71114362	G	A	0.999383	-0.00468532	0.9
rs143941224	3	71114366	G	C	0.99552	0.00880152	0.43
rs556346609	3	71114461	A	G	0.998416	0.0175216	0.36
rs73838145	3	71114735	T	G	0.9996	0.0257498	0.46
rs1288984	3	71115229	G	A	0.00363693	0.0194352	0.077
rs72947418	3	71115436	T	C	0.99974	-0.0841819	0.06
rs72947419	3	71115625	T	C	0.999742	-0.0842374	0.06
rs191503971	3	71115738	A	C	0.998647	0.0256198	0.18
rs7616330	3	71115751	C	A	0.823585	0.00360256	0.043
rs78558017	3	71116174	C	A	0.980974	0.00490451	0.33
rs114482758	3	71116327	G	A	0.980552	-0.00764067	0.15
rs72947421	3	71116594	G	A	0.983094	0.0060399	0.26
rs78372134	3	71116627	A	G	0.999527	0.000567202	0.99
rs2321334	3	71116697	G	T	0.84021	0.00387643	0.035
rs1478304	3	71116702	C	T	0.995348	-0.00784537	0.48
rs55890108	3	71116740	A	G	0.830425	0.00398069	0.028
rs1523025	3	71116812	C	T	0.830348	0.00407124	0.025
rs116407205	3	71117185	G	A	0.980855	0.00443312	0.38
rs186220738	3	71118017	A	G	0.997772	-0.00461691	0.73
rs74377853	3	71118199	A	G	0.980229	0.0041451	0.39
rs1288985	3	71118227	A	G	0.00397988	0.0143169	0.18
rs115676483	3	71118676	G	C	0.996347	1.92038e-06	1
rs60598200	3	71118832	G	A	0.999918	0.00375084	0.99
rs572060250	3	71119216	G	A	0.998928	-0.0195681	0.39
rs140049664	3	71119400	A	G	0.99764	0.00288448	0.88
rs193130265	3	71119442	G	A	0.994262	-0.00816782	0.4
rs143541362	3	71119629	T	C	0.994294	0.0111899	0.21
rs76626133	3	71119932	T	C	0.999922	-0.0334871	0.69
rs543684892	3	71120050	G	A	0.996805	-0.00448564	0.7
rs28687271	3	71120734	T	G	0.999337	0.0036664	0.85
rs74834312	3	71120801	T	G	0.829056	0.00385907	0.029
rs551599939	3	71120912	A	G	0.988866	0.00155517	0.87
rs1288986	3	71121278	G	A	0.00342311	0.0182388	0.11
rs74380971	3	71121446	C	T	0.999868	0.0343778	0.62
rs75334559	3	71121875	T	C	0.999308	-0.00247977	0.92
rs72947426	3	71122119	G	A	0.999924	0.00518804	0.97
rs139941886	3	71122608	C	T	0.976893	-0.00659218	0.13
rs149721107	3	71122641	A	C	0.994372	-0.00645311	0.58
rs73119666	3	71122946	A	G	0.96512	0.00307804	0.4
rs74418130	3	71122991	G	C	0.999327	-0.0230053	0.39
rs150940171	3	71123470	C	T	0.999347	-0.022344	0.42
rs17008167	3	71124131	C	A	0.980852	0.00456267	0.35
rs76162035	3	71124184	C	T	0.980861	0.00453638	0.36
rs34408204	3	71124354	T	C	0.999766	-0.00257821	0.93
rs115081962	3	71124648	G	A	0.993384	0.00441565	0.59
rs10212133	3	71125410	G	T	0.999924	-0.0594514	0.47
rs73119667	3	71125520	C	T	0.98679	-0.00679985	0.33
rs183623581	3	71125594	A	T	0.998575	0.00497538	0.81
rs10212561	3	71125604	T	C	0.9743	0.00115701	0.73
rs114896426	3	71126078	T	A	0.999371	-0.035326	0.2
rs1288972	3	71126266	G	C	0.274218	-0.00266393	0.076
rs17008175	3	71126413	G	A	0.981111	0.0044141	0.38
rs116538482	3	71126657	T	G	0.997333	0.00579284	0.69
rs832220	3	71127045	G	A	0.259155	-0.0014646	0.37
rs529102476	3	71127130	C	T	0.991351	0.00554233	0.46
rs112625019	3	71127181	C	G	0.999921	0.0356066	0.82
rs183178643	3	71127278	C	T	0.998747	0.0105731	0.68
rs1288973	3	71127491	A	T	0.229388	-0.00221197	0.19
rs72947431	3	71127781	A	G	0.999789	-0.037435	0.53
rs11709019	3	71127807	G	A	0.812183	0.00176272	0.34
rs11717053	3	71127834	C	T	0.812191	0.00176129	0.34
rs57192826	3	71127915	C	G	0.999809	-0.0169817	0.79
rs1288974	3	71128028	G	A	0.231729	-0.00149841	0.37
rs11709093	3	71128054	G	A	0.773638	0.00193693	0.24
rs188212794	3	71128406	C	T	0.99714	0.0214159	0.12
rs544693526	3	71128843	G	C	0.998909	-0.0227214	0.38
rs3912113	3	71129154	G	A	0.779396	0.00201901	0.24
rs832221	3	71129224	A	G	0.000241763	0.0589716	0.25
rs11711192	3	71129714	G	A	0.779273	0.00204883	0.23
rs17008195	3	71129879	C	T	0.872485	0.00432555	0.047
rs57644674	3	71130199	G	A	0.779182	0.00202257	0.24
rs74337874	3	71130287	C	T	0.982205	0.00679757	0.18
rs141906847	3	71130374	A	G	0.997796	-0.00270969	0.85
rs11917461	3	71131132	A	C	0.999821	-0.0165702	0.83
rs11918338	3	71131136	T	A	0.999817	-0.0131728	0.86
rs113075620	3	71131169	C	A	0.99988	-0.038299	0.6
rs148467764	3	71131383	T	C	0.999491	-0.00482985	0.83
rs187390052	3	71131388	C	T	0.993558	0.00854285	0.42
rs147208002	3	71131654	A	T	0.979435	0.00269153	0.56
rs60334862	3	71131805	C	A	0.999519	0.00149399	0.93
rs9809893	3	71131941	C	T	0.999682	-0.0654798	0.13
rs17008201	3	71132068	G	A	0.979472	0.00441085	0.35
rs78386643	3	71132124	G	A	0.980136	0.00257167	0.61
rs113206249	3	71132489	C	T	0.999669	-0.0632519	0.13
rs77018669	3	71132605	A	G	0.999652	-0.0553775	0.18
rs74905909	3	71132643	C	G	0.995662	-0.00609733	0.63
rs73119680	3	71132669	T	C	0.754998	0.00238798	0.14
rs2617119	3	71132817	T	C	0.000294585	0.0419357	0.37
rs116288735	3	71132889	C	T	0.999404	-0.0138952	0.59
rs58329195	3	71132950	C	T	0.979322	0.00271293	0.56
rs75772819	3	71134151	T	C	0.993095	-0.00394461	0.72
rs80190719	3	71134326	C	T	0.786104	0.00184194	0.27
rs114058197	3	71134472	A	T	0.999125	0.0257933	0.29
rs11925142	3	71134482	G	A	0.999787	-0.0476137	0.32
rs150651314	3	71134732	T	C	0.997664	-0.00017443	1
rs73119683	3	71134734	T	C	0.782665	0.00134184	0.44
rs78029794	3	71134737	T	C	0.999889	0.155836	0.067
rs72947441	3	71134839	T	C	0.999858	0.0203429	0.75
rs147197090	3	71135125	C	T	0.999762	0.0666087	0.31
rs116097889	3	71135293	A	G	0.97499	-0.00445568	0.29
rs1478302	3	71136207	C	T	0.80736	0.00131733	0.46
rs192487914	3	71136297	G	C	0.998103	0.00324757	0.91
rs182018598	3	71136310	C	A	0.98609	-0.0027074	0.66
rs11128205	3	71136559	G	A	0.807344	0.00140965	0.42
rs116190116	3	71136573	C	T	0.996776	-0.0170469	0.14
rs532254297	3	71136808	C	G	0.998214	0.0110434	0.59
rs145187439	3	71137185	G	T	0.997732	-0.0135808	0.48
rs142885878	3	71137740	T	C	0.98496	0.00244131	0.63
rs539551490	3	71138264	C	T	0.998835	0.0115655	0.65
rs139202610	3	71138270	G	C	0.993506	0.0101672	0.32
rs34036937	3	71139247	T	A	0.844611	0.00103871	0.56
rs59837451	3	71139654	G	C	0.999923	-0.0364349	0.65
rs73119684	3	71139799	A	C	0.790233	0.00167528	0.33
rs2166781	3	71140280	G	A	0.319384	-0.00145169	0.41
rs563057762	3	71140439	G	A	0.996023	0.000208512	0.9
rs11128206	3	71140821	C	A	0.784884	0.00147583	0.4
rs534237441	3	71140829	T	C	0.998453	-0.0107283	0.6
rs184602579	3	71141029	C	G	0.997202	0.0348975	0.0076
rs1288983	3	71141051	G	A	0.300896	-0.00168629	0.27
rs1982629	3	71141155	A	G	0.783661	0.00148915	0.4
rs147073429	3	71141652	C	G	0.975852	-0.00446394	0.3
rs142782125	3	71142143	G	A	0.980553	0.00314932	0.51
rs574628518	3	71142382	C	A	0.997077	0.0299212	0.025
rs74623476	3	71142402	T	C	0.798359	0.00146241	0.41
rs190860876	3	71143097	C	T	0.998032	0.0118148	0.56
rs11925635	3	71143214	T	G	0.999879	-0.0386254	0.51
rs73119692	3	71143579	C	T	0.78323	0.00167252	0.34
rs139203029	3	71143684	G	A	0.990904	0.00120428	0.91
rs72947447	3	71143780	A	C	0.99985	0.0175365	0.78
rs56841225	3	71144567	C	G	0.809045	0.00152652	0.41
rs72947449	3	71144750	T	C	0.999855	-0.00915033	0.92
rs533197499	3	71145306	T	C	0.996872	-0.0206432	0.11
rs549849992	3	71145323	G	C	0.997017	-0.0251061	0.063
rs7611986	3	71145429	A	C	0.999873	-0.0430332	0.46
rs2686268	3	71145830	A	C	0.201532	-0.00145872	0.41
rs79385869	3	71145836	T	A	0.999445	0.00775887	0.81
rs11922208	3	71145908	A	C	0.999883	-0.0222697	0.66
rs77388761	3	71146042	C	G	0.998739	-0.0141817	0.49
rs545856117	3	71146616	T	C	0.996671	-0.0153009	0.18
rs76990105	3	71147152	A	T	0.999882	-0.0378462	0.52
rs76431482	3	71147466	A	G	0.999884	-0.0359069	0.54
rs72628624	3	71147574	T	C	0.790164	0.00146354	0.39
rs17008204	3	71147590	C	G	0.798478	0.0013275	0.47
rs11920471	3	71148012	C	T	0.999883	-0.0245936	0.66
rs831434	3	71148296	C	T	0.0152773	-0.00211562	0.75
rs704247	3	71149427	G	A	0.0149839	-0.0010526	0.9
rs149828200	3	71149490	C	T	0.998363	-0.00904251	0.63
rs192952379	3	71149539	A	G	0.996762	-0.00585336	0.58
rs140216189	3	71149837	T	C	0.997856	0.0176422	0.27
rs572294175	3	71150422	C	T	0.997249	-0.00687767	0.62
rs541183911	3	71150474	G	C	0.996624	-0.00685029	0.52
rs831435	3	71150983	T	C	0.190145	-0.00186159	0.29
rs831436	3	71151219	C	T	0.301298	-0.00164713	0.29
rs77387049	3	71151260	G	A	0.82428	0.00185327	0.3
rs549454452	3	71151492	C	T	0.997953	0.00050681	0.98
rs189768687	3	71151851	C	T	0.997142	0.00914913	0.47
rs11128207	3	71152574	C	G	0.99935	-0.00262162	0.89
rs17008210	3	71152586	C	T	0.973108	-0.00166749	0.59
rs72947460	3	71152650	C	T	0.999215	-0.0173286	0.53
rs6773327	3	71152697	T	C	0.995842	-0.0092494	0.38
rs6549377	3	71153110	C	A	0.229287	-0.00156245	0.35
rs17008212	3	71153500	T	C	0.999448	0.00966558	0.76
rs80060485	3	71153890	T	C	0.937765	0.00194318	0.49
rs72947471	3	71154611	T	C	0.999858	-0.0177271	0.81
rs831438	3	71154796	T	C	0.0355721	0.000238716	1
rs831439	3	71154818	G	A	0.224172	-0.00150691	0.38
rs3846029	3	71155119	T	C	0.958057	0.000173431	0.91
rs3846028	3	71155250	T	C	0.817207	0.00164093	0.34
rs17008213	3	71155380	T	C	0.999454	0.00716342	0.83
rs188928341	3	71155700	C	T	0.985638	0.00303985	0.61
rs2687767	3	71155763	T	C	0.0136127	-0.00258961	0.67
rs2687768	3	71155764	T	C	0.0136127	-0.00258961	0.67
rs13434072	3	71156072	C	T	0.99589	-0.00408431	0.73
rs76495327	3	71156219	G	A	0.972199	-0.00240274	0.6
rs831440	3	71156340	C	T	0.228538	-0.000885736	0.62
rs565416474	3	71156377	T	C	0.998366	-0.0138326	0.48
rs831441	3	71156779	T	C	0.0136612	-0.0026609	0.66
rs79587124	3	71157005	A	G	0.994616	-0.00434735	0.68
rs831443	3	71158060	C	A	0.0141477	-0.00187613	0.77
rs186047809	3	71158149	T	G	0.998816	-0.00157696	0.93
rs2037533	3	71158284	A	G	0.821339	0.00128899	0.43
rs831444	3	71158354	T	C	0.189725	-0.0019703	0.25
rs34765276	3	71158578	G	T	0.991471	0.00959384	0.3
rs182860985	3	71158845	T	C	0.996454	-0.0166739	0.17
rs531752327	3	71159789	T	C	0.998584	-0.0138253	0.45
rs193133416	3	71159905	A	T	0.995787	0.0069075	0.51
rs147081979	3	71160151	G	A	0.989014	-0.0027196	0.71
rs58294838	3	71160361	C	G	0.822096	0.00126418	0.5
rs62257250	3	71160581	T	C	0.954138	0.00871829	0.013
rs528381422	3	71160609	T	C	0.996917	0.0010917	0.93
rs111903695	3	71160697	C	T	0.998484	-0.0139872	0.44
rs147314447	3	71160764	C	T	0.986735	-0.0049924	0.47
rs74624371	3	71160780	C	A	0.99936	0.0285582	0.34
rs7626075	3	71160853	A	T	0.999587	-0.0024087	0.96
rs200953924	3	71161045	C	A	0.982411	-0.00208307	0.85
rs536895965	3	71161195	C	T	0.998124	-0.0173581	0.28
rs144345443	3	71161200	C	T	0.996398	-0.0142182	0.2
rs188717422	3	71161467	A	G	0.996423	-0.0204152	0.077
rs113050068	3	71161817	C	T	0.984431	0.00462811	0.42
rs17008224	3	71161838	G	A	0.993353	-0.00206972	0.76
rs3843363	3	71162001	G	A	0.306099	0.000527815	0.69
rs9985362	3	71162109	G	C	0.999908	-0.00387059	0.97
rs559125903	3	71162394	T	C	0.998446	-0.0105596	0.61
rs57362929	3	71162541	A	G	0.999916	0.20169	0.042
rs564712381	3	71163179	T	C	0.998652	-0.032739	0.13
rs74880605	3	71163335	G	A	0.996621	-0.0114333	0.31
rs75462074	3	71163525	C	T	0.996468	-0.0131032	0.24
rs831447	3	71163596	T	C	0.707008	-0.000585895	0.68
rs17653411	3	71164178	T	C	0.598202	0.000685155	0.66
rs844245	3	71164421	C	T	0.711412	-0.000190051	0.88
rs831448	3	71164676	C	T	0.708498	-0.000224614	0.87
rs138925884	3	71164941	G	A	0.952902	0.00302354	0.38
rs71298370	3	71164965	G	A	0.913392	-0.00170906	0.45
rs1522168	3	71165501	A	G	0.99354	0.00974691	0.24
rs9844845	3	71167061	G	C	0.708198	-0.000203496	0.88
rs150572268	3	71167486	G	A	0.995248	-0.0153303	0.12
rs560646262	3	71168196	C	T	0.998846	-0.0240968	0.24
rs831449	3	71168686	A	C	0.899868	-7.92001e-05	0.89
rs831450	3	71169602	A	C	0.707644	-0.000221999	0.87
rs831451	3	71169992	T	G	0.65648	-0.00146428	0.31
rs831452	3	71170007	G	C	0.65647	-0.00141532	0.32
rs17653477	3	71170319	A	G	0.969365	0.00222141	0.54
rs112843466	3	71170345	G	A	0.992815	0.00333389	0.74
rs13079951	3	71170533	G	A	0.350115	0.00135415	0.35
rs188216343	3	71170638	A	G	0.991577	-0.0069356	0.36
rs191280809	3	71170825	G	T	0.997864	0.000131451	1
rs9829817	3	71171179	C	T	0.993469	0.00734655	0.37
rs189288979	3	71171191	T	C	0.997423	0.00376414	0.73
rs861251	3	71171461	C	T	0.656476	-0.00149	0.3
rs9834148	3	71171610	C	T	0.993693	0.0072989	0.38
rs182021352	3	71171766	C	T	0.995551	0.0054884	0.57
rs6802640	3	71172031	T	C	0.354952	0.00139955	0.34
rs115068809	3	71172132	T	A	0.992221	-0.0042218	0.62
rs2593850	3	71172372	T	C	0.00672282	-0.00559784	0.47
rs9858783	3	71172526	A	C	0.993695	0.00720161	0.38
rs142040430	3	71172538	T	C	0.999945	-0.0721857	0.53
rs55679036	3	71173003	A	G	0.856757	0.00251914	0.19
rs2687759	3	71173020	T	C	0.650733	-0.00159104	0.27
rs75063932	3	71173072	T	C	0.999847	0.101394	0.16
rs2593851	3	71173197	G	A	0.655383	-0.00148398	0.3
rs141465365	3	71173204	C	A	0.985558	0.001186	0.8
rs2686270	3	71173230	C	A	0.650958	-0.00165272	0.26
rs73121524	3	71173258	A	G	0.985159	-0.00438741	0.49
rs72949349	3	71173367	A	C	0.999913	0.207795	0.028
rs533447635	3	71173412	T	C	0.991681	0.00809062	0.32
rs188289634	3	71173614	A	C	0.99994	-0.0879781	0.45
rs142028893	3	71173675	A	C	0.999941	-0.086817	0.45
rs150417657	3	71173742	T	C	0.999453	0.000852828	0.94
rs182722326	3	71173953	G	A	0.995015	-0.0225247	0.028
rs1374844	3	71174439	G	A	0.00657685	-0.00409676	0.58
rs2121783	3	71174475	C	T	0.435914	0.00254554	0.073
rs9873737	3	71174687	T	G	0.99354	0.00565969	0.48
rs2687760	3	71174702	T	C	0.649479	-0.00162221	0.26
rs6772367	3	71174706	G	A	0.754145	0.00134496	0.41
rs2593852	3	71174872	T	G	0.649344	-0.00150468	0.3
rs2687761	3	71175283	A	G	0.649532	-0.00163493	0.26
rs2593853	3	71175357	C	T	0.648379	-0.00148467	0.3
rs2687762	3	71175402	A	G	0.633494	-0.0013747	0.34
rs9850599	3	71175533	T	C	0.649789	-0.00168953	0.24
rs2687763	3	71175583	T	C	0.649842	-0.00162908	0.26
rs2687764	3	71175609	T	C	0.64976	-0.00156266	0.28
rs547743700	3	71175712	C	T	0.998898	0.00802386	0.77
rs146615571	3	71175858	C	T	0.983081	0.00608615	0.28
rs9851540	3	71176077	T	G	0.993543	0.00635284	0.43
rs112622328	3	71176289	T	C	0.992563	0.00299016	0.76
rs145186766	3	71176342	C	A	0.985663	0.000796836	0.84
rs6549379	3	71176594	T	G	0.577129	0.00100867	0.48
rs9856263	3	71176714	T	C	0.993491	0.00538229	0.49
rs73838179	3	71177166	T	C	0.993639	0.00684375	0.39
rs150344092	3	71177229	T	C	0.995368	-0.0152823	0.15
rs1474273	3	71177701	G	A	0.791964	0.000439334	0.79
rs59086576	3	71178236	C	T	0.99485	-0.00851006	0.35
rs79461800	3	71178420	C	T	0.999798	0.0543821	0.39
rs34925588	3	71178506	C	T	0.800976	0.000549047	0.74
rs73121537	3	71178659	G	T	0.996787	0.0163733	0.2
rs59616412	3	71178724	G	A	0.999912	0.212481	0.022
rs72949359	3	71179314	G	A	0.999879	0.204118	0.0074
rs574111447	3	71179475	T	C	0.998936	-0.038837	0.072
rs58847217	3	71179842	T	C	0.99989	0.123833	0.12
rs80065317	3	71181029	T	C	0.988844	-0.00152979	0.82
rs146605027	3	71181264	G	C	0.997963	0.00278726	0.81
rs74848070	3	71182206	T	C	0.968072	-0.00413965	0.26
rs548575999	3	71182214	A	G	0.997357	0.00213919	0.99
rs55643111	3	71182395	G	A	0.997687	0.0158631	0.29
rs77877421	3	71182447	A	T	0.942323	-0.00521723	0.085
rs186367811	3	71182544	G	C	0.992895	-0.00743199	0.4
rs116391533	3	71183149	G	T	0.998341	0.0162581	0.35
rs72949361	3	71183261	C	T	0.999916	0.227435	0.014
rs79536592	3	71183315	G	A	0.988876	-0.000678873	0.91
rs536609952	3	71183625	T	C	0.998498	0.00335806	0.89
rs184854684	3	71183630	A	T	0.997727	-0.00043443	1
rs148269191	3	71184086	A	G	0.997363	0.00903322	0.61
rs78121537	3	71184562	C	T	0.999897	0.0140035	0.81
rs75667385	3	71185004	A	T	0.992927	-0.00199829	0.76
rs186364736	3	71185380	T	A	0.997778	0.0111927	0.53
rs146374356	3	71185495	C	T	0.998253	0.0196783	0.24
rs4677010	3	71185505	G	T	0.0121605	-0.0020708	0.75
rs11719587	3	71185630	T	C	0.011657	-0.000378265	0.96
rs11714789	3	71186010	C	T	0.0115222	-0.000831337	0.9
rs151033963	3	71186273	G	C	0.99667	-0.0183466	0.16
rs9880849	3	71186447	T	C	0.011845	-0.00122073	0.85
rs9881149	3	71186626	T	C	0.0119173	-0.000419407	0.94
rs543555260	3	71186725	C	T	0.997673	0.0154992	0.31
rs4677530	3	71186872	C	T	0.0119421	-0.00107962	0.86
rs551465560	3	71188144	A	G	0.99843	0.0302467	0.19
rs145945057	3	71188366	G	A	0.998896	-0.0332538	0.19
rs79552861	3	71189385	C	A	0.997069	0.011324	0.37
rs78590269	3	71189477	C	T	0.988671	-0.000966477	0.88
rs13088128	3	71189594	G	C	0.77834	-0.0003362	0.84
rs538979181	3	71189761	T	C	0.997109	-0.0127537	0.31
rs35378836	3	71190236	G	A	0.792299	-0.000218161	0.88
rs9990043	3	71190260	T	A	0.000711818	-0.0272132	0.3
rs189291120	3	71190356	T	C	0.99759	0.0274178	0.081
rs573535038	3	71190525	C	T	0.996906	0.00946478	0.43
rs59540510	3	71190526	G	A	0.999918	0.206911	0.027
rs9840264	3	71190703	G	A	0.00030716	-0.0481399	0.24
rs77143959	3	71190806	A	G	0.999889	0.00934014	0.86
rs33999424	3	71190884	A	G	0.602144	0.00147174	0.3
rs62256861	3	71191113	G	C	0.612773	0.000977518	0.5
rs4677532	3	71191350	A	G	0.616912	-0.00133572	0.36
rs150356484	3	71191531	T	G	0.997262	0.010838	0.53
rs180680865	3	71191774	C	A	0.996532	-0.0164871	0.2
rs80013057	3	71191857	C	T	0.988569	-0.000530652	0.92
rs7629274	3	71192027	A	G	0.987922	0.000366034	0.95
rs7629367	3	71192150	A	T	0.999347	-0.00156888	1
rs562925665	3	71192351	T	C	0.996433	-0.0025185	0.84
rs9833452	3	71192476	A	C	0.986595	0.00166705	0.8
rs78649074	3	71192702	A	G	0.999899	0.00552982	0.99
rs6789804	3	71192879	T	C	0.8833	0.00136072	0.49
rs1568555	3	71193197	A	G	0.236198	0.000389763	0.78
rs13070108	3	71193929	G	A	0.148756	0.000853097	0.71
rs79118825	3	71193956	C	A	0.999922	0.00749138	0.98
rs62256862	3	71194012	G	T	0.902979	-0.00157698	0.42
rs114979064	3	71194233	A	G	0.952346	0.00223621	0.45
rs2321499	3	71194383	A	T	0.498895	-0.00176853	0.17
rs2874542	3	71194680	G	A	0.929653	0.00328992	0.27
rs61593374	3	71194762	T	C	0.496757	-0.00176497	0.17
rs116788895	3	71194962	A	C	0.999879	0.028647	0.76
rs9877741	3	71195778	C	A	0.501311	-0.00219655	0.09
rs149491047	3	71195948	G	C	0.999908	-0.073966	0.47
rs58874807	3	71196043	C	T	0.597553	-0.00153408	0.26
rs72949386	3	71196105	T	G	0.999736	0.0959116	0.043
rs143219590	3	71196572	C	G	0.997961	0.00917234	0.57
rs17008267	3	71196857	G	A	0.608973	-0.00151248	0.27
rs78748570	3	71197010	C	T	0.999752	0.0662998	0.25
rs9827716	3	71197173	A	G	0.904866	-0.000994451	0.6
rs141823715	3	71197607	T	C	0.997918	-0.00874677	0.62
rs4677551	3	71198377	G	A	0.597542	-0.0015527	0.26
rs72949388	3	71198648	C	A	0.999749	0.113038	0.022
rs527756464	3	71198865	T	C	0.998433	0.0104365	0.57
rs1522177	3	71199024	G	A	0.505375	-0.00192166	0.14
rs6800929	3	71199187	G	A	0.505108	-0.00196567	0.13
rs13097125	3	71199338	T	G	0.907795	-0.00146956	0.47
rs6803462	3	71199449	G	A	0.135808	-0.00123616	0.48
rs138724662	3	71199679	C	T	0.994844	-0.00485403	0.55
rs10865657	3	71199723	C	T	0.595559	-0.00147783	0.28
rs77332723	3	71199727	C	T	0.873243	0.00139748	0.44
rs71298372	3	71199777	G	C	0.9077	-0.00150063	0.46
rs141718371	3	71199806	C	T	0.987207	-0.00944611	0.15
rs12633797	3	71199965	A	G	0.591814	-0.00166476	0.22
rs184296995	3	71200065	C	T	0.998281	0.00212643	0.85
rs147093036	3	71200087	T	C	0.999949	0.0723321	0.56
rs7647909	3	71200157	G	T	0.241292	-0.000654508	0.69
rs114272480	3	71200281	T	G	0.999519	-0.0256198	0.53
rs72949391	3	71200288	A	G	0.999898	0.127046	0.15
rs77439223	3	71200379	C	T	0.999903	-0.151339	0.094
rs9829152	3	71200872	C	T	0.910109	-0.000967171	0.61
rs62256866	3	71201192	C	T	0.989454	-0.00600553	0.43
rs536554181	3	71201444	G	A	0.998931	0.0348077	0.16
rs7653672	3	71201454	G	A	0.501982	-0.0015271	0.21
rs7609595	3	71201691	G	A	0.122695	-0.00203966	0.29
rs13071208	3	71201759	T	C	0.620974	0.00065539	0.58
rs7632470	3	71201897	C	T	0.591944	-0.00123645	0.33
rs17699304	3	71202029	G	A	0.591929	-0.00123656	0.33
rs11923661	3	71202106	A	C	0.498598	-0.00133766	0.27
rs6790679	3	71202753	C	T	0.592152	-0.00125756	0.32
rs577236189	3	71203013	G	A	0.99886	-0.0152766	0.54
rs4677021	3	71203282	T	C	0.588703	-0.000999533	0.42
rs1402993	3	71203292	A	G	0.122385	-0.00201077	0.29
rs1402994	3	71203369	G	T	0.53814	0.000283525	0.83
rs11925570	3	71203427	A	T	0.999893	0.163897	0.064
rs60952976	3	71203820	C	G	0.999904	0.20587	0.027
rs73123541	3	71204057	C	T	0.996079	0.0172072	0.12
rs199532077	3	71204248	C	A	0.99679	-0.0211966	0.22
rs1522178	3	71204263	C	G	0.501963	-0.00149719	0.22
rs55889955	3	71204391	C	T	0.999902	-0.019038	0.85
rs142071520	3	71204549	G	A	0.990205	-0.0186103	0.012
rs9310208	3	71204604	T	C	0.122434	-0.00184911	0.33
rs10433504	3	71204681	C	A	0.122518	-0.00185797	0.32
rs186580700	3	71205338	G	A	0.986724	0.00523764	0.39
rs569240216	3	71205578	G	T	0.998582	0.00161293	0.93
rs72949402	3	71205586	A	G	0.999913	0.21376	0.025
rs12054400	3	71205623	C	T	0.783378	0.000115698	0.97
rs114286712	3	71206193	C	A	0.999959	0.159214	0.32
rs67178525	3	71206269	G	T	0.783274	0.000102763	0.98
rs2321500	3	71206669	T	G	0.339289	-0.000990418	0.47
rs2321501	3	71206800	T	A	0.339468	-0.00100278	0.46
rs35871620	3	71206887	C	T	0.779593	0.00190543	0.24
rs4334611	3	71206903	A	G	0.33937	-0.000986622	0.47
rs2321503	3	71206975	T	C	0.909852	-0.00110504	0.57
rs2321504	3	71206994	C	T	0.122479	-0.00180412	0.33
rs7650867	3	71207390	C	G	0.779747	0.000466868	0.79
rs62256868	3	71207398	G	A	0.441781	-0.000685187	0.63
rs73123552	3	71207543	G	A	0.902505	0.000145869	0.98
rs79707749	3	71208372	G	A	0.985603	0.00469077	0.41
rs116078587	3	71208444	T	C	0.97455	-0.00171668	0.79
rs564356898	3	71208749	T	C	0.998837	-0.0154216	0.56
rs9840529	3	71208815	T	C	0.689042	-0.000225281	0.81
rs189951760	3	71209181	G	T	0.997034	-0.00399233	0.74
rs80150277	3	71209301	C	T	0.999231	-0.00764081	0.83
rs77116249	3	71209315	T	C	0.999901	0.0450876	0.54
rs143353528	3	71209532	G	T	0.99891	0.0143671	0.51
rs73838198	3	71209563	T	C	0.999625	0.0319498	0.46
rs76457295	3	71209630	A	G	0.97474	0.00032205	0.99
rs151317347	3	71209650	C	T	0.996654	0.00854036	0.51
rs142772178	3	71209962	A	G	0.976729	-0.00100967	0.84
rs34347778	3	71210210	A	G	0.690435	-0.000215954	0.82
rs371410311	3	71210269	G	A	0.99803	0.0138733	0.46
rs1522169	3	71210415	A	T	0.693539	-0.000450179	0.69
rs73838200	3	71210701	G	A	0.999578	0.0334761	0.36
rs73838201	3	71210814	G	C	0.999568	0.0369916	0.32
rs10511014	3	71211110	A	G	0.430971	-0.00055581	0.69
rs62256869	3	71211259	A	C	0.985902	0.00619686	0.29
rs73838202	3	71211370	G	A	0.999578	0.0329669	0.37
rs17008291	3	71211650	T	C	0.999913	0.21069	0.029
rs72951365	3	71211850	T	C	0.999913	0.210089	0.029
rs17008297	3	71211992	G	A	0.999914	0.208858	0.032
rs73839403	3	71212780	A	C	0.999584	0.0353327	0.35
rs2166780	3	71212798	T	A	0.692552	-8.75701e-05	0.88
rs10084728	3	71212990	T	C	0.692206	-9.39171e-05	0.88
rs115096879	3	71213056	T	G	0.991073	-0.00549544	0.46
rs77342217	3	71213078	T	C	0.912918	0.000351931	0.89
rs188075138	3	71213284	T	C	0.998151	-0.0156675	0.39
rs72951367	3	71213312	T	C	0.999913	0.209084	0.032
rs193056364	3	71213358	T	A	0.99347	0.00293774	0.72
rs113301186	3	71213527	T	C	0.916483	-0.00450429	0.082
rs4677584	3	71213908	A	G	0.690508	-0.000118585	0.87
rs76405160	3	71214074	A	T	0.991027	0.00593383	0.43
rs114220785	3	71214490	C	T	0.999883	-0.143906	0.13
rs72951370	3	71214754	C	T	0.999502	0.0546194	0.12
rs188389637	3	71214946	T	C	0.998888	0.0357167	0.15
rs78580624	3	71215493	C	T	0.994919	-0.00478572	0.75
rs9845218	3	71215499	A	G	0.689573	-0.000117454	0.87
rs73839410	3	71215502	C	T	0.99968	0.036893	0.41
rs72951373	3	71215533	G	A	0.999481	0.0583133	0.09
rs72951375	3	71215966	C	T	0.999911	0.209591	0.033
rs7615617	3	71215984	C	G	0.000242893	-0.0495365	0.37
rs72951379	3	71216075	G	A	0.999581	0.06852	0.089
rs72951381	3	71216351	G	A	0.99991	0.207917	0.037
rs577401457	3	71216578	G	A	0.997953	0.037988	0.025
rs1554536	3	71216984	G	A	0.141173	-0.00140887	0.41
rs1009068	3	71217055	C	A	0.450427	-0.000760943	0.59
rs72951385	3	71217196	T	G	0.999897	0.144944	0.12
rs12330648	3	71217369	T	C	0.690272	-0.000114597	0.88
rs113742484	3	71217751	C	T	0.99561	-4.64514e-05	0.88
rs188739153	3	71217921	T	G	0.996889	0.0206423	0.17
rs530406718	3	71218255	T	C	0.996439	-0.00782379	0.54
rs76265377	3	71218762	C	T	0.999884	-0.0893754	0.29
rs7617382	3	71219794	G	A	0.959756	0.000832202	0.85
rs73123562	3	71223113	G	A	0.799566	-0.00118342	0.5
rs78685027	3	71223771	G	T	0.959163	0.000190503	0.99
rs11706640	3	71223977	A	C	0.998126	0.0150783	0.53
rs149088184	3	71224175	T	A	0.976592	-0.00337248	0.47
rs2321505	3	71224244	C	T	0.641611	0.00140605	0.3
rs2321506	3	71224267	A	G	0.660736	0.00103964	0.44
rs116508059	3	71224417	A	G	0.999932	-0.0602588	0.6
rs6763814	3	71224429	C	T	0.86244	0.00385306	0.046
rs4677593	3	71224587	T	C	0.959144	0.00018132	0.99
rs4677594	3	71224630	T	C	0.958749	2.54046e-05	0.98
rs939847	3	71224718	G	C	0.881779	0.00423425	0.039
rs7622976	3	71224833	A	C	0.939156	0.000135339	0.97
rs7623157	3	71225021	A	G	0.757676	-0.00115152	0.47
rs61219749	3	71225029	A	G	0.999937	0.117999	0.23
rs73123568	3	71225081	G	A	0.863289	0.00365139	0.057
rs116695663	3	71225515	A	G	0.99984	0.00846115	0.93
rs13064005	3	71225739	C	T	0.990519	-0.00241508	0.79
rs35764796	3	71225985	G	C	0.882327	0.00418077	0.042
rs116477690	3	71227042	G	A	0.999877	0.0262756	0.77
rs12486945	3	71227349	G	A	0.796612	-0.0013613	0.43
rs144676742	3	71227576	C	T	0.997525	0.0100822	0.48
rs113489574	3	71227762	C	T	0.999634	0.0220401	0.6
rs112570504	3	71227809	C	T	0.999607	0.00797047	0.88
rs145608473	3	71227981	G	A	0.882487	0.00384945	0.06
rs73106142	3	71228142	C	A	0.620058	0.000869027	0.5
rs73106143	3	71228146	G	A	0.620132	0.000872448	0.5
rs35390588	3	71228346	C	G	0.619233	0.000735649	0.57
rs13315036	3	71228474	T	G	0.620095	0.000787186	0.54
rs148909908	3	71228513	C	G	0.977473	-0.00280172	0.51
rs2056467	3	71228953	T	C	0.822422	0.00309793	0.078
rs531661266	3	71229290	G	A	0.998419	0.0137087	0.55
rs73106151	3	71229328	A	G	0.940766	0.000594182	0.86
rs533642866	3	71229398	A	G	0.997907	-0.0185424	0.23
rs137906561	3	71229496	G	C	0.997328	-0.0121674	0.43
rs4677029	3	71230143	C	T	0.619959	0.00065232	0.6
rs72951397	3	71230347	C	T	0.999923	-0.042409	0.69
rs4677030	3	71230514	G	A	0.603805	0.00125089	0.35
rs4677031	3	71230554	G	A	0.846995	0.00383761	0.039
rs150887292	3	71230598	G	C	0.997444	0.00697777	0.62
rs73839426	3	71230783	G	A	0.999709	-0.00996531	0.79
rs187794652	3	71230984	C	T	0.998579	-0.0229331	0.26
rs73106155	3	71231395	G	A	0.796119	-0.00162227	0.35
rs9830657	3	71231403	T	C	0.604109	0.0011313	0.4
rs9844174	3	71231578	G	T	0.60376	0.00114861	0.39
rs201054598	3	71231689	A	G	0.999675	-0.0107838	0.76
rs9310211	3	71231744	G	A	0.603725	0.00114291	0.39
rs7430246	3	71232200	T	C	0.625073	0.00142377	0.29
rs115324295	3	71232329	G	T	0.999483	-0.0498266	0.15
rs113549595	3	71232391	T	A	0.99965	-0.00908999	0.82
rs147894199	3	71232396	G	A	0.966739	0.000488993	0.95
rs57467020	3	71232415	C	T	0.818655	-0.00105276	0.59
rs562664903	3	71232481	C	T	0.998816	0.0128631	0.54
rs117549958	3	71232518	C	T	0.98973	0.000765216	0.94
rs184985871	3	71232613	G	A	0.9969	-0.0186736	0.17
rs112350746	3	71232628	C	T	0.965954	-0.00516473	0.18
rs189449844	3	71232688	T	C	0.997865	-0.0136203	0.44
rs7430752	3	71233243	T	G	0.626284	0.00152344	0.26
rs75794609	3	71233345	C	T	0.928509	0.00510108	0.084
rs75472130	3	71233545	G	A	0.818938	-0.00119854	0.54
rs79165273	3	71233571	G	A	0.960708	0.000983497	0.83
rs190239086	3	71233746	T	C	0.998564	-0.0225817	0.26
rs182403546	3	71233811	T	C	0.998851	0.0345301	0.13
rs60857092	3	71233919	T	G	0.977971	0.00185606	0.67
rs7644816	3	71234053	G	A	0.960569	0.00102822	0.82
rs572279615	3	71234268	C	T	0.994329	0.00769253	0.38
rs114827926	3	71234328	A	T	0.999444	-0.0682386	0.038
rs58302810	3	71234332	C	A	0.780096	-0.000894773	0.62
rs114619553	3	71234339	G	A	0.999446	-0.0747115	0.025
rs369452841	3	71234478	G	T	0.996783	-0.00511528	0.78
rs188600084	3	71234559	G	C	0.994806	-0.0174985	0.093
rs11921353	3	71234670	A	G	0.999865	0.0125585	0.9
rs188234900	3	71235763	G	A	0.980918	0.00545748	0.3
rs527343029	3	71235788	G	C	0.998142	-0.0108264	0.51
rs114009777	3	71235864	C	T	0.999749	-0.0163144	0.71
rs7429997	3	71235982	C	T	0.630271	0.00157309	0.24
rs12496895	3	71236128	C	T	0.816123	-0.0010076	0.6
rs9825176	3	71236180	T	G	0.815627	0.00357272	0.041
rs73839433	3	71236263	T	C	0.999661	0.0109379	0.83
rs76260260	3	71236443	A	G	0.995814	0.00938854	0.42
rs141150880	3	71236547	G	A	0.988493	0.00598429	0.4
rs542398913	3	71236713	G	A	0.996901	0.0214934	0.088
rs113714532	3	71237563	T	C	0.999957	-0.0513504	0.75
rs73106169	3	71237894	A	C	0.99757	-0.00293719	0.84
rs116008424	3	71237937	G	C	0.999379	-0.0433119	0.17
rs111323182	3	71238088	T	A	0.944733	-0.000950531	0.74
rs183796683	3	71238312	T	C	0.99873	0.0343065	0.13
rs939846	3	71238360	T	G	0.999019	0.00861996	0.66
rs146841937	3	71238755	T	C	0.964483	0.00424403	0.25
rs148075618	3	71239753	T	C	0.99153	0.00483943	0.49
rs566626365	3	71240060	T	C	0.996778	0.0139165	0.25
rs115540205	3	71240692	A	G	0.999434	-0.0696618	0.034
rs185749426	3	71240974	T	C	0.997497	-0.0033906	0.87
rs545588835	3	71241529	G	T	0.992538	0.0135696	0.13
rs7645130	3	71241546	T	A	0.80469	0.00407348	0.018
rs182854717	3	71242485	G	A	0.993816	-0.0211455	0.024
rs139897657	3	71242897	G	T	0.985586	0.00602472	0.28
rs141269734	3	71242898	C	T	0.985586	0.00602472	0.28
rs147574079	3	71243560	G	A	0.9966	-0.00777133	0.6
rs116089312	3	71243585	C	T	0.984683	0.00714669	0.19
rs9866910	3	71243723	T	C	0.8441	0.00414053	0.026
rs111421443	3	71244456	C	T	0.963783	-0.0031607	0.38
rs564388791	3	71244869	G	A	0.998706	-0.0119948	0.55
rs2321507	3	71245027	G	A	0.999244	-0.0568093	0.05
rs11706163	3	71245232	G	A	0.978847	0.008021	0.099
rs2037475	3	71245402	A	T	0.999626	0.091988	0.032
rs151113098	3	71245737	G	A	0.996563	-0.00219684	0.83
rs141114446	3	71245782	C	T	0.998959	-0.00379381	0.92
rs552987047	3	71246135	A	G	0.998813	-0.0149706	0.46
rs138333551	3	71246214	T	C	0.993524	0.00316531	0.74
rs878118	3	71246228	T	G	0.80615	0.00377256	0.027
rs7429040	3	71246600	G	A	0.9999	0.0477935	0.63
rs2293138	3	71246816	T	A	0.825994	0.00443218	0.013
rs2293137	3	71246918	C	T	0.859362	0.0049726	0.0098
rs939845	3	71247257	A	G	0.953922	0.00275029	0.41
rs2037474	3	71247304	A	G	0.873976	0.0044862	0.033
rs140246272	3	71247569	G	C	0.999455	-0.00204133	0.98
rs56850311	3	71247572	A	T	0.749318	-0.00172826	0.34
rs78369780	3	71247595	G	A	0.941371	-0.00216034	0.56
rs78495442	3	71247607	G	A	0.999555	-0.0518782	0.2
rs139113330	3	71247849	T	C	0.994224	0.00400375	0.7
rs145378532	3	71248003	C	T	0.999793	-0.100067	0.076
rs78359775	3	71248322	T	C	0.920918	-0.000919776	0.71
rs149216041	3	71248366	C	T	0.811655	-0.0010598	0.59
rs11717297	3	71248393	T	C	0.778708	-0.00199693	0.25
rs77702181	3	71248508	G	A	0.9997	0.0474077	0.28
rs554855516	3	71248818	G	C	0.997417	-0.00591413	0.76
rs112657363	3	71248885	C	T	0.995662	0.00237254	0.9
rs554006232	3	71248905	A	G	0.995007	0.00590119	0.57
rs190068348	3	71249069	A	G	0.997064	-0.00200109	0.92
rs184804283	3	71249187	C	T	0.98916	0.00139311	0.8
rs12714771	3	71249217	A	G	0.745882	0.00186298	0.26
rs78281293	3	71249528	C	G	0.932491	0.00296763	0.26
rs7374975	3	71249675	A	G	0.360695	0.00124447	0.4
rs1522171	3	71250135	T	C	0.174283	0.000463646	0.76
rs187265448	3	71250424	G	T	0.997587	0.00366099	0.8
rs11923244	3	71250470	C	G	0.9325	0.00255616	0.34
rs76534853	3	71250886	C	T	0.999865	0.0288452	0.71
rs11128208	3	71250901	A	C	0.931111	0.00222585	0.39
rs73106183	3	71251876	A	G	0.814245	-0.00136589	0.5
rs6769225	3	71252152	T	C	0.173983	0.000419811	0.78
rs77239379	3	71252191	C	T	0.965835	0.00283153	0.4
rs147360400	3	71252199	A	C	0.998297	0.018463	0.31
rs71298373	3	71252356	A	G	0.988373	0.00122018	0.87
rs7428558	3	71253307	T	C	0.174257	0.000467162	0.76
rs1522172	3	71253591	A	G	0.174272	0.000468604	0.76
rs74635850	3	71253860	A	T	0.995672	0.00908615	0.39
rs547896104	3	71253919	T	C	0.998707	0.0222654	0.26
rs1474272	3	71254193	T	C	0.915883	-0.000918498	0.68
rs73839440	3	71254207	G	T	0.999689	0.051515	0.23
rs7372960	3	71254751	T	C	0.743292	-0.0025754	0.11
rs76582825	3	71254914	G	A	0.999864	0.0382645	0.62
rs143027144	3	71255164	G	A	0.996719	0.00663278	0.64
rs148330174	3	71255514	C	A	0.988094	0.0105406	0.11
rs541579781	3	71256001	A	G	0.998113	-0.01298	0.49
rs17699658	3	71256309	C	T	0.778725	-0.00207107	0.23
rs561295463	3	71256352	A	G	0.998667	-0.00411707	0.81
rs11442783	3	71256398	C	G	0.734432	0.00333019	0.043
rs6549381	3	71256462	A	C	0.176232	0.000365991	0.81
rs531532534	3	71256574	T	G	0.996749	0.00382046	0.78
rs1568556	3	71256615	C	T	0.755817	0.0020906	0.2
rs7431657	3	71256619	G	A	0.176314	0.000357216	0.81
rs537413968	3	71256712	G	A	0.99866	0.00579197	0.82
rs78113962	3	71256783	C	T	0.999885	0.0476463	0.52
rs6549382	3	71257082	T	C	0.176092	0.000354673	0.81
rs17008343	3	71257098	T	G	0.918025	0.00419552	0.092
rs11928137	3	71257157	A	G	0.814708	-0.00124332	0.54
rs143776027	3	71257323	A	G	0.986865	0.00220609	0.73
rs187434079	3	71257455	A	G	0.991149	0.00773489	0.3
rs116084647	3	71258053	A	C	0.998307	0.00301401	0.79
rs939840	3	71258187	C	T	0.176158	0.000333732	0.82
rs939841	3	71258386	T	C	0.176069	0.000349626	0.82
rs139753284	3	71258411	C	T	0.991492	0.00177396	0.81
rs186866288	3	71258510	C	T	0.993667	0.0125012	0.16
rs939842	3	71258560	T	C	0.176039	0.000354745	0.81
rs114564188	3	71258582	G	T	0.95412	0.00434441	0.23
rs139676448	3	71259124	G	C	0.979276	0.00376775	0.48
rs76386345	3	71259283	A	C	0.97815	-0.0105928	0.023
rs76093236	3	71259806	T	A	0.999132	-0.00222912	0.97
rs75597960	3	71259945	G	T	0.973025	-0.0021179	0.61
rs12714772	3	71260194	A	G	0.185921	0.00015532	0.91
rs148066423	3	71260336	C	G	0.99743	0.0288467	0.054
rs190229610	3	71260674	C	T	0.996416	-0.0114524	0.4
rs116822177	3	71260775	A	G	0.99988	0.0415868	0.58
rs186020696	3	71260929	C	T	0.998583	0.0147898	0.43
rs114844846	3	71261097	T	C	0.986866	0.00925453	0.14
rs535639218	3	71261127	T	C	0.993472	-0.0133443	0.16
rs4677597	3	71261183	G	A	0.594379	-0.00227045	0.13
rs116417540	3	71261207	C	A	0.994828	0.0138612	0.14
rs78831025	3	71261316	G	C	0.953434	0.00412813	0.24
rs73839441	3	71261330	A	G	0.999693	0.0315356	0.47
rs141681192	3	71261378	G	A	0.989164	0.00100806	0.85
rs7372326	3	71261409	C	T	0.176254	0.000373252	0.82
rs4677598	3	71261599	C	G	0.999877	0.0322899	0.65
rs75000462	3	71261717	C	T	0.999106	4.91233e-05	0.96
rs77068223	3	71261845	G	T	0.984904	-0.00498909	0.42
rs7630538	3	71261872	T	A	0.241792	-0.000517669	0.76
rs72953328	3	71262034	C	A	0.917823	-0.000723924	0.73
rs73108264	3	71262174	C	T	0.839361	-0.000306255	0.94
rs73108266	3	71262335	G	A	0.840106	-0.000219251	0.98
rs34578404	3	71262596	A	C	0.999911	0.0301834	0.79
rs144371318	3	71262712	A	C	0.998748	-0.00401596	0.88
rs62245553	3	71262719	G	A	0.933163	0.00220615	0.41
rs76338029	3	71262739	C	G	0.999708	0.0362451	0.41
rs10865658	3	71262743	C	T	0.51518	-0.00208121	0.14
rs192875327	3	71262823	C	T	0.994292	-0.00483861	0.55
rs6786408	3	71263218	A	C	0.589606	0.00247776	0.087
rs12492363	3	71263236	G	A	0.595801	-0.00220772	0.13
rs6791702	3	71263313	T	C	0.184299	0.000347465	0.82
rs114540095	3	71263567	G	A	0.995982	0.000302731	0.99
rs73839444	3	71263710	G	A	0.999862	0.00650335	0.93
rs143022045	3	71263978	C	A	0.996803	-0.0128062	0.35
rs17654359	3	71264033	G	A	0.508698	-0.00203834	0.15
rs180722502	3	71264648	T	C	0.998704	-0.00219768	0.9
rs9819713	3	71265505	A	G	0.185948	0.000360802	0.83
rs9819895	3	71265635	A	T	0.678655	0.0025831	0.09
rs75443139	3	71265958	C	T	0.997979	-0.0148191	0.37
rs7432032	3	71266181	A	T	0.186063	0.000372211	0.82
rs2116696	3	71266208	T	C	0.999901	-0.0103901	0.9
rs2163729	3	71266371	G	A	0.591774	-0.00201812	0.18
rs56284836	3	71266466	C	T	0.999706	0.0300379	0.5
rs114151359	3	71266735	T	C	0.987307	0.0106282	0.095
rs6549383	3	71266885	T	C	0.508581	-0.00203496	0.15
rs551017946	3	71266964	T	G	0.998733	-0.00440453	0.8
rs147263454	3	71266999	C	T	0.996508	-0.00384013	0.74
rs114895363	3	71267114	A	T	0.994659	0.00927063	0.33
rs140853457	3	71267118	C	G	0.99525	-0.0148559	0.17
rs7433454	3	71267626	T	C	0.0291457	-0.00338064	0.45
rs2037473	3	71267720	G	C	0.589216	-0.00208247	0.16
rs1522175	3	71267832	G	A	0.186194	0.000153043	0.92
rs146762488	3	71267924	A	C	0.993791	-0.012104	0.17
rs13319585	3	71268381	T	C	0.917639	-0.000616034	0.77
rs145280459	3	71268547	C	T	0.991444	0.00205155	0.81
rs6419776	3	71268667	T	C	0.180069	0.000461303	0.79
rs137925423	3	71268677	C	T	0.998664	-0.00182511	0.91
rs939844	3	71269044	T	C	0.998627	0.0256006	0.18
rs62245554	3	71269251	C	T	0.932779	0.00064992	0.8
rs6549384	3	71269466	C	T	0.184128	-0.000150082	0.96
rs76613107	3	71269560	G	A	0.966288	-0.00362026	0.35
rs874408	3	71270242	C	T	0.819706	3.10447e-05	0.99
rs6782224	3	71270286	C	T	0.965736	0.00466405	0.19
rs4677600	3	71270297	C	T	0.265233	-0.00125563	0.41
rs7649879	3	71270788	G	T	0.18102	-8.89673e-07	0.97
rs114299897	3	71270794	T	C	0.99993	0.0601165	0.59
rs77447100	3	71270913	G	T	0.905627	0.00288214	0.23
rs72953344	3	71270936	C	T	0.999721	-0.088223	0.066
rs78652615	3	71271006	A	G	0.999109	-0.0243241	0.34
rs116500954	3	71271030	G	T	0.987293	-0.0101677	0.096
rs6806478	3	71271079	G	C	0.999912	0.0853824	0.36
rs11918277	3	71271087	C	T	0.779498	0.0021091	0.23
rs72953346	3	71271176	C	T	0.923491	6.26226e-05	0.99
rs12635097	3	71271595	A	G	0.937442	0.00153697	0.52
rs28611101	3	71271726	C	G	0.949713	0.000209651	0.94
rs140434013	3	71271761	G	C	0.982845	0.00192943	0.73
rs75299403	3	71272142	T	C	0.950481	0.000634604	0.83
rs62245555	3	71272574	C	T	0.992272	0.00281233	0.7
rs140718310	3	71272778	G	A	0.998621	0.00683199	0.75
rs150101983	3	71272826	C	T	0.978148	0.00766608	0.11
rs183824529	3	71272832	G	A	0.995966	-0.0143285	0.22
rs113249344	3	71273156	C	T	0.983809	-0.0032713	0.51
rs73839453	3	71273384	T	A	0.999921	-0.0957988	0.2
rs141424699	3	71273740	C	A	0.998689	0.00161852	0.94
rs116096346	3	71273843	C	T	0.9782	0.00790976	0.099
rs6805462	3	71273844	A	G	0.179618	-0.000226025	0.92
rs186719828	3	71274151	C	T	0.996302	0.00350879	0.8
rs58669410	3	71274733	A	G	0.929439	0.000541121	0.86
rs2568839	3	71274820	A	G	0.0570341	-0.00106484	0.78
rs531341953	3	71274869	C	G	0.998099	0.0110261	0.48
rs71298374	3	71275188	G	T	0.886045	-0.00200379	0.38
rs75416625	3	71275453	G	C	0.932187	0.000596718	0.75
rs142538789	3	71276536	A	C	0.990225	-0.00961469	0.18
rs2686275	3	71277135	T	C	0.819781	0.000728936	0.71
rs540436609	3	71277402	G	C	0.998794	0.00100036	0.99
rs73839457	3	71277434	G	A	0.983454	0.00954924	0.095
rs1148747	3	71278208	A	G	0.178506	-0.000800514	0.67
rs72953352	3	71278293	G	A	0.930686	1.17355e-05	0.98
rs9864811	3	71278545	T	C	0.999675	-0.0109123	0.74
rs17008381	3	71278815	T	C	0.936122	0.00167537	0.47
rs76768591	3	71279040	C	T	0.999802	-0.0405997	0.39
rs880543	3	71279122	T	C	0.688237	0.00208892	0.15
rs61461660	3	71279270	A	G	0.937694	0.00130115	0.56
rs73108295	3	71279698	C	G	0.96187	0.00407773	0.24
rs73839462	3	71279790	T	C	0.999663	-0.0072093	0.82
rs190153615	3	71279806	C	T	0.998153	0.00612491	0.72
rs572588085	3	71280118	G	C	0.998823	-0.0554	0.021
rs939843	3	71280168	G	A	0.999873	-0.0652106	0.47
rs9875289	3	71280419	T	A	0.999785	-0.0279426	0.53
rs9852249	3	71280634	C	T	0.999803	-0.0409769	0.39
rs74924481	3	71281060	G	T	0.999789	-0.0366819	0.43
rs1288814	3	71281430	C	T	0.702291	0.00123213	0.45
rs77251358	3	71281545	A	G	0.999803	-0.0114808	0.85
rs533681450	3	71281608	A	G	0.998229	0.00636273	0.71
rs13071298	3	71281736	C	T	0.632267	-0.00307246	0.035
rs35667428	3	71281832	T	C	0.632602	-0.00304811	0.036
rs60665904	3	71281997	T	C	0.911867	-0.00217088	0.36
rs538007691	3	71282131	C	A	0.998854	-0.023009	0.36
rs11715940	3	71282134	C	A	0.928572	0.000287948	0.94
rs150399873	3	71282137	A	C	0.978533	0.00879501	0.072
rs59391743	3	71282240	G	A	0.930105	0.000237847	0.95
rs1288815	3	71282333	G	A	0.99988	-0.02993	0.66
rs191648439	3	71282479	T	G	0.997986	0.00644375	0.65
rs35123078	3	71282847	A	G	0.860248	-0.00141672	0.53
rs61451338	3	71282919	G	C	0.91165	-0.00125959	0.6
rs114591305	3	71283035	A	G	0.973527	-0.00895908	0.034
rs17008389	3	71283516	A	T	0.69865	-0.00199243	0.18
rs6776058	3	71284377	A	T	0.820507	0.000379925	0.86
rs2704802	3	71284450	T	C	0.234304	-0.00247631	0.14
rs1733509	3	71284657	C	T	0.23421	-0.00243776	0.15
rs9835527	3	71285169	G	C	0.821901	0.000436232	0.83
rs183031373	3	71286006	A	C	0.992851	0.014475	0.094
rs111422520	3	71286010	C	T	0.985065	0.00540143	0.38
rs185908132	3	71286151	G	A	0.996691	-0.0155961	0.2
rs2704801	3	71286225	A	T	0.99993	-0.0465112	0.61
rs1044868	3	71286589	A	C	0.867146	-5.06352e-05	0.96
rs4050	3	71286650	T	G	0.99993	-0.0548624	0.55
rs17008390	3	71286718	C	G	0.98676	0.00831319	0.21
rs3732733	3	71286767	G	A	0.930196	0.000311495	0.94
rs192453599	3	71287521	C	G	0.997116	0.0236729	0.076
rs9310212	3	71287528	A	G	0.934977	0.000885751	0.66
rs1733534	3	71287590	G	T	0.998313	-0.00545865	0.8
rs114563275	3	71288135	A	C	0.978423	0.00823399	0.088
rs9866457	3	71288520	C	T	0.999871	-0.0418116	0.45
rs535271274	3	71288558	G	C	0.998444	0.0176986	0.3
rs12637164	3	71288565	C	T	0.822939	0.000559994	0.77
rs9827780	3	71288572	G	A	0.99987	-0.045527	0.41
rs2568844	3	71288864	G	A	0.530183	-0.00100431	0.49
rs114316906	3	71288986	T	C	0.999722	-0.0848499	0.051
rs17043905	3	71289410	G	A	0.93788	-0.00100283	0.69
rs181891359	3	71289903	A	G	0.99815	-0.000359505	0.94
rs544221921	3	71290254	G	A	0.999006	0.0120799	0.54
rs66905781	3	71290414	A	G	0.93571	0.00195749	0.4
rs9838220	3	71290558	G	A	0.760635	0.00139679	0.36
rs138201617	3	71290612	G	A	0.978492	0.00811524	0.097
rs565814348	3	71291349	C	T	0.997077	0.00860713	0.5
rs17008392	3	71291620	A	G	0.916735	-0.00122481	0.63
rs4055824	3	71292039	A	G	0.245799	-0.000360058	0.83
rs144477433	3	71292992	C	A	0.995337	-0.00237834	0.8
rs115659318	3	71293425	A	G	0.999683	-0.0639827	0.097
rs545732814	3	71293477	T	G	0.998719	0.00336071	0.84
rs181283690	3	71293683	A	G	0.996328	0.00405275	0.78
rs149991634	3	71294341	C	T	0.996298	-0.0109526	0.34
rs62247677	3	71294579	G	A	0.935028	-0.0020669	0.47
rs77079503	3	71294722	T	G	0.915764	-0.00134076	0.6
rs79392596	3	71294924	A	C	0.931231	0.000266333	0.92
rs558176606	3	71294960	A	C	0.998428	-0.0395669	0.12
rs183682470	3	71295420	C	T	0.995043	-0.00945034	0.34
rs72953363	3	71296302	C	G	0.926285	0.000457208	0.86
rs550621761	3	71296490	T	C	0.9977	-0.0131665	0.43
rs11712599	3	71296578	G	C	0.926226	0.000449486	0.87
rs11720738	3	71296579	C	T	0.926251	0.000472225	0.86
rs533827961	3	71296717	T	G	0.996502	0.0160303	0.17
rs56078545	3	71296954	G	C	0.995547	-0.00680396	0.5
rs116630167	3	71297220	C	G	0.999896	0.0277437	0.72
rs145973313	3	71297235	A	T	0.979518	0.00391269	0.45
rs73109709	3	71297450	A	T	0.847961	-0.0019611	0.29
rs11713731	3	71297622	G	A	0.926567	0.000408665	0.88
rs73109711	3	71297659	C	T	0.752454	0.00188384	0.22
rs112766855	3	71298082	A	C	0.981111	0.00263806	0.59
rs560391234	3	71298139	A	C	0.997671	-0.0234323	0.15
rs565162516	3	71298338	G	C	0.998728	0.0175017	0.42
rs531191079	3	71298406	A	C	0.998045	-0.0131601	0.41
rs9816060	3	71298422	C	T	0.999901	0.0336492	0.66
rs550582707	3	71299055	G	C	0.998684	0.0156738	0.43
rs117771873	3	71299376	C	T	0.999314	-0.0218514	0.43
rs113670327	3	71299504	G	C	0.97177	0.00114815	0.83
rs538187786	3	71299864	C	T	0.998413	0.00181763	0.95
rs7646872	3	71300061	G	A	0.76468	0.0014265	0.35
rs78283082	3	71300399	T	C	0.990304	0.00463764	0.5
rs17008402	3	71300567	A	G	0.680351	-0.00126071	0.38
rs73839466	3	71301040	A	G	0.999695	-0.0648055	0.099
rs74870332	3	71301837	G	C	0.926269	0.000658915	0.79
rs148709635	3	71301899	G	A	0.997018	0.00178437	0.83
rs147479762	3	71302155	C	T	0.992647	0.00294658	0.72
rs17008403	3	71302449	T	C	0.76881	-0.00202461	0.2
rs17008404	3	71302616	T	C	0.760382	0.00190936	0.21
rs11719320	3	71302787	G	A	0.926108	0.000325195	0.9
rs17008411	3	71302918	C	A	0.92619	0.000323191	0.9
rs140307605	3	71303838	T	C	0.997066	-0.00545537	0.63
rs1148749	3	71303875	T	G	0.690533	-0.000621906	0.62
rs116212211	3	71304510	T	A	0.979621	0.00265462	0.59
rs144618138	3	71304548	A	G	0.995221	-0.00501809	0.64
rs12637408	3	71304887	A	T	0.999777	-0.0185431	0.74
rs150684143	3	71305593	G	A	0.9988	-0.00914958	0.66
rs57835745	3	71305785	G	A	0.999867	-0.00530579	0.84
rs80172007	3	71306168	G	A	0.999821	-0.145008	0.011
rs9860084	3	71306337	T	G	0.999867	-0.00595858	0.83
rs117279710	3	71306526	C	T	0.999669	-0.0205901	0.66
rs539833142	3	71306808	A	G	0.997956	-0.0043169	0.81
rs150316018	3	71307416	T	C	0.982511	-0.00154938	0.77
rs149187529	3	71307906	T	A	0.985814	0.00754124	0.2
rs57953025	3	71308049	C	A	0.932533	2.5444e-05	0.98
rs2568838	3	71309259	G	C	0.680839	-0.00108415	0.43
rs139923651	3	71309426	G	A	0.993801	-0.00335687	0.68
rs6770290	3	71309780	G	A	0.859008	-0.00203538	0.28
rs6795779	3	71309980	C	G	0.29633	-0.000894369	0.51
rs114710162	3	71310464	T	C	0.977135	0.00372524	0.44
rs13060551	3	71310697	T	C	0.981163	-0.0132028	0.0069
rs185160405	3	71310808	G	A	0.997964	-0.0235864	0.13
rs1653979	3	71310909	G	A	0.858819	-0.00202536	0.28
rs147919869	3	71311189	C	T	0.982852	-0.00108274	0.84
rs13077500	3	71311200	C	T	0.66395	-0.000501458	0.75
rs62247678	3	71311233	A	G	0.662921	-0.000366082	0.81
rs2686274	3	71311341	C	T	0.795163	-0.00131117	0.42
rs114541599	3	71312010	A	G	0.999848	-0.109646	0.087
rs192728934	3	71312096	C	T	0.998936	-0.00350214	0.87
rs952814	3	71312517	G	A	0.794292	-0.00121853	0.45
rs2568833	3	71312939	C	G	0.788862	-0.00105005	0.51
rs2568834	3	71313005	C	G	0.855517	-0.00189198	0.31
rs116022894	3	71313196	C	T	0.998638	-0.0432055	0.025
rs185572783	3	71314043	G	T	0.99814	0.00884104	0.61
rs2037478	3	71314667	T	C	0.853768	-0.00192609	0.29
rs78990470	3	71314996	C	T	0.975177	0.00537765	0.18
rs2037477	3	71315129	C	T	0.936156	0.000571299	0.83
rs1522174	3	71315237	G	A	0.501886	-0.00155946	0.25
rs1522173	3	71315487	G	A	0.50143	-0.00162311	0.23
rs2874634	3	71315640	T	C	0.859632	0.00100515	0.65
rs11708388	3	71315656	G	C	0.936637	0.000863861	0.74
rs147804440	3	71315661	C	T	0.999909	-0.0811114	0.29
rs141718186	3	71315674	A	T	0.999768	-0.0425989	0.46
rs541168414	3	71316446	C	G	0.998408	-0.0131791	0.49
rs114658211	3	71316457	A	T	0.981931	0.00178338	0.69
rs183605239	3	71316499	T	C	0.995948	-0.0160911	0.14
rs2704804	3	71316589	A	G	0.437419	-0.00140119	0.31
rs9827503	3	71316895	G	A	0.859581	0.000801339	0.73
rs13317409	3	71316990	G	A	0.502322	-0.00161661	0.23
rs72628626	3	71317107	T	C	0.859675	0.00101003	0.65
rs572163162	3	71317129	A	C	0.998849	0.017831	0.43
rs112816560	3	71317367	G	A	0.953434	-0.000892084	0.8
rs532935325	3	71317403	G	A	0.998809	-0.000785722	0.98
rs182146286	3	71317640	C	A	0.996701	-0.0169293	0.2
rs2704799	3	71317749	C	G	0.999925	0.0404841	0.66
rs548699150	3	71317760	A	C	0.998418	-0.000493825	0.93
rs113181049	3	71317900	T	C	0.953472	-0.000883677	0.8
rs139605647	3	71318025	C	T	0.993835	-0.00581226	0.57
rs115752667	3	71318158	C	T	0.982535	0.00396737	0.4
rs11917535	3	71318567	T	C	0.999754	-0.0668666	0.15
rs2280518	3	71318993	C	T	0.936077	0.000607267	0.81
rs2280519	3	71319040	A	T	0.936082	0.000616427	0.81
rs1653982	3	71319076	A	T	0.365838	0.000554573	0.7
rs76176112	3	71319129	T	C	0.974731	-0.00161092	0.66
rs113815800	3	71319454	A	G	0.953457	-0.000689209	0.85
rs6784514	3	71319746	T	C	0.935513	0.000617834	0.81
rs142442192	3	71319755	C	T	0.985098	0.000638695	0.85
rs537189731	3	71320072	T	C	0.996794	-0.0145341	0.26
rs6793420	3	71320083	G	A	0.99965	-0.0804115	0.03
rs151329790	3	71320119	C	T	0.998816	0.0368522	0.082
rs75174029	3	71320120	G	A	0.860812	0.000919763	0.68
rs112492357	3	71320317	G	A	0.999619	-0.0744214	0.039
rs111273062	3	71320329	C	G	0.999624	-0.0775623	0.033
rs76942323	3	71320623	T	C	0.977005	0.00394484	0.41
rs112134114	3	71320676	A	G	0.998775	0.00112379	0.97
rs79193936	3	71320816	G	A	0.977084	0.00377454	0.43
rs1402992	3	71320898	A	G	0.851453	-0.00194452	0.29
rs182382565	3	71320899	C	T	0.99802	-0.00106271	0.95
rs72628627	3	71321319	G	A	0.860785	0.000796812	0.73
rs2568847	3	71321398	G	C	0.710582	-0.000486968	0.68
rs370187511	3	71321519	C	T	0.997243	0.0239593	0.08
rs72953380	3	71321575	G	T	0.930138	0.00288564	0.29
rs2704800	3	71321762	T	C	0.645274	-0.000530865	0.66
rs11128211	3	71321875	C	G	0.691795	0.00130378	0.35
rs9647400	3	71322227	A	G	0.93572	0.00141357	0.59
rs114441390	3	71322431	G	T	0.998385	0.0206729	0.27
rs2686277	3	71322445	G	A	0.873654	-0.00165979	0.39
rs1612181	3	71322930	G	A	0.571967	-7.68164e-06	0.98
rs186403303	3	71322936	G	C	0.995645	0.00279283	0.83
rs2178606	3	71323061	A	C	0.853517	-0.00173265	0.34
rs115751797	3	71323094	C	G	0.996737	0.00632599	0.65
rs7647520	3	71323222	G	T	0.715608	0.00106499	0.44
rs113815806	3	71323246	G	A	0.984395	-0.00146469	0.8
rs6798287	3	71323713	T	C	0.836964	0.000929514	0.67
rs190871939	3	71323807	G	A	0.998174	-0.00769396	0.68
rs1464497	3	71323857	G	A	0.717729	0.000947806	0.49
rs114584344	3	71324085	C	T	0.998251	-0.0192155	0.28
rs151279003	3	71324215	G	A	0.99309	0.000843919	0.93
rs1541903	3	71324328	C	T	0.861137	0.000577192	0.81
rs1288693	3	71324395	T	C	0.714658	-0.000522299	0.66
rs190394671	3	71324545	G	A	0.996997	-0.00919386	0.41
rs1288694	3	71324580	T	C	0.386438	0.000555978	0.71
rs1288695	3	71324653	C	T	0.715779	-0.000439335	0.71
rs1288696	3	71324696	T	C	0.714894	-0.000544567	0.66
rs1288697	3	71325024	C	T	0.325105	0.000867934	0.56
rs57614279	3	71325810	C	T	0.936411	0.00118567	0.65
rs148645324	3	71326048	G	A	0.997816	-0.047388	0.0024
rs34418404	3	71326166	G	C	0.861008	0.000627196	0.79
rs552384125	3	71326198	C	G	0.998578	0.0125287	0.58
rs61486174	3	71326254	C	T	0.936347	0.00107634	0.68
rs1897497	3	71326294	A	G	0.857919	-0.00177163	0.34
rs114441975	3	71326538	T	C	0.974616	0.00466351	0.29
rs1288698	3	71326733	A	G	0.857021	-0.00197289	0.29
rs1529669	3	71327283	G	A	0.68948	0.00137051	0.32
rs1288699	3	71327322	A	G	0.857615	-0.00214014	0.25
rs111316123	3	71327542	T	C	0.980878	0.00338622	0.51
rs116327612	3	71327824	C	T	0.987824	-0.00323995	0.7
rs12487457	3	71327991	C	G	0.916746	-0.000341668	0.91
rs143396328	3	71328613	T	C	0.998861	-0.0164236	0.43
rs1288819	3	71328633	C	T	0.85458	-0.00145627	0.43
rs1295495	3	71329003	G	A	0.719341	-0.000655093	0.61
rs2321695	3	71329394	C	T	0.41299	0.000943973	0.51
rs2704805	3	71329592	T	C	0.349149	0.00120793	0.4
rs113025725	3	71329766	T	C	0.719608	0.00115578	0.41
rs4613421	3	71329872	C	G	0.693965	0.00157527	0.26
rs188134773	3	71330067	A	G	0.998001	0.00246246	0.83
rs192927210	3	71330101	A	G	0.999022	0.0161938	0.56
rs2704806	3	71330171	T	C	0.432141	0.000631357	0.67
rs112830035	3	71330231	G	A	0.950475	-0.00181885	0.58
rs1288821	3	71330583	G	A	0.572882	0.000454314	0.73
rs1288822	3	71330595	G	T	0.572833	0.000452659	0.73
rs1288823	3	71330775	T	G	0.566941	0.000450101	0.73
rs79450072	3	71330855	T	C	0.996124	0.0123054	0.26
rs1288824	3	71330867	G	C	0.428807	0.000816287	0.57
rs1288825	3	71330949	C	T	0.57265	0.00165435	0.23
rs71298375	3	71331077	G	T	0.917034	-0.000727481	0.78
rs1288826	3	71331276	C	T	0.997434	-0.0136127	0.33
rs187013689	3	71331378	G	C	0.979672	0.00465583	0.37
rs116808276	3	71331642	C	T	0.938007	-0.00130855	0.7
rs68050953	3	71331646	C	T	0.740896	0.00151942	0.3
rs34271578	3	71331911	G	A	0.862003	0.000799887	0.73
rs149122664	3	71332156	C	T	0.998792	-0.011303	0.59
rs143190470	3	71332432	T	C	0.999917	-0.132976	0.096
rs140115489	3	71332453	A	C	0.999918	-0.133646	0.094
rs1288827	3	71332532	A	T	0.491622	0.00187222	0.17
rs35775925	3	71332550	T	C	0.857235	0.000528837	0.83
rs77939261	3	71332697	A	T	0.974299	0.00492826	0.3
rs79077936	3	71333514	G	A	0.996223	0.0128443	0.25
rs72955206	3	71333576	C	T	0.999955	-0.101002	0.54
rs74531484	3	71333595	G	A	0.974895	0.00282592	0.52
rs1288828	3	71333863	G	A	0.998257	-0.0101324	0.55
rs9876763	3	71333908	T	C	0.999816	-0.0852777	0.1
rs1298641	3	71333943	C	T	0.491812	0.00191511	0.16
rs533762787	3	71334106	A	G	0.997185	-0.0174432	0.24
rs187990607	3	71334232	T	C	0.995813	0.00446611	0.73
rs1288829	3	71334477	T	C	0.485775	0.00181181	0.18
rs9882424	3	71335093	T	C	0.999772	-0.0802688	0.087
rs75974237	3	71335126	C	T	0.999891	-0.119724	0.093
rs13327628	3	71335187	T	C	0.999855	-0.0958717	0.11
rs77817397	3	71335191	T	C	0.974631	0.00199284	0.65
rs576051204	3	71335223	C	T	0.998721	-0.0138757	0.48
rs115133584	3	71335291	T	A	0.974882	0.00269168	0.54
rs1288830	3	71335733	A	C	0.999933	0.0495956	0.6
rs1653978	3	71336067	C	T	0.104546	-0.000316437	0.9
rs185342015	3	71336190	G	A	0.997801	-0.00631709	0.68
rs9840242	3	71336388	C	T	0.767742	0.000964069	0.49
rs2704807	3	71336471	G	A	0.103987	-0.000332097	0.89
rs1653977	3	71336577	C	A	0.998266	-0.00168034	0.87
rs113029996	3	71336682	G	A	0.987723	0.00705077	0.3
rs192005157	3	71337045	T	C	0.994832	-0.00862958	0.37
rs569594930	3	71337192	C	T	0.998625	0.0178926	0.4
rs113453431	3	71337203	G	C	0.72036	0.00157639	0.28
rs137936209	3	71337217	G	A	0.975085	0.00287394	0.52
rs59608381	3	71337581	G	A	0.721361	0.00165012	0.25
rs12495693	3	71337856	T	C	0.7213	0.00171104	0.24
rs191721467	3	71337871	C	T	0.99576	0.00926286	0.44
rs115958367	3	71338062	C	G	0.971939	0.0041461	0.37
rs1617010	3	71338230	C	G	0.103679	-0.000293916	0.9
rs1733513	3	71338273	T	C	0.103696	-0.000319173	0.89
rs1733512	3	71338352	G	C	0.10369	-0.000302453	0.9
rs142185685	3	71339010	C	T	0.996268	-0.0141743	0.27
rs58065451	3	71339181	T	G	0.895979	0.000358929	0.88
rs57853444	3	71339224	G	T	0.895488	0.000342621	0.9
rs59106229	3	71339225	C	T	0.895487	0.00034374	0.9
rs1653967	3	71339279	A	G	0.493091	-0.00167803	0.21
rs12496736	3	71339354	T	C	0.742674	0.00168879	0.25
rs1733511	3	71339355	G	T	0.508527	-0.00164198	0.21
rs146411443	3	71339492	C	T	0.992263	0.00670321	0.48
rs11715579	3	71339646	C	T	0.896216	0.000209248	0.95
rs72628628	3	71339774	C	T	0.999815	0.0196975	0.79
rs144638971	3	71339801	C	T	0.997579	-0.00335827	0.89
rs10460939	3	71339831	T	C	0.000874573	-0.021173	0.43
rs73111689	3	71339832	G	A	0.861804	-0.00161733	0.39
rs10460940	3	71339892	G	A	0.673511	0.000825685	0.56
rs55642084	3	71340172	C	T	0.743058	0.00172459	0.25
rs145529918	3	71340382	C	A	0.996916	-0.000382213	0.96
rs148977423	3	71340385	C	A	0.996895	-0.000968053	0.92
rs114183391	3	71340843	G	A	0.973625	0.00514873	0.28
rs181282045	3	71341107	C	T	0.979605	0.00440917	0.4
rs112566401	3	71341121	G	C	0.743124	0.00169815	0.25
rs180792932	3	71341213	C	T	0.997004	0.0135777	0.3
rs191944188	3	71341329	G	A	0.99852	-0.0543248	0.03
rs80315299	3	71341413	T	C	0.978381	0.00212038	0.67
rs190392533	3	71341432	T	G	0.998611	-0.00157172	0.99
rs9828460	3	71341621	G	A	0.999887	-0.0463837	0.45
rs12495346	3	71341774	C	T	0.895921	0.000436395	0.86
rs12485756	3	71341858	A	G	0.895917	0.000433313	0.86
rs12488742	3	71342063	G	C	0.616587	0.00149165	0.27
rs12485826	3	71342132	A	G	0.895912	0.000443098	0.85
rs1950131	3	71342423	C	A	0.721035	0.00156857	0.28
rs528068540	3	71342553	G	A	0.996048	0.00289372	0.84
rs148455506	3	71343124	C	T	0.99877	-0.00797594	0.71
rs67888264	3	71343202	G	A	0.652927	0.000902043	0.52
rs75208550	3	71343260	C	G	0.895946	0.000279205	0.91
rs78811924	3	71343261	G	A	0.984798	0.00274468	0.63
rs59493678	3	71343273	T	C	0.616962	0.00153604	0.26
rs17717214	3	71343592	C	T	0.89596	0.000306317	0.9
rs115968036	3	71343695	A	G	0.97228	0.00476523	0.31
rs17717238	3	71343900	C	T	0.895933	0.000298141	0.91
rs67261851	3	71344666	T	G	0.714641	0.00107226	0.44
rs181953571	3	71345187	T	A	0.99756	0.0270446	0.061
rs951775	3	71345426	G	C	0.715406	0.0012022	0.39
rs1288703	3	71345870	G	A	0.160178	0.00140711	0.44
rs77965928	3	71345881	C	T	0.930409	-0.00200092	0.4
rs17008473	3	71346348	A	C	0.715293	0.0012318	0.39
rs10511016	3	71346583	C	T	0.715451	0.001225	0.39
rs554742912	3	71346696	G	C	0.99866	-0.0145198	0.48
rs35957151	3	71346812	C	G	0.713867	0.0010674	0.45
rs187597226	3	71346848	C	T	0.994487	0.00574817	0.52
rs17655393	3	71347176	T	G	0.713448	0.000921191	0.51
rs7625992	3	71347350	C	G	0.0163941	0.00149978	0.83
rs565200066	3	71347521	C	G	0.997968	-0.0207344	0.21
rs71298377	3	71348099	G	A	0.794226	0.000421446	0.8
rs115415419	3	71348583	C	T	0.980384	-0.00906078	0.059
rs116823433	3	71348631	A	T	0.991213	0.00104017	0.91
rs17008474	3	71349375	C	T	0.956373	-0.00349087	0.29
rs559767545	3	71349561	G	A	0.996216	0.0147565	0.23
rs548602727	3	71349672	A	T	0.998906	-0.00794895	0.79
rs12163647	3	71350027	C	T	0.683687	0.0018439	0.21
rs76741222	3	71350277	T	A	0.988868	0.00718307	0.37
rs113809696	3	71350323	C	G	0.984415	-0.00462495	0.42
rs142554897	3	71350476	G	A	0.996653	0.0155557	0.25
rs9848576	3	71350775	G	C	0.999865	-0.0297628	0.61
rs574098262	3	71351395	A	T	0.998784	-0.00436526	0.93
rs77516313	3	71351404	A	G	0.999873	-0.0268163	0.64
rs140441381	3	71352009	A	G	0.998556	-0.0358821	0.074
rs12374070	3	71352091	A	C	0.574254	-0.00035521	0.89
rs1653974	3	71352111	A	G	0.330439	0.0015331	0.37
rs9841280	3	71352123	T	C	0.876408	-0.000708698	0.73
rs1653973	3	71352440	T	C	0.929931	-7.6751e-05	0.98
rs1733535	3	71352844	T	C	0.937298	-0.000210665	0.94
rs78497172	3	71353008	T	G	0.995963	-0.0086792	0.46
rs77446391	3	71353040	A	T	0.999759	-0.0837883	0.083
rs78060188	3	71353188	C	T	0.995927	-0.00655027	0.59
rs9827299	3	71353372	C	G	0.783847	-0.00234892	0.14
rs79655991	3	71353388	C	T	0.999704	0.0652091	0.14
rs80152583	3	71354000	G	A	0.985522	0.00738386	0.26
rs115114501	3	71354072	T	C	0.99219	0.00585843	0.44
rs11718210	3	71354427	G	A	0.85755	0.000235746	0.94
rs186920637	3	71354795	T	C	0.997209	0.0113597	0.38
rs12374061	3	71354800	C	A	0.486624	0.000708177	0.59
rs73839475	3	71354830	G	A	0.999938	-0.257399	0.023
rs143591680	3	71355162	G	A	0.99593	-0.00651795	0.59
rs35592432	3	71355240	G	C	0.972648	-0.0098043	0.027
rs11710042	3	71355744	A	G	0.818825	0.00117613	0.51
rs34936081	3	71355932	T	C	0.956406	0.00268432	0.37
rs76753627	3	71356015	C	T	0.794895	-0.00277147	0.094
rs140298135	3	71356663	G	A	0.997047	0.0165538	0.3
rs73113418	3	71357057	A	G	0.994157	-0.0124664	0.22
rs183956621	3	71357117	G	A	0.997825	0.0325243	0.035
rs77015155	3	71357155	G	A	0.997838	0.00072216	0.99
rs150045393	3	71357467	G	A	0.998296	0.012049	0.53
rs114892517	3	71357789	C	T	0.995753	-0.00200959	0.9
rs148810304	3	71357791	G	T	0.987391	-0.0130681	0.034
rs373536738	3	71357888	C	T	0.996215	-0.00574213	0.63
rs77101566	3	71358223	G	A	0.962046	0.00318015	0.39
rs7627502	3	71358539	C	T	0.999671	0.0459145	0.26
rs117019048	3	71358960	A	C	0.99989	-0.0098559	0.94
rs77688869	3	71358979	A	G	0.998213	0.00370042	0.85
rs140280045	3	71359285	T	C	0.968626	-0.00126	0.75
rs73113421	3	71359754	G	A	0.85771	0.000254867	0.94
rs75071431	3	71359870	G	A	0.99592	-0.00653951	0.59
rs763955	3	71360009	G	A	0.857711	0.000251295	0.94
rs13083684	3	71360022	G	C	0.961668	0.00378098	0.26
rs189320372	3	71360181	G	C	0.993317	0.00891591	0.31
rs138616464	3	71360386	C	T	0.995943	-0.00745813	0.54
rs142708707	3	71360402	A	G	0.995937	-0.00778223	0.52
rs1628265	3	71360570	T	C	0.0013416	0.0220076	0.24
rs78372139	3	71360617	A	G	0.995925	-0.00653671	0.59
rs7633896	3	71360708	C	T	0.786805	-0.00225596	0.17
rs555510751	3	71360766	C	T	0.998427	0.00967151	0.6
rs141944275	3	71360836	C	T	0.995943	-0.00753809	0.53
rs150655479	3	71360934	A	C	0.998855	-0.0365836	0.093
rs543792323	3	71361556	T	C	0.998413	0.0040885	0.73
rs115039948	3	71361727	C	G	0.986813	-0.00047556	0.99
rs13324618	3	71362209	T	C	0.999825	-0.0672819	0.26
rs534689606	3	71362280	G	A	0.995923	-0.00660064	0.58
rs9847152	3	71362456	C	T	0.785051	-0.00221112	0.17
rs9866620	3	71362519	A	C	0.00130984	0.0244391	0.21
rs116448500	3	71362554	T	A	0.995927	-0.00662355	0.58
rs115353174	3	71362665	G	A	0.995942	-0.00747419	0.54
rs112077636	3	71362718	C	T	0.9949	-0.00708745	0.47
rs12485366	3	71363154	G	A	0.00136103	0.0239085	0.2
rs114879575	3	71363179	T	C	0.995925	-0.00654192	0.59
rs12496035	3	71363464	A	G	0.321258	-0.000867438	0.55
rs111408641	3	71363627	C	T	0.994677	-0.00726117	0.47
rs116577238	3	71363841	A	T	0.999751	-0.0604356	0.21
rs184504472	3	71363995	A	G	0.99594	-0.0075693	0.53
rs143961192	3	71364302	G	C	0.996027	-0.00872044	0.47
rs9790300	3	71364553	A	T	0.546553	0.000893299	0.51
rs17655465	3	71364618	A	C	0.818675	0.00123801	0.49
rs75651010	3	71364775	G	A	0.981409	-0.00198657	0.72
rs78737000	3	71365035	A	G	0.999703	-0.0484634	0.28
rs74963777	3	71365131	T	C	0.9997	-0.0557108	0.21
rs1288690	3	71365274	G	C	0.00136042	0.0236873	0.2
rs17655524	3	71365371	A	C	0.818963	0.00117005	0.51
rs6780738	3	71365496	G	A	0.777353	-0.0023468	0.15
rs17655548	3	71365665	G	A	0.781593	-0.00221247	0.17
rs186514985	3	71365736	C	A	0.995989	-0.0142988	0.22
rs13325653	3	71365802	G	C	0.999789	-0.0710088	0.16
rs182789129	3	71365832	T	C	0.995983	-0.0097645	0.41
rs574026594	3	71366021	A	T	0.998802	-0.00668484	0.72
rs1288689	3	71366029	T	G	0.00124646	0.0175973	0.37
rs139780993	3	71366098	C	T	0.995975	-0.00962193	0.41
rs7619472	3	71366116	T	G	0.818658	0.00116483	0.52
rs7627177	3	71366145	G	A	0.818701	0.00115468	0.52
rs530995819	3	71366301	T	C	0.998347	0.0139207	0.51
rs551194826	3	71366385	A	G	0.997716	-0.0164067	0.34
rs116357733	3	71366638	G	T	0.995825	-0.0062085	0.62
rs73113445	3	71366725	C	A	0.954729	0.00708164	0.035
rs149788856	3	71366886	C	A	0.989667	-0.00396239	0.64
rs144457766	3	71367665	C	T	0.99447	-0.0247695	0.0099
rs4677034	3	71368262	C	T	0.491072	0.00208179	0.12
rs17008496	3	71368545	C	T	0.937539	-0.00089675	0.8
rs72955299	3	71368685	C	A	0.990238	-0.00224654	0.74
rs4677601	3	71368790	A	G	0.489966	0.00196588	0.15
rs114143035	3	71368878	G	A	0.999755	-0.0460758	0.33
rs76566125	3	71369074	C	T	0.998149	0.00842802	0.67
rs9875477	3	71369174	T	C	0.782506	-0.00207874	0.19
rs138546931	3	71369523	T	C	0.983341	0.00425679	0.38
rs78789447	3	71369894	G	A	0.995705	0.0051506	0.67
rs77677568	3	71370029	G	A	0.989789	-0.00422393	0.61
rs76681290	3	71370052	G	A	0.995965	-0.00799661	0.5
rs12487666	3	71370457	G	A	0.784507	-0.00221248	0.17
rs13075917	3	71370583	C	T	0.819208	0.00120181	0.5
rs1653998	3	71370933	T	C	0.00138646	0.0217436	0.23
rs1733545	3	71371181	A	G	0.989444	0.000193045	0.99
rs148709116	3	71371214	T	C	0.994837	-0.00248491	0.88
rs73839488	3	71371408	T	G	0.999618	0.0225912	0.61
rs4677035	3	71371734	A	C	0.274682	0.000819312	0.6
rs186920842	3	71371754	G	A	0.998886	0.0149295	0.55
rs139681908	3	71372136	T	C	0.999938	-0.225761	0.041
rs145122449	3	71372268	T	C	0.995914	-0.00561187	0.65
rs1733504	3	71372797	C	T	0.917416	-0.00310181	0.22
rs9872965	3	71372945	C	T	0.999693	0.0459848	0.24
rs145356981	3	71373302	A	T	0.997126	-0.00242765	0.87
[truncated: 1,690 more rows]

## Sheet: FOXP2_ShortSleep
MarkerName	CHR	BP	Allele1	Allele2	Freq1	BETA	P-value
rs79461613	7	113626926	G	A	0.99977	-0.0310707	0.36
rs7791396	7	113626929	G	C	0.382389	0.00105606	0.26
rs12705932	7	113627084	G	A	0.907715	0.00156604	0.33
rs75520642	7	113627119	A	C	0.938743	0.00374301	0.07
rs7795544	7	113627620	A	G	0.0249752	0.00199299	0.47
rs7778798	7	113627706	T	G	0.818387	-0.000203782	0.85
rs567183825	7	113627786	A	G	0.995032	-0.012274	0.096
rs117235742	7	113627835	A	C	0.988067	-0.00985583	0.024
rs78567254	7	113628925	G	A	0.987682	0.00838947	0.05
rs559080649	7	113629801	T	A	0.998717	0.00779667	0.57
rs182244256	7	113630632	C	T	0.998532	0.0186119	0.16
rs200095601	7	113630790	C	A	0.998359	-0.000600437	0.96
rs77412883	7	113631095	C	T	0.981418	-0.000683914	0.89
rs1117728	7	113631161	T	C	0.383214	0.00106363	0.26
rs1493949	7	113631742	G	A	0.907651	0.0015401	0.34
rs1552876	7	113631751	G	T	0.0249755	0.00199073	0.48
rs56253231	7	113631903	T	G	0.977484	0.00897737	0.0069
rs4730615	7	113631921	C	A	0.382284	0.00107277	0.26
rs4727792	7	113632044	C	T	0.383142	0.00106861	0.26
rs183229739	7	113632271	G	A	0.996938	0.0194131	0.035
rs1304831	7	113632620	G	T	0.382281	0.00107228	0.26
rs187602215	7	113632835	G	A	0.998183	-0.0102697	0.34
rs142879506	7	113633373	T	C	0.991169	0.00229043	0.68
rs145027996	7	113633549	A	G	0.995372	0.00418052	0.56
rs1602969	7	113633566	G	A	0.383212	0.00106369	0.26
rs62468004	7	113633675	G	T	0.907054	0.00133755	0.44
rs1602970	7	113633730	A	G	0.38323	0.00106691	0.26
rs12705933	7	113633910	G	A	0.383477	0.0010548	0.26
rs117937143	7	113633973	A	G	0.993511	0.00471549	0.49
rs12666219	7	113634193	G	A	0.382281	0.00107244	0.26
rs1908225	7	113635569	C	T	0.383209	0.00106383	0.26
rs552681841	7	113635632	T	C	0.997681	0.00239765	0.84
rs566206175	7	113635717	A	C	0.997947	0.0178771	0.12
rs4554400	7	113635947	G	A	0.383208	0.00106444	0.26
rs112222712	7	113636028	T	C	0.999243	-0.00866083	0.64
rs190071945	7	113636160	T	C	0.998683	0.0132537	0.41
rs62468005	7	113636177	T	C	0.976094	-0.00215722	0.45
rs74301867	7	113636807	G	A	0.968899	-0.000297341	0.89
rs117784647	7	113636868	T	C	0.987128	0.000342455	0.92
rs10953750	7	113636951	A	G	0.805458	-0.000835741	0.47
rs560590443	7	113636966	G	A	0.998642	0.0151955	0.26
rs547106800	7	113637234	C	T	0.998915	-0.0159274	0.35
rs138098256	7	113637392	G	A	0.982612	0.0055536	0.12
rs3947472	7	113637550	G	A	0.642607	-0.000897611	0.36
rs115940057	7	113637618	C	T	0.998862	-0.0106164	0.54
rs12669257	7	113638672	G	A	0.383209	0.0010629	0.26
rs117481030	7	113638804	G	A	0.989389	-0.0108436	0.019
rs1908226	7	113639564	C	T	0.382282	0.00107215	0.26
rs4730617	7	113639779	C	T	0.382282	0.00107259	0.26
rs534201436	7	113639784	T	A	0.997422	-0.00887433	0.41
rs4730618	7	113639885	T	C	0.383216	0.00106281	0.26
rs577268146	7	113639992	T	C	0.995414	0.00400466	0.61
rs10500036	7	113640883	C	T	0.383219	0.00106527	0.26
rs111306762	7	113641270	C	A	0.999792	-0.0173254	0.63
rs4727793	7	113641750	A	T	0.3832	0.00106522	0.26
rs35064988	7	113642789	T	C	0.981316	0.00136315	0.72
rs12669061	7	113643514	G	A	0.383215	0.00106623	0.26
rs140672000	7	113643515	T	C	0.977476	-0.00192867	0.62
rs113009363	7	113643596	C	G	0.998415	-0.00363419	0.78
rs12669052	7	113643632	C	T	0.383469	0.0010578	0.26
rs542031002	7	113643894	A	C	0.998712	0.00280017	0.83
rs74527886	7	113643957	T	A	0.960917	0.00106135	0.69
rs74950345	7	113644002	C	A	0.958739	0.00113325	0.66
rs12534359	7	113644064	G	A	0.382521	0.000994737	0.29
rs138259470	7	113644187	A	G	0.997756	0.000895992	0.98
rs35691709	7	113644449	C	A	0.383448	0.00106197	0.26
rs6959158	7	113644623	A	G	0.00158954	-0.0111537	0.38
rs190851071	7	113644676	C	T	0.998327	-0.00355604	0.74
rs187498877	7	113645888	G	C	0.998408	0.00354865	0.79
rs4368917	7	113646099	T	C	0.00102452	-0.00529852	0.72
rs2396706	7	113646277	G	A	0.0249863	0.00209429	0.45
rs114953467	7	113646411	C	G	0.999561	-0.0197932	0.39
rs545793864	7	113646415	G	A	0.998589	-0.0108361	0.45
rs74756693	7	113647168	C	A	0.908284	0.00147824	0.36
rs192610654	7	113647466	T	A	0.994686	0.00113076	0.86
rs148144358	7	113647611	C	T	0.994862	-0.0110847	0.11
rs6975856	7	113648047	A	G	0.619326	-0.00104169	0.27
rs73437630	7	113648155	T	C	0.998879	-0.0139987	0.36
rs147466368	7	113648386	G	A	0.996723	-0.00618735	0.5
rs11973667	7	113648480	A	T	0.924633	-0.00369477	0.036
rs35689730	7	113648597	T	C	0.382808	0.00103519	0.27
rs534904035	7	113648896	G	A	0.998415	0.0217208	0.13
rs6651116	7	113649069	C	G	0.998861	-0.0165832	0.27
rs150559412	7	113649337	C	T	0.98739	-0.00243376	0.63
rs117884923	7	113649407	T	C	0.998248	-0.00172865	0.93
rs1353172	7	113649625	G	A	0.475153	0.000450946	0.62
rs1353173	7	113649686	T	C	0.475064	0.000426743	0.63
rs1552874	7	113650147	T	C	0.383674	0.00112254	0.24
rs548934162	7	113650436	G	T	0.998906	-0.00804706	0.57
rs147055539	7	113650761	C	A	0.998673	-0.0156249	0.29
rs183105268	7	113650863	G	A	0.997688	0.00851921	0.48
rs34299337	7	113650897	T	G	0.642563	-0.000894255	0.36
rs73437632	7	113652242	G	A	0.999796	-0.0257779	0.48
rs147682015	7	113653785	C	T	0.99814	-0.0311083	0.036
rs148292854	7	113654384	T	G	0.997964	-0.0111449	0.35
rs180884749	7	113654983	A	C	0.998334	-0.0133223	0.31
rs1552873	7	113655078	C	T	0.383584	0.00111621	0.24
rs143889167	7	113655388	T	A	0.996473	-0.000937089	0.94
rs186779591	7	113656815	G	A	0.998852	-0.0107485	0.52
rs150211407	7	113656924	G	A	0.996444	7.54019e-05	1
rs144884931	7	113657302	C	T	0.982061	-0.00139672	0.74
rs12540755	7	113657853	G	A	0.642308	-0.000881771	0.37
rs117922200	7	113658103	T	C	0.941164	-0.00373535	0.066
rs148028428	7	113658454	C	T	0.997974	-0.0106805	0.34
rs10226653	7	113658743	C	A	0.981211	0.00359886	0.44
rs62468028	7	113659638	C	T	0.976132	-0.00234178	0.41
rs6956121	7	113659940	T	C	0.998579	-0.0122507	0.4
rs547349997	7	113660077	C	T	0.998575	0.0141995	0.35
rs557699021	7	113660812	C	T	0.998719	0.0161147	0.3
rs571257662	7	113660948	C	G	0.998116	0.0090395	0.49
rs73437692	7	113660961	C	G	0.999796	-0.0238764	0.51
rs189058068	7	113660990	A	C	0.998462	-0.00218784	0.87
rs10953751	7	113661375	T	C	0.383472	0.00108369	0.25
rs77040782	7	113661483	G	A	0.977267	0.00817323	0.013
rs188250284	7	113662446	T	C	0.997069	0.0160641	0.081
rs140434389	7	113662892	G	A	0.987079	0.00962911	0.026
rs6952030	7	113662922	C	T	0.383312	0.00108898	0.25
rs79995991	7	113663592	T	G	0.999785	-0.0274767	0.44
rs567061441	7	113663885	G	A	0.997143	-0.00904308	0.34
rs13222524	7	113664061	A	G	0.383338	0.00108962	0.25
rs568225299	7	113664131	A	T	0.997588	0.0211052	0.05
rs12705940	7	113664173	T	C	0.383508	0.00107865	0.26
rs1038958	7	113664330	G	A	0.806854	-0.000979605	0.4
rs111720358	7	113665221	C	A	0.997583	-0.00441602	0.7
rs6972654	7	113665284	C	T	0.383506	0.00109107	0.25
rs1548135	7	113665385	C	T	0.0249896	0.0021295	0.45
rs116893232	7	113665542	C	T	0.981607	0.00316132	0.36
rs148542908	7	113665666	C	T	0.996633	0.00375953	0.64
rs79213632	7	113665902	C	A	0.97544	-0.00616932	0.046
rs73437695	7	113666179	G	A	0.999791	-0.0216525	0.55
rs563020346	7	113667907	A	T	0.998548	0.0111051	0.49
rs189916258	7	113668507	G	A	0.998512	-0.0104393	0.46
rs4727795	7	113668787	A	G	0.382251	0.00107381	0.26
rs73204276	7	113669075	A	T	0.878853	-0.00357315	0.02
rs59186962	7	113669618	T	A	0.999421	-0.0228818	0.3
rs140027216	7	113670250	C	T	0.995226	-0.0121852	0.097
rs148700554	7	113670585	C	G	0.986181	-0.000291287	0.95
rs117626610	7	113671549	T	C	0.995981	-0.00119876	0.86
rs12670974	7	113671566	C	T	0.383197	0.00105228	0.27
rs9641510	7	113671751	G	A	0.383187	0.00105065	0.27
rs546054013	7	113671954	G	C	0.998618	0.00944017	0.58
rs35206412	7	113672211	C	T	0.907737	0.00150862	0.35
rs184940832	7	113672566	G	A	0.994506	0.00354157	0.62
rs546708680	7	113672582	C	T	0.998095	0.0319982	0.02
rs35204836	7	113672657	C	T	0.383395	0.00104815	0.27
rs117375148	7	113672674	A	G	0.990587	-0.0137446	0.005
rs530631050	7	113673261	T	C	0.998678	0.0298855	0.064
rs112260443	7	113673735	T	C	0.998474	0.00532329	0.68
rs73439503	7	113674629	C	A	0.999244	-0.0112097	0.54
rs73439504	7	113674692	T	A	0.999067	-0.00978732	0.57
rs533920948	7	113674907	A	T	0.998069	0.00826097	0.52
rs62468031	7	113675043	G	T	0.975966	-0.00218781	0.44
rs546385617	7	113675432	T	C	0.998301	0.00584449	0.67
rs13235191	7	113675663	T	C	0.475645	0.000481104	0.6
rs6951691	7	113676485	T	G	0.642627	-0.000848521	0.38
rs1602966	7	113676993	A	G	0.383332	0.00104246	0.27
rs1602965	7	113677046	G	T	0.383138	0.00104876	0.27
rs114390682	7	113677406	T	A	0.999818	-0.0202309	0.59
rs13228794	7	113677816	G	A	0.383328	0.00103206	0.28
rs34779679	7	113678517	A	C	0.383409	0.00101357	0.28
rs190045637	7	113678796	G	A	0.998444	0.00637267	0.6
rs13232501	7	113678902	C	T	0.383327	0.00102932	0.28
rs115173186	7	113679016	G	A	0.999838	0.0601116	0.14
rs73206236	7	113679246	G	A	0.96684	-0.00854774	0.0022
rs12668302	7	113679517	A	G	0.383325	0.00103447	0.27
rs147242616	7	113679622	A	G	0.997451	0.00129259	0.9
rs1845391	7	113679942	A	G	0.383129	0.0010409	0.27
rs182639461	7	113680047	C	T	0.996551	0.00276834	0.8
rs10953753	7	113680398	T	C	0.383324	0.0010336	0.27
rs12673223	7	113680513	G	C	0.383159	0.00103868	0.27
rs12668993	7	113680611	A	C	0.383313	0.00103058	0.28
rs59242451	7	113680673	G	T	0.999247	-0.0116011	0.53
rs6973881	7	113680945	T	C	0.475616	0.000485489	0.59
rs117475581	7	113681784	T	G	0.99624	-0.010891	0.18
rs13247305	7	113682454	A	G	0.382375	0.000992866	0.29
rs576168570	7	113682473	T	C	0.994576	-0.00987169	0.14
rs28485905	7	113682689	C	T	0.383146	0.0010287	0.28
rs191429138	7	113682709	T	C	0.997079	-0.00912825	0.32
rs527468625	7	113682745	G	A	0.996763	0.00781733	0.44
rs28529806	7	113683073	T	C	0.999322	0.0170198	0.51
rs536380986	7	113683137	T	C	0.991755	0.00901092	0.24
rs189535786	7	113683437	T	C	0.992889	0.0118311	0.15
rs187244511	7	113683651	T	A	0.980579	-0.000896432	0.85
7:113684037_T_C	7	113684037	T	C	0.997299	0.0204904	0.14
7:113684038_A_C	7	113684038	A	C	0.997676	-0.00299243	0.84
rs181939329	7	113684045	T	A	0.998739	0.00176606	0.95
rs116830546	7	113684087	T	G	0.996338	0.00385872	0.72
rs549728701	7	113684173	C	T	0.996748	0.0106475	0.29
rs149004186	7	113684272	C	T	0.994675	0.0144567	0.036
rs7357114	7	113684607	G	A	0.383213	0.00102884	0.28
rs146486790	7	113684693	A	T	0.987348	0.00976853	0.025
rs7357259	7	113684695	T	C	0.382129	0.00102816	0.28
rs11491851	7	113684774	C	A	0.383322	0.00101579	0.28
rs7357117	7	113684921	A	G	0.999521	0.0159967	0.62
rs80252665	7	113685214	A	G	0.999897	0.0234864	0.68
rs187572643	7	113685674	C	T	0.998128	0.00783462	0.55
rs4730622	7	113686160	T	C	0.382364	0.000988648	0.3
rs148082249	7	113686255	C	T	0.986535	-0.000778114	0.86
rs73716349	7	113686309	C	A	0.931476	0.00391214	0.036
rs7357191	7	113686310	G	A	0.999324	0.0152656	0.55
rs142606973	7	113686846	G	T	0.987532	0.00947931	0.031
rs111657941	7	113686987	C	T	0.99925	-0.0115669	0.53
rs13246624	7	113687707	G	A	0.475661	0.000470168	0.6
rs7795574	7	113687867	A	C	0.38315	0.00102499	0.28
rs11509195	7	113688407	A	G	0.475617	0.000471397	0.6
rs75776437	7	113688525	G	A	0.818477	-0.000217732	0.85
rs562152774	7	113688705	G	A	0.998924	-0.0110553	0.52
rs141216130	7	113688756	G	T	0.992248	0.004634	0.43
rs12533776	7	113689001	T	C	0.382202	0.00102689	0.28
rs79055784	7	113689003	C	T	0.998281	-0.0209769	0.1
rs150732789	7	113689168	C	A	0.997512	0.000770188	0.92
rs60716065	7	113689245	C	T	0.383166	0.00102892	0.28
rs117069969	7	113689281	C	A	0.993523	-0.00423403	0.51
rs559603966	7	113689453	T	C	0.997954	-0.00470744	0.7
rs186570537	7	113689653	G	C	0.997603	0.0100079	0.39
rs10246385	7	113689889	T	C	0.383193	0.00103055	0.28
rs151074821	7	113690068	T	G	0.998655	0.0191789	0.16
rs115596542	7	113690709	T	C	0.99981	0.0559024	0.14
rs74815851	7	113690755	G	A	0.99981	0.0559024	0.14
rs7810855	7	113690810	C	A	0.999426	-0.024046	0.27
rs79941739	7	113691045	T	C	0.999811	0.0569279	0.14
rs10235269	7	113691167	C	T	0.383146	0.00103109	0.28
rs188480306	7	113691445	C	T	0.99623	0.00298638	0.71
rs73716350	7	113691996	T	G	0.999609	0.0297358	0.25
rs13238383	7	113692332	G	C	0.383097	0.00102776	0.28
rs144327669	7	113692599	C	T	0.992563	0.00347386	0.55
rs573364269	7	113692797	C	A	0.99673	-0.00418601	0.66
rs79809573	7	113693333	G	A	0.920232	0.000397137	0.81
rs34461665	7	113694153	A	C	0.989717	0.00514912	0.31
rs12531552	7	113694649	G	A	0.383279	0.00102113	0.28
rs12534247	7	113694702	T	C	0.383272	0.00101101	0.29
rs73439516	7	113694797	T	A	0.998912	-0.0116773	0.45
rs146940689	7	113695286	G	A	0.982178	0.00439918	0.22
rs149646668	7	113695339	G	A	0.994631	0.0145854	0.033
rs143370008	7	113695359	C	T	0.981219	0.00735021	0.052
rs7808515	7	113695367	A	C	0.0249626	0.00211118	0.45
rs13229422	7	113695479	C	T	0.989739	0.00517598	0.31
rs143943800	7	113695675	C	G	0.989714	0.00538525	0.29
rs7809224	7	113695736	C	A	0.383571	0.00103828	0.27
rs7809231	7	113695754	C	G	0.38335	0.00104247	0.27
rs556694545	7	113695898	C	T	0.998276	0.00602077	0.68
rs185448244	7	113696220	C	G	0.996964	-0.0222389	0.07
rs11534047	7	113696343	C	T	0.919751	0.000311904	0.85
rs185268990	7	113696369	A	G	0.995755	-0.00897547	0.27
rs189095119	7	113696487	C	T	0.998432	0.0227181	0.2
rs141548703	7	113698519	A	C	0.383391	0.00101289	0.29
rs569721483	7	113699113	A	G	0.998127	0.00454794	0.76
rs138413854	7	113699609	G	T	0.987981	0.00882588	0.042
rs181361811	7	113699675	C	T	0.996889	0.00226489	0.81
rs546723992	7	113699809	A	G	0.998014	-0.00401998	0.74
rs186453261	7	113700053	C	T	0.994745	-0.00808289	0.23
rs12535306	7	113700235	G	C	0.642707	-0.000858892	0.38
rs58313092	7	113700659	C	T	0.919745	0.000312842	0.85
rs6966596	7	113700946	G	C	0.0249629	0.00210942	0.45
rs36169163	7	113700983	A	G	0.383469	0.00102638	0.28
rs7458353	7	113701595	C	T	0.383237	0.00103905	0.27
rs75419911	7	113701747	A	G	0.987978	0.0087738	0.043
rs12155328	7	113702000	T	C	0.463665	0.000875898	0.34
rs12537355	7	113702649	G	A	0.370813	0.00151281	0.12
rs13229306	7	113702699	A	G	0.370757	0.00152286	0.11
rs117724747	7	113702890	A	G	0.98585	0.00751419	0.081
rs59430817	7	113703993	G	A	0.999774	-0.0387218	0.27
rs146200352	7	113704035	G	C	0.983728	0.010348	0.012
rs186742229	7	113704147	T	C	0.997208	-0.0068643	0.51
rs9886270	7	113705086	T	A	0.999092	-0.00539635	0.76
rs146415426	7	113705294	C	T	0.998899	0.0138126	0.43
rs12538331	7	113705352	T	C	0.370739	0.00151868	0.12
rs117298950	7	113705485	C	T	0.98204	0.00460534	0.19
rs12112827	7	113705690	C	T	0.0249944	0.0019074	0.49
rs9692113	7	113706490	T	C	0.370736	0.00152015	0.12
rs10500037	7	113707787	T	C	0.655237	-0.00135255	0.17
rs12705949	7	113708104	C	A	0.370774	0.00151969	0.12
rs73206242	7	113708175	C	T	0.891537	0.00361345	0.024
rs2035980	7	113708500	G	A	0.369895	0.00148932	0.12
rs4730623	7	113708893	C	G	0.451208	0.00136152	0.15
rs73206243	7	113708912	C	T	0.983941	-0.00981901	0.015
rs10281555	7	113709000	T	C	0.999118	-0.00892284	0.61
rs6943184	7	113709135	C	T	0.655352	-0.00136164	0.17
rs13235684	7	113709475	A	G	0.369928	0.00150779	0.12
rs13236249	7	113709815	C	T	0.369934	0.00149316	0.12
rs73439526	7	113709903	G	T	0.999318	-0.00746476	0.71
rs13236278	7	113709929	A	C	0.370657	0.00147183	0.13
rs78519348	7	113709986	G	A	0.995293	0.000831712	0.94
rs117183463	7	113710180	C	T	0.978931	-0.000893996	0.75
rs80192776	7	113710297	C	T	0.999879	0.0529938	0.26
rs78118841	7	113710359	T	C	0.999825	0.0582221	0.16
rs1493950	7	113710445	C	T	0.0254333	0.00118558	0.65
rs9656222	7	113710548	T	C	0.999602	0.0335378	0.27
rs6954080	7	113711002	G	A	0.0004982	0.0074446	0.74
rs185490169	7	113712063	G	A	0.998467	-0.0125182	0.4
rs566322551	7	113712374	A	G	0.998564	-0.0024613	0.82
rs62468040	7	113712387	C	T	0.970764	0.000645593	0.85
rs62468041	7	113712697	G	A	0.741963	0.00140136	0.23
rs191895793	7	113712748	G	A	0.998432	0.000254167	1
rs74900347	7	113712854	C	A	0.98183	0.00881092	0.013
rs62468042	7	113712906	A	G	0.970809	0.000825776	0.8
rs77195994	7	113712963	A	T	0.997664	0.00438107	0.67
rs116923492	7	113713002	T	C	0.987421	0.0044186	0.33
rs62468043	7	113713373	A	G	0.970814	0.000941075	0.76
rs17136770	7	113713639	C	A	0.923911	0.00383476	0.031
rs62468044	7	113713653	C	A	0.97084	0.000895296	0.77
rs62468045	7	113713664	A	G	0.970842	0.000978836	0.75
rs62468046	7	113713714	C	T	0.970799	0.000863511	0.78
rs62468047	7	113714488	C	A	0.970937	0.000959101	0.76
rs181291691	7	113716090	G	A	0.981657	0.00888221	0.021
rs116990604	7	113716408	G	A	0.906388	-0.0027832	0.11
rs182979557	7	113716638	G	A	0.979551	-0.00799047	0.025
rs13243015	7	113716941	G	A	0.633994	0.000478292	0.65
rs112243340	7	113717001	G	C	0.970728	0.000824096	0.79
rs540960817	7	113717024	G	C	0.997878	0.0147628	0.21
rs62468048	7	113717357	G	C	0.970815	0.000920757	0.77
rs34019273	7	113717512	T	C	0.912757	-0.00386918	0.029
rs34050333	7	113717514	T	A	0.91279	-0.00383482	0.03
rs549202151	7	113717629	C	T	0.997989	0.0153787	0.2
rs73716351	7	113717775	A	G	0.999888	-0.0984507	0.091
rs189123742	7	113718163	A	G	0.9939	-0.00116251	0.86
rs188991440	7	113718502	A	T	0.998335	-0.0192195	0.14
rs140871373	7	113718881	G	A	0.987391	0.00400036	0.38
rs572233426	7	113719100	G	A	0.994827	-0.00763095	0.31
rs189380829	7	113719145	T	C	0.998538	-0.00174599	0.88
rs140495118	7	113719340	A	G	0.99353	-0.00508012	0.48
rs62468049	7	113719614	C	T	0.970617	0.000903478	0.77
rs76454400	7	113719890	C	G	0.970658	0.000836736	0.79
rs111874998	7	113720049	G	T	0.970696	0.000748848	0.81
rs77542160	7	113720122	A	G	0.999023	-0.00467135	0.79
rs78005247	7	113721458	C	T	0.982144	0.00592281	0.12
rs62468051	7	113721788	G	A	0.970513	0.00090973	0.76
rs565403354	7	113721835	C	T	0.997774	-0.00859419	0.42
rs6466478	7	113722100	G	A	0.000238116	0.0104305	0.75
rs150723301	7	113722301	C	T	0.978579	-0.0080684	0.016
rs67596028	7	113722428	G	A	0.701559	0.00111844	0.3
rs116884647	7	113722613	G	A	0.992133	0.00692297	0.23
rs7803667	7	113722632	T	A	0.723226	0.00208243	0.053
rs62468052	7	113722755	C	T	0.970478	0.000930832	0.76
rs184605376	7	113722998	T	A	0.995551	0.0176161	0.033
rs10447760	7	113723265	C	T	0.75176	0.001602	0.15
rs62468053	7	113723489	G	T	0.97068	0.000666814	0.83
rs560012415	7	113723602	T	C	0.997668	-0.000979195	0.94
rs75862469	7	113723707	C	T	0.998934	-0.0154927	0.31
rs1845393	7	113723964	C	A	0.989367	0.00985109	0.048
rs62468054	7	113724362	C	G	0.97073	0.000637808	0.84
rs555691641	7	113726054	G	A	0.998736	0.000442465	0.98
rs575932835	7	113727048	A	T	0.99816	-0.000696273	0.95
rs544445531	7	113727056	T	G	0.997546	-0.0093964	0.37
rs35017137	7	113727526	T	G	0.828636	-0.000163269	0.89
rs6961558	7	113727783	G	A	0.989045	0.00883323	0.05
rs117419240	7	113727986	C	T	0.99317	-0.00851911	0.16
rs79989239	7	113729532	A	G	0.998523	0.00184899	0.93
rs191505784	7	113729778	T	C	0.993955	-0.00201795	0.76
rs184780096	7	113729936	T	C	0.996392	-0.0124305	0.13
rs111380131	7	113730423	T	C	0.997874	-0.00178606	0.89
rs118184166	7	113730583	G	C	0.979632	-0.00815974	0.018
rs189608850	7	113730920	A	T	0.998465	-0.0140648	0.32
rs150881729	7	113732335	G	A	0.978598	-0.00852194	0.011
rs62468056	7	113732516	A	G	0.969037	0.000250042	0.95
rs76729873	7	113732660	T	C	0.997734	0.00311495	0.77
rs73206249	7	113732768	A	T	0.739929	0.00198476	0.071
rs74906722	7	113732990	A	G	0.99904	-0.00959542	0.53
rs140077438	7	113733330	G	A	0.958836	-0.00314534	0.21
rs193247254	7	113733432	T	C	0.998304	0.00400474	0.74
rs80105482	7	113733632	A	C	0.968932	-0.00052393	0.83
rs79339859	7	113733708	C	T	0.982525	0.00914877	0.013
rs7798050	7	113733767	G	A	0.000230243	0.014233	0.68
rs192190387	7	113733990	A	G	0.997414	-0.00707093	0.47
rs139979960	7	113734670	G	A	0.985085	0.0104314	0.0099
rs923875	7	113735036	A	C	0.608865	0.00112748	0.26
rs73716352	7	113735098	A	G	0.999285	0.0258737	0.17
rs62468057	7	113735354	G	A	0.736523	0.0022	0.044
rs77447316	7	113735514	T	A	0.96905	0.000278906	0.94
rs13228816	7	113735848	A	G	0.914293	-0.00352626	0.038
rs117884267	7	113736137	G	A	0.990593	-0.00815487	0.12
rs182826058	7	113736247	G	A	0.996977	-0.00519221	0.58
rs187715522	7	113736359	A	G	0.997198	0.00720995	0.51
rs538210545	7	113736566	C	T	0.998512	0.00314402	0.82
rs558147212	7	113736729	A	G	0.998903	-0.00243946	0.88
rs138898050	7	113736827	A	G	0.997692	0.0129535	0.25
rs534127410	7	113736951	G	A	0.998609	0.0118447	0.41
rs73716353	7	113736998	T	A	0.984873	0.00313924	0.4
rs57160495	7	113737224	G	T	0.939336	-0.00353916	0.078
rs1826607	7	113737983	G	A	0.939408	-0.00370808	0.065
rs73716354	7	113738179	G	T	0.984899	0.00322663	0.39
rs118145226	7	113738206	C	T	0.983114	0.00549966	0.17
rs540327853	7	113738222	G	A	0.998089	0.0191662	0.11
rs186215572	7	113738277	G	A	0.9964	-0.0118304	0.15
rs116881245	7	113738357	G	A	0.985262	0.0082232	0.047
rs562767156	7	113738716	G	A	0.998833	0.0157263	0.34
rs6954051	7	113738793	C	G	0.000210718	-0.00260739	0.97
rs117674088	7	113739469	G	A	0.986888	0.00408992	0.36
rs547472730	7	113739529	A	G	0.997888	0.00564433	0.64
rs565114845	7	113739765	A	G	0.998937	0.0320674	0.047
rs190906998	7	113740216	T	G	0.99196	-0.0139219	0.015
rs12155510	7	113740575	A	G	0.802389	0.00165848	0.18
rs6466479	7	113741105	T	G	0.895289	-0.00168403	0.29
rs9640751	7	113741759	G	A	0.895415	-0.00162606	0.3
rs187913193	7	113741880	C	T	0.998706	-0.0013224	0.98
rs184341515	7	113742253	T	C	0.998541	0.00876337	0.48
rs181800352	7	113742385	G	A	0.997695	0.0175958	0.12
rs541746388	7	113742552	C	A	0.998471	0.00932426	0.48
rs71571195	7	113742633	C	A	0.979469	-0.00087256	0.78
rs188971606	7	113742647	T	C	0.996134	0.012133	0.14
rs111916102	7	113742819	A	G	0.997538	0.00470764	0.66
rs7785744	7	113743832	A	T	0.611938	0.00112672	0.26
rs10277056	7	113744582	A	G	0.388326	-0.00114125	0.25
rs74872336	7	113744595	T	C	0.937778	-0.00458441	0.021
rs6958349	7	113744918	G	A	0.93756	-0.0045179	0.023
rs576138794	7	113745490	G	C	0.997661	0.0176698	0.11
rs7795683	7	113745701	A	G	0.895302	-0.00168325	0.29
rs116891082	7	113746539	C	T	0.96891	0.00333529	0.23
rs74355667	7	113746641	T	C	0.937544	-0.00452921	0.022
rs75190855	7	113746882	G	A	0.941722	-0.00398147	0.052
rs77342350	7	113747205	A	G	0.993172	0.00786593	0.24
rs145538936	7	113747268	C	A	0.989534	-0.000722883	0.92
rs117883461	7	113747502	C	A	0.997269	-0.0226337	0.043
rs142529871	7	113747612	A	G	0.997606	-0.00057933	1
rs117263034	7	113749117	T	A	0.992424	-0.00679256	0.26
rs73716355	7	113749440	G	A	0.989062	0.00855215	0.057
rs193015849	7	113749855	C	G	0.998922	0.00375432	0.8
rs138233873	7	113750262	C	G	0.998634	0.00936239	0.48
rs117755826	7	113750598	T	C	0.953056	0.00316533	0.15
rs149584488	7	113750713	G	T	0.998795	-0.00429486	0.78
rs923876	7	113751060	A	G	0.000214269	-0.00198777	0.98
rs1868757	7	113751991	G	A	0.612029	0.0011462	0.25
rs13243235	7	113752297	A	G	0.716696	0.00213078	0.048
rs13246546	7	113752759	C	T	0.716629	0.00212234	0.049
rs1839563	7	113752909	C	T	0.388169	-0.00116016	0.25
rs13246909	7	113753054	C	T	0.611785	0.00114972	0.25
rs543411204	7	113753488	G	A	0.997587	0.0238687	0.029
rs78000043	7	113753805	T	C	0.987889	-0.00988585	0.034
rs1376241	7	113753842	C	T	0.716747	0.00211741	0.05
rs2396707	7	113754232	T	G	0.000265967	-0.00890823	0.81
rs7797191	7	113754315	T	C	0.895406	-0.00169158	0.28
rs77643433	7	113754796	T	C	0.999849	-0.0461608	0.28
rs143156746	7	113755078	A	G	0.98538	0.00974544	0.017
rs146892053	7	113755493	G	A	0.998889	-0.00614045	0.7
rs182087202	7	113756226	T	C	0.995306	0.00207852	0.78
rs185926125	7	113756237	C	A	0.998559	0.0165663	0.27
rs117957914	7	113756522	A	C	0.966528	0.00291786	0.27
rs565567912	7	113756685	A	T	0.997138	-0.0235299	0.03
rs116884246	7	113756874	C	T	0.984591	0.00701864	0.083
rs1901186	7	113757176	C	T	0.895412	-0.00170571	0.28
rs62468058	7	113757467	G	A	0.972141	-0.000227787	0.91
rs147031104	7	113757479	G	A	0.996456	0.00180121	0.85
rs2020171	7	113757496	T	C	0.000213812	-0.00318787	0.96
rs73716356	7	113757640	A	G	0.984901	0.00296454	0.43
rs74439139	7	113757643	T	G	0.907767	-0.00310988	0.068
rs62468059	7	113757832	G	A	0.972136	-0.000197311	0.92
rs76961167	7	113758399	T	C	0.965758	-0.00464442	0.086
rs150546983	7	113759397	T	C	0.990961	0.00772159	0.15
rs76050432	7	113760534	A	C	0.979833	-0.000930381	0.77
rs533414957	7	113760747	A	G	0.998875	-0.026293	0.17
rs147041052	7	113760951	G	A	0.998423	0.0216168	0.099
rs114905083	7	113761250	G	A	0.999257	-0.00179641	0.92
rs558929071	7	113761397	C	T	0.998887	0.0209582	0.23
rs60336079	7	113761878	A	G	0.984898	0.00301942	0.42
rs73716358	7	113761973	A	G	0.984844	0.0030489	0.41
rs150365719	7	113762021	G	A	0.998291	0.0258773	0.06
rs59853507	7	113762279	C	T	0.999006	-0.00939157	0.54
rs558918209	7	113762489	G	A	0.997548	0.00176082	0.84
rs10242355	7	113762940	G	A	0.895469	-0.00174544	0.27
rs184775585	7	113763055	A	G	0.995488	0.00585907	0.48
rs10953754	7	113763274	G	A	0.388189	-0.00113203	0.26
rs12670348	7	113764206	A	G	0.937233	-0.00443509	0.026
rs78185174	7	113764367	G	T	0.999011	-0.0144737	0.36
rs12666524	7	113764530	G	T	0.927803	-0.00247436	0.19
rs35206350	7	113764657	C	G	0.935484	-0.00374735	0.06
rs12666550	7	113764679	G	T	0.940667	-0.00334256	0.11
rs185241244	7	113764746	T	C	0.996259	0.00349922	0.66
rs4730624	7	113764900	T	A	0.914011	-0.000593419	0.76
rs142978917	7	113765158	G	C	0.980031	0.00281888	0.45
rs1968667	7	113765387	G	A	0.000269037	-0.0233836	0.48
rs186464259	7	113765936	A	G	0.995302	0.00177281	0.8
rs185192419	7	113766329	A	G	0.998594	0.00991078	0.44
rs1349389	7	113766408	T	C	0.0810563	0.00111235	0.53
rs186820297	7	113766898	T	A	0.998344	-0.00100512	0.98
rs554014277	7	113767087	G	A	0.998696	-0.0108859	0.49
rs16869678	7	113767770	G	T	0.924935	-0.00181448	0.32
rs1376242	7	113767861	A	T	0.000265043	-0.0242528	0.46
rs6948447	7	113767895	C	T	0.99448	0.00690473	0.3
rs16869679	7	113767952	G	C	0.924977	-0.00184745	0.31
rs149469629	7	113768840	A	C	0.993025	0.00328312	0.61
rs12705950	7	113769187	T	G	0.0809305	0.00110312	0.53
rs1450834	7	113769315	A	G	0.000266048	-0.0245949	0.45
rs1376243	7	113769768	T	C	0.0809369	0.00110005	0.53
rs142442583	7	113769852	G	A	0.99933	-0.00659669	0.73
rs117025044	7	113770495	T	C	0.994048	-0.00698642	0.26
rs2894692	7	113770699	G	A	0.994477	0.00701995	0.29
rs117586084	7	113770859	C	T	0.990576	-0.00532836	0.27
rs540390202	7	113771020	G	C	0.998849	0.0151345	0.31
rs76086831	7	113771051	G	A	0.907842	-0.00237842	0.16
rs532477224	7	113771181	C	T	0.997485	-0.00932736	0.36
rs12666413	7	113771318	A	T	0.924978	-0.00185274	0.31
rs6969390	7	113771357	G	A	0.000266072	-0.0246039	0.45
rs192426483	7	113771988	T	G	0.99853	0.0100599	0.42
rs7802891	7	113771995	G	A	0.928592	-0.00128411	0.5
rs4357233	7	113772497	G	A	0.000262278	-0.0261681	0.42
rs12532000	7	113772805	A	G	0.680701	0.0043567	2.4e-05
rs148017194	7	113773821	A	G	0.995125	0.00565032	0.44
rs13239356	7	113774021	A	G	0.0754112	0.00160708	0.38
rs1597548	7	113774064	G	C	0.924944	-0.00173109	0.34
rs189107660	7	113774385	A	G	0.994481	-0.00249626	0.74
rs1839561	7	113775088	G	A	0.924923	-0.00170366	0.35
rs1839560	7	113775128	T	C	0.000220457	-0.013459	0.73
rs1823515	7	113775411	G	A	0.0753985	0.00155575	0.39
rs13246732	7	113775765	C	T	0.682927	0.00428525	3.3e-05
rs191565071	7	113776803	C	T	0.998494	0.0207431	0.22
rs549433644	7	113776849	G	T	0.998612	0.0256067	0.052
rs62469180	7	113776975	G	A	0.970425	0.000588551	0.85
rs10464645	7	113777021	G	A	0.924569	-0.00171	0.35
7:113777316_T_C	7	113777316	T	C	0.998815	-0.00623155	0.71
rs10275846	7	113777700	T	G	0.000284607	-0.0231002	0.46
rs117865561	7	113778246	C	T	0.999339	-0.00554551	0.77
rs79012486	7	113778355	G	A	0.994454	0.00698717	0.29
rs1450831	7	113778481	C	G	0.133105	0.00226526	0.11
rs55723428	7	113778516	G	A	0.924928	-0.00170225	0.35
rs552706269	7	113778668	G	A	0.997814	-0.00475218	0.68
rs149060146	7	113778942	G	C	0.979985	0.00312127	0.4
rs187093463	7	113779250	G	A	0.99577	-0.0155591	0.038
rs143057767	7	113779274	G	A	0.997087	-0.00255689	0.82
rs148218526	7	113779293	A	C	0.995759	0.00791934	0.34
rs115960981	7	113779471	T	C	0.994478	0.00704413	0.29
rs2084643	7	113779655	T	C	0.924888	-0.00167922	0.36
rs533582597	7	113779954	G	A	0.996945	-0.00181111	0.83
rs150672158	7	113780509	T	C	0.998491	0.0110341	0.4
rs116170650	7	113780912	T	A	0.99451	0.00724917	0.27
rs117056968	7	113780939	C	T	0.991167	0.00171425	0.73
rs4730625	7	113780940	A	G	0.000259907	-0.0243707	0.46
rs60496558	7	113780986	G	A	0.924937	-0.00165233	0.37
rs144754585	7	113781243	C	A	0.993356	0.00452522	0.48
rs1450836	7	113781291	C	T	0.0753899	0.00155828	0.39
rs115832108	7	113781326	A	C	0.970473	0.000338837	0.92
rs2396708	7	113781931	A	T	0.924955	-0.00163053	0.37
rs4521701	7	113782077	G	A	0.000261297	-0.0254517	0.43
rs184891462	7	113782548	G	A	0.996008	-0.00462127	0.55
rs578071683	7	113782696	T	C	0.995777	-0.000556231	0.95
rs1376244	7	113782905	T	A	0.133089	0.0021904	0.12
rs150986327	7	113782965	G	A	0.996277	0.00759046	0.34
rs145528828	7	113783393	T	C	0.998781	-0.00125996	0.91
rs10278636	7	113783536	T	G	0.0754357	0.00150639	0.41
rs10278639	7	113783541	T	C	0.00027254	-0.0249067	0.44
rs182085301	7	113783738	T	C	0.99546	0.00552865	0.49
rs56310761	7	113783904	A	G	0.924702	-0.00160854	0.38
rs181117402	7	113783945	A	T	0.998553	0.0077803	0.54
rs6466480	7	113784618	A	G	0.000264991	-0.0278901	0.39
rs57413486	7	113785324	C	T	0.839503	-0.00294869	0.027
rs4727797	7	113786361	T	G	0.127956	0.00250731	0.079
rs140003860	7	113786901	G	A	0.997574	0.0109375	0.3
rs144197451	7	113787360	T	C	0.996707	0.0223591	0.0095
rs186952012	7	113787723	G	A	0.997466	-0.017078	0.099
rs573497568	7	113788017	C	T	0.99825	0.00518078	0.67
rs10500038	7	113788156	G	A	0.829081	0.00190713	0.13
rs151187086	7	113788213	T	A	0.996728	-0.00815564	0.34
rs138959908	7	113788666	A	T	0.999295	-0.00911885	0.62
rs529056835	7	113788831	C	T	0.998189	0.00920273	0.4
rs10254854	7	113789060	A	G	0.127939	0.00250429	0.08
rs185271162	7	113789770	G	A	0.99465	0.00807343	0.24
rs138374593	7	113789860	G	A	0.992798	-0.0102414	0.099
rs543037943	7	113789969	C	T	0.996869	6.7241e-05	0.96
rs76209304	7	113790175	A	T	0.978584	-0.00629099	0.06
rs146103765	7	113790206	T	C	0.998886	0.0049746	0.72
rs181319488	7	113790209	T	C	0.996781	0.00664829	0.5
rs138866194	7	113791277	G	C	0.985542	0.00165291	0.73
rs2244419	7	113792523	T	C	0.0754362	0.00140753	0.44
rs528254657	7	113792721	G	A	0.997534	0.00570344	0.57
rs776916	7	113793205	A	G	0.999738	0.0256358	0.43
rs147405098	7	113793413	A	C	0.990445	0.00224079	0.64
rs60765387	7	113794671	C	T	0.999426	0.0288594	0.17
rs142079400	7	113795318	G	T	0.982239	0.00684389	0.08
rs151133660	7	113795816	G	C	0.995423	0.00112291	0.88
rs180827450	7	113796088	G	A	0.995746	-0.0161183	0.032
rs4730626	7	113796122	G	A	0.806607	-0.00323222	0.009
rs146633183	7	113796238	A	G	0.991275	0.0112043	0.043
rs13232399	7	113796579	G	C	0.133474	0.0020837	0.14
rs78210617	7	113796936	C	T	0.975398	-0.00867079	0.0048
rs182304743	7	113797387	T	A	0.995441	0.0063505	0.43
rs118022889	7	113797694	C	T	0.995995	0.00680021	0.38
rs724419	7	113797943	A	G	0.970218	0.000603851	0.85
rs190658124	7	113798234	G	A	0.996855	0.00595108	0.48
rs1728428	7	113798410	G	T	0.999738	0.0259512	0.42
rs17508329	7	113799165	A	C	0.982991	0.00774173	0.035
rs117048377	7	113799171	A	G	0.992047	0.0089866	0.11
rs75665984	7	113799867	G	A	0.994509	0.00731687	0.27
rs187724315	7	113800492	A	G	0.995192	-0.00428354	0.58
rs147188597	7	113800526	A	G	0.998727	0.025773	0.06
rs80163238	7	113800970	T	A	0.994484	-0.00305871	0.67
rs79542084	7	113801618	G	A	0.999716	-0.0273239	0.35
rs776929	7	113802148	G	A	0.0754344	0.00140495	0.44
rs140498970	7	113802413	C	T	0.99264	0.00305488	0.63
rs191372799	7	113803253	A	G	0.99581	-0.00601124	0.46
rs776928	7	113803574	T	G	0.999738	0.0260674	0.42
rs118151935	7	113803668	T	G	0.998359	0.00242029	0.86
rs548474046	7	113803727	A	T	0.997574	-0.00161559	0.87
rs75739926	7	113803866	G	T	0.994443	0.00689937	0.3
rs148236147	7	113804330	T	C	0.994511	0.00732802	0.27
rs776927	7	113804593	G	A	0.999782	0.011148	0.78
rs78102526	7	113805579	T	A	0.999322	-0.00961308	0.61
rs561061034	7	113806161	C	T	0.99678	-0.00829835	0.33
rs540143276	7	113806541	C	T	0.998368	0.00254758	0.85
rs190855919	7	113807647	G	A	0.998329	0.00969999	0.64
rs1083155	7	113807927	G	C	0.0754326	0.00140226	0.44
rs187926680	7	113808538	C	T	0.983859	-0.00881542	0.024
rs146248315	7	113809068	C	T	0.995361	-0.00334095	0.64
rs182252167	7	113809074	G	C	0.995116	0.00569732	0.44
rs190101308	7	113809267	C	T	0.997675	-0.0121957	0.27
rs10272284	7	113810482	C	G	0.970294	0.000600763	0.85
rs79639168	7	113810799	G	C	0.994479	0.00722258	0.28
rs79244337	7	113810966	A	G	0.970845	-0.00358919	0.22
rs1083154	7	113810972	T	C	0.0754308	0.00139976	0.44
rs1083153	7	113811056	G	A	0.075431	0.00140035	0.44
rs192453768	7	113811245	G	A	0.996738	0.00678601	0.42
rs1083152	7	113811595	G	C	0.0754308	0.00139976	0.44
rs9648970	7	113811927	A	G	0.133496	0.00205774	0.14
rs2696873	7	113812258	T	C	0.99974	0.0246574	0.45
rs4730627	7	113812749	A	G	0.075735	0.00129603	0.48
rs776931	7	113813250	C	G	0.99974	0.0246913	0.45
rs62469185	7	113813260	C	A	0.952909	-0.00101484	0.67
rs78389785	7	113813610	T	C	0.998413	0.000551969	0.99
rs79129969	7	113814139	A	G	0.947826	-0.0038052	0.075
rs6960092	7	113814174	T	C	0.13357	0.00206266	0.14
rs6964153	7	113814369	T	G	0.133494	0.0020562	0.14
rs776930	7	113814396	G	A	0.999738	0.0241447	0.46
rs564420285	7	113814543	C	T	0.998677	0.00229548	0.84
rs140369603	7	113814791	T	G	0.995159	-0.0016489	0.87
rs533874873	7	113814943	G	A	0.998829	0.0103987	0.49
rs113835616	7	113815073	C	G	0.970431	-0.0124113	2e-05
rs570601894	7	113815118	T	G	0.998466	0.00875673	0.51
rs556005633	7	113815285	C	T	0.99778	-0.00379793	0.74
rs75367170	7	113815303	C	T	0.994497	0.00731876	0.27
rs73206262	7	113815569	T	A	0.968972	-0.00198697	0.48
rs62469186	7	113815665	A	G	0.947846	-0.00388583	0.07
rs190383725	7	113816131	T	C	0.994712	-0.0105004	0.17
rs1627602	7	113816556	G	A	0.999781	0.0107332	0.79
rs145169848	7	113817505	C	T	0.998766	0.0267007	0.056
rs1852640	7	113817668	A	T	0.075737	0.00129071	0.48
rs191823579	7	113817733	T	G	0.994621	-0.0029949	0.66
rs187278585	7	113817791	G	A	0.993828	0.00765994	0.23
rs117591595	7	113817988	T	C	0.981784	0.000431173	0.92
rs192165026	7	113818218	G	A	0.998224	0.0120845	0.35
rs2581152	7	113818869	T	A	0.999739	0.0260719	0.42
rs146513846	7	113819188	G	T	0.975354	-0.00853852	0.0054
rs141057219	7	113819227	T	G	0.983867	0.00497154	0.22
rs189457401	7	113819308	T	G	0.996506	-0.000969081	0.89
rs181979898	7	113819384	T	C	0.992945	-0.0039065	0.56
rs78533974	7	113820743	T	C	0.977607	-0.00962951	0.003
rs12154502	7	113821371	C	T	0.841187	-0.00305939	0.022
rs537444343	7	113821510	C	T	0.996588	-0.00129633	0.86
rs77646481	7	113821794	T	C	0.988895	0.00721952	0.16
rs62469187	7	113822037	T	C	0.906329	0.000280659	0.87
rs776923	7	113822191	A	G	0.999783	0.0112888	0.78
rs1728434	7	113822419	C	T	0.0754327	0.00139625	0.44
rs776924	7	113822464	T	C	0.0744033	0.00154829	0.4
rs776925	7	113822478	T	C	0.0754609	0.0014101	0.44
rs532859180	7	113823122	G	A	0.99496	-0.000627862	0.95
rs776926	7	113823753	A	G	0.0754343	0.00140683	0.44
rs528371557	7	113824044	A	C	0.997747	0.0144102	0.19
rs148850970	7	113824569	G	A	0.995343	0.0104788	0.16
rs116726065	7	113824857	C	T	0.99452	0.00766675	0.25
rs776919	7	113825997	C	T	0.999739	0.0248724	0.44
rs57883203	7	113826131	T	A	0.977627	-0.00953557	0.0034
rs10243972	7	113826438	G	A	0.945878	-0.00415221	0.048
rs12539288	7	113826801	A	G	0.135555	0.00222164	0.11
rs190869770	7	113827600	A	G	0.998546	0.0239345	0.11
rs75675862	7	113827601	C	T	0.990007	-0.00435648	0.37
rs776920	7	113827603	A	T	0.0755741	0.00147857	0.42
rs557360973	7	113827811	G	A	0.998544	0.0092434	0.55
rs776921	7	113828355	T	C	0.0757039	0.00136212	0.45
rs76736928	7	113828439	G	A	0.999348	0.0113513	0.55
rs776922	7	113828527	G	A	0.999739	0.0244941	0.45
rs144966616	7	113830192	T	G	0.997942	-0.00131719	0.91
rs6973884	7	113830394	G	T	0.993934	-0.00307756	0.64
rs2581153	7	113830611	C	G	0.999782	0.0123757	0.75
rs538970494	7	113831153	A	G	0.997321	-0.0115801	0.23
rs192080858	7	113831434	A	G	0.998821	0.0211371	0.22
rs577229814	7	113831460	C	G	0.997936	-0.00453405	0.71
rs776918	7	113831537	G	A	0.0755437	0.0014383	0.43
rs182711893	7	113831994	T	C	0.997597	0.021554	0.055
rs577567595	7	113832688	G	A	0.997753	0.00950364	0.41
rs148166778	7	113832756	A	C	0.998753	0.000219809	1
rs184079828	7	113833086	G	A	0.996251	0.0088187	0.26
rs188666886	7	113833264	T	C	0.996384	-0.019355	0.042
rs77390484	7	113834790	T	C	0.965228	-0.00162888	0.54
rs181162477	7	113835081	C	A	0.995222	-0.00577778	0.51
rs144197344	7	113835114	G	T	0.998129	0.0115308	0.32
rs79825089	7	113835457	A	G	0.994514	0.00800525	0.23
rs28721565	7	113836075	T	A	0.936304	-0.0012454	0.53
rs192013580	7	113836215	C	T	0.993993	0.00887615	0.24
rs117902009	7	113836356	C	T	0.998627	-0.00538901	0.67
rs1528091	7	113837071	A	C	0.753169	-0.00371317	0.00098
rs10264003	7	113837101	C	T	0.998939	0.0103866	0.52
rs7778560	7	113837389	A	G	0.784523	-0.00423354	0.00034
rs75409183	7	113837462	G	T	0.999909	0.0758579	0.18
rs181544897	7	113838512	G	T	0.996121	0.0101053	0.21
rs186246106	7	113838513	A	T	0.996121	0.0101053	0.21
rs117919489	7	113838994	G	A	0.991246	0.00111047	0.87
rs138315039	7	113839548	G	A	0.998779	0.00695756	0.64
rs142800181	7	113839619	C	T	0.980081	0.00781139	0.035
rs575483841	7	113840074	T	G	0.998364	0.0131836	0.3
rs17508669	7	113840533	A	G	0.970385	5.65446e-05	0.99
rs7794311	7	113840663	A	G	0.998147	0.00810185	0.5
rs111377116	7	113840709	A	G	0.968673	-0.0106206	0.00015
rs76246927	7	113840761	A	G	0.999911	0.0763373	0.18
rs531748990	7	113841123	A	T	0.999021	0.00527912	0.75
rs1918835	7	113841135	C	T	0.997821	0.0119361	0.29
rs183070819	7	113841496	A	C	0.995267	-0.0020243	0.74
rs12533556	7	113841599	T	C	0.320403	0.00347229	0.00081
rs2222747	7	113842825	T	C	0.0750881	0.00202872	0.26
rs78198864	7	113842841	G	A	0.998274	-0.00523034	0.66
rs1830282	7	113842998	A	C	0.0750886	0.00202467	0.26
rs141098798	7	113843447	G	A	0.974457	-0.00870688	0.0041
rs117772433	7	113843919	C	A	0.995624	0.00929811	0.21
rs142832645	7	113844248	C	T	0.994333	-0.0078723	0.3
rs562291189	7	113844419	T	C	0.99763	-0.00893866	0.41
rs4730628	7	113844493	G	C	0.0750815	0.00202134	0.27
rs117519157	7	113844644	C	A	0.996058	0.00591876	0.45
rs76188203	7	113844707	G	A	0.999906	0.0394886	0.47
rs1852638	7	113844949	T	C	0.342482	0.00385111	0.00015
rs12539652	7	113845197	C	G	0.993078	-0.0118712	0.045
rs1528090	7	113845251	A	G	0.34058	0.00390798	0.00013
rs190713686	7	113845316	C	T	0.992734	-0.00395002	0.54
rs117880428	7	113846033	C	A	0.998076	0.00748301	0.52
rs542287745	7	113846145	G	A	0.99806	0.0179778	0.14
rs149891856	7	113846293	G	T	0.985091	0.00317722	0.47
rs74431731	7	113847029	C	T	0.993523	-0.0111369	0.067
rs13239848	7	113848002	T	G	0.0747854	0.00182531	0.31
rs184963354	7	113848331	G	T	0.995606	0.0028695	0.7
rs2100249	7	113848497	G	T	0.654181	0.000119741	0.92
rs185461934	7	113848742	G	T	0.998649	-0.00592667	0.71
rs62469189	7	113848767	T	C	0.734426	-0.00378148	0.00055
rs1830283	7	113848820	T	A	0.7341	-0.00372817	0.00066
rs189567154	7	113848983	A	T	0.997041	0.0143359	0.12
rs572556853	7	113849139	G	A	0.997924	0.00988208	0.39
rs4730629	7	113849405	G	T	0.734456	-0.00373754	0.00063
rs147405110	7	113849628	C	T	0.974338	0.00686947	0.034
rs12538008	7	113849929	A	G	0.978071	-0.00561864	0.093
rs7781885	7	113850404	C	G	0.734465	-0.00373376	0.00064
rs564975462	7	113850499	C	T	0.997934	-0.0149874	0.31
rs1839562	7	113850750	G	A	0.340516	0.00380249	0.00018
rs547222660	7	113850901	T	C	0.996686	-0.00650624	0.44
rs11764391	7	113851107	G	A	0.997509	0.0010786	0.9
rs7783140	7	113851186	C	T	0.0752574	0.00192895	0.29
rs59531536	7	113852847	A	G	0.999352	0.0187505	0.37
rs114307142	7	113852928	T	C	0.999823	0.0540418	0.19
rs717233	7	113853089	T	C	0.734465	-0.00374445	0.00062
rs117342221	7	113853589	G	A	0.947456	0.00348207	0.099
rs184068849	7	113853679	A	G	0.998994	0.00564784	0.72
rs73439569	7	113854084	A	G	0.999889	0.0213401	0.64
rs17418004	7	113854208	T	A	0.734544	-0.00376515	0.00057
rs578199114	7	113854281	A	G	0.997679	-0.00591119	0.59
rs544145685	7	113854374	A	T	0.998882	-0.00723688	0.69
rs557582688	7	113854382	T	C	0.997927	0.0258577	0.025
rs151284077	7	113854733	G	A	0.982447	0.00711276	0.053
rs1799251	7	113855436	A	T	0.999809	0.0323123	0.41
rs150407844	7	113855670	C	A	0.980603	0.00799932	0.032
rs141446084	7	113856164	T	C	0.997472	-0.0120879	0.25
rs141449473	7	113856391	A	G	0.997616	-0.00429829	0.68
rs73206267	7	113856978	T	C	0.98685	-0.00251672	0.59
rs181540296	7	113857002	T	C	0.998428	0.00756742	0.56
rs188504858	7	113857284	G	A	0.998137	0.00922017	0.48
rs117079314	7	113857948	G	A	0.982497	0.00729318	0.047
rs73206268	7	113858003	G	T	0.978426	-0.00784328	0.017
rs12535428	7	113858363	C	T	0.68516	0.00397003	0.00014
rs113295873	7	113859280	T	C	0.999927	0.0552232	0.36
rs139971946	7	113859441	C	A	0.998555	0.00660094	0.61
rs117625876	7	113859696	A	C	0.994665	-0.00554755	0.45
rs574308554	7	113859773	A	C	0.99883	0.0206122	0.15
rs6951101	7	113859906	T	G	0.998051	0.0135626	0.28
rs6951238	7	113859912	T	G	0.998377	0.0085151	0.53
rs1668335	7	113860652	T	C	0.340323	0.00381908	0.00017
rs1528092	7	113860994	G	T	0.99993	0.0638518	0.3
rs184479222	7	113861066	G	A	0.998113	0.0237158	0.089
rs73439574	7	113861100	C	T	0.999573	-0.0136733	0.59
rs62469194	7	113861153	G	A	0.968731	0.000976604	0.73
rs558477757	7	113861622	T	C	0.997402	-0.00169385	0.9
rs1728431	7	113861781	A	G	0.3403	0.00378435	0.00019
rs80196532	7	113862911	T	C	0.993515	-0.0113977	0.06
rs1450832	7	113863384	G	A	0.706174	-0.00360711	0.00067
rs138565588	7	113863410	G	A	0.993229	0.00146904	0.8
7:113863547_T_A	7	113863547	T	A	0.996587	-0.0198751	0.02
rs35313157	7	113863663	C	T	0.955608	0.00528839	0.022
rs79853584	7	113864398	A	G	0.999964	-0.0662265	0.42
rs1799247	7	113865586	G	A	0.078957	0.00192507	0.27
rs1450833	7	113865735	T	C	0.753703	-0.00492113	1.2e-05
rs113570114	7	113865771	G	A	0.987031	0.00476596	0.28
rs73439579	7	113867114	G	A	0.999947	-0.00212498	0.98
rs145680486	7	113867224	T	C	0.995419	0.00883676	0.25
rs149114455	7	113867252	G	C	0.998946	0.00353284	0.81
rs143207097	7	113867423	G	C	0.998547	-0.0133007	0.43
rs151221564	7	113867740	A	G	0.998519	0.00567341	0.66
rs73439580	7	113868381	C	T	0.995324	0.00439778	0.52
rs572746275	7	113869004	A	G	0.998658	-0.02643	0.2
rs55855985	7	113869071	G	C	0.905837	0.000552208	0.72
rs75925830	7	113869454	C	G	0.995688	-0.0125116	0.086
rs1194323	7	113869590	A	C	0.334444	0.00465762	4.9e-06
rs78802433	7	113870645	A	G	0.98748	0.0058201	0.23
rs149242038	7	113870957	T	A	0.978877	-0.00891515	0.0082
rs144028876	7	113871108	C	T	0.980672	0.00773297	0.038
rs62469196	7	113871284	A	G	0.954611	0.0016946	0.46
rs13237149	7	113871993	T	A	0.68838	0.00407419	0.0001
rs1668330	7	113872169	A	G	0.329622	0.00485726	2e-06
rs62469197	7	113872592	G	A	0.954657	0.00172879	0.45
rs139278806	7	113872723	C	G	0.985339	0.0102709	0.012
rs149978154	7	113872770	A	G	0.995601	-0.0121476	0.091
rs144110266	7	113872833	G	A	0.95466	0.00172566	0.45
rs1668331	7	113872935	T	G	0.376661	0.00437497	1e-05
rs117622066	7	113873589	G	A	0.946908	0.0033093	0.12
rs112736073	7	113873861	A	C	0.999948	-0.00730088	0.97
rs181696830	7	113873930	T	A	0.994517	-0.00614523	0.34
rs1668332	7	113874235	G	C	0.325287	0.00465485	5.8e-06
rs370781326	7	113875512	C	T	0.998701	0.0129623	0.6
rs62469198	7	113875687	G	A	0.954475	0.00174445	0.44
rs58411286	7	113875699	T	C	0.999343	0.0217582	0.29
rs62469199	7	113876407	C	T	0.954678	0.00172713	0.45
rs192855282	7	113876476	A	G	0.997171	-0.00693894	0.46
rs62469200	7	113876651	A	G	0.954666	0.00167324	0.46
rs1194319	7	113876845	A	G	0.325241	0.00465704	5.7e-06
rs117051740	7	113876964	G	A	0.995842	-0.0139409	0.061
rs61673900	7	113877149	G	A	0.999306	0.021479	0.28
rs560170586	7	113877478	C	A	0.998776	0.00471351	0.77
rs73439587	7	113877642	G	T	0.999948	-0.00774266	0.96
rs148529636	7	113877765	A	G	0.998105	0.0257548	0.062
rs1194320	7	113878371	G	C	0.329593	0.0048556	2e-06
rs62469201	7	113878791	C	T	0.954666	0.00169449	0.46
rs62469202	7	113878797	A	T	0.954824	0.00155678	0.5
rs75418542	7	113878871	T	C	0.995642	-0.0121176	0.094
rs61106006	7	113878882	A	G	0.954554	0.00172574	0.45
rs1194321	7	113879006	A	T	0.326811	0.004781	3.1e-06
rs59397516	7	113879011	A	G	0.95457	0.00167822	0.46
rs113737815	7	113879085	G	A	0.98476	-0.00682665	0.1
rs186281589	7	113879181	T	C	0.997219	-0.00827205	0.39
rs61088898	7	113879998	C	T	0.954589	0.00174913	0.44
rs60294487	7	113880279	T	C	0.985083	0.00519339	0.18
rs115332373	7	113880468	T	C	0.994819	0.00661764	0.32
rs78700312	7	113880549	C	T	0.994819	0.00661799	0.32
rs80006872	7	113881506	G	T	0.969365	-0.0029152	0.29
rs74457269	7	113881507	C	T	0.994819	0.00663685	0.32
rs73439593	7	113882175	T	A	0.985069	0.00526114	0.18
rs62469205	7	113882330	T	G	0.973566	0.00107238	0.73
rs79692521	7	113882610	T	C	0.99564	-0.0129511	0.075
rs1668333	7	113882917	A	G	0.345925	0.00450991	8.1e-06
rs75179474	7	113882923	T	C	0.994816	0.00688317	0.3
rs150446367	7	113883247	C	T	0.996498	-0.000357657	0.97
rs184382626	7	113883460	T	C	0.98942	-0.00691512	0.15
rs56253958	7	113883531	T	C	0.754106	-0.00478497	2e-05
rs149575680	7	113883727	G	A	0.990359	0.00445808	0.35
rs189971470	7	113883979	T	G	0.987214	-0.00863675	0.054
rs1406085	7	113884188	T	A	0.985056	0.00538149	0.17
rs1194322	7	113884794	A	G	0.336677	0.00418293	4.1e-05
rs1201583	7	113884851	G	C	0.321822	0.00465546	6.2e-06
rs187944151	7	113885039	G	A	0.999922	0.0155809	0.8
rs139964447	7	113885324	T	C	0.998923	-0.00167726	0.95
rs116961407	7	113885380	T	C	0.981435	7.53857e-05	0.97
rs555468378	7	113885848	T	A	0.99864	-0.000489018	1
rs188004546	7	113886169	A	G	0.99722	0.00733238	0.45
rs71571199	7	113886636	G	C	0.894672	0.00285216	0.068
rs78805020	7	113886666	C	A	0.994807	0.0062997	0.34
rs147960680	7	113887170	T	G	0.999737	-0.0270927	0.4
rs77412012	7	113887379	C	T	0.994808	0.00643021	0.33
rs533056419	7	113888027	G	C	0.999037	0.00990831	0.54
rs1799248	7	113888182	T	A	0.340148	0.00428726	2.5e-05
rs552685824	7	113888259	G	C	0.996934	0.0251928	0.026
rs189758046	7	113889420	C	T	0.998169	0.0136041	0.21
rs537327012	7	113889422	C	G	0.997873	-0.000204483	0.96
rs193297457	7	113890012	C	T	0.968421	-0.0019036	0.51
rs10429104	7	113890316	G	T	0.985145	0.00538301	0.17
rs140608145	7	113890472	A	G	0.985086	0.00526365	0.18
rs549778685	7	113890664	T	A	0.99894	0.011122	0.48
rs111829062	7	113890678	A	C	0.985131	0.00525713	0.18
rs188691873	7	113890999	G	A	0.996747	-0.0119702	0.18
rs75903554	7	113891553	G	A	0.335734	0.00471878	3.6e-06
rs186604724	7	113891732	A	C	0.99442	0.0117996	0.079
rs571712883	7	113891790	A	G	0.996556	-0.0186761	0.027
rs190320841	7	113891800	T	C	0.996594	-0.0037573	0.64
rs113411447	7	113891885	G	A	0.990376	0.00450771	0.35
rs1083151	7	113892057	G	C	0.00169896	-0.0037546	0.72
rs145640554	7	113892633	G	T	0.990372	0.00455904	0.34
rs61925868	7	113892716	C	T	0.999802	0.0345406	0.42
rs150805317	7	113893100	A	G	0.983854	0.0108433	0.0055
rs138078257	7	113893236	T	A	0.974683	0.00996564	0.0016
rs143644604	7	113893439	C	T	0.994832	0.00650847	0.33
rs111952648	7	113893622	G	C	0.990378	0.00450372	0.35
rs546390110	7	113894663	G	A	0.99875	0.00379976	0.78
rs141080594	7	113894666	A	C	0.998675	-0.00172687	0.89
rs143822886	7	113894668	G	A	0.998541	0.00342302	0.8
rs146833504	7	113894824	G	A	0.99513	0.00740336	0.29
rs1194325	7	113894942	A	G	0.345383	0.00445271	1.1e-05
rs557094624	7	113894965	C	T	0.998836	0.00205441	0.86
rs145735615	7	113895110	C	A	0.999928	0.0320765	0.61
rs528456632	7	113895654	G	A	0.996155	-0.00666846	0.4
rs6972132	7	113895740	A	G	0.985134	0.00509943	0.19
rs4415247	7	113895774	A	T	0.98509	0.00519283	0.18
rs1083149	7	113895893	A	G	0.0774794	0.00226441	0.2
rs1194327	7	113896089	T	C	0.326078	0.00470882	4.4e-06
rs192520184	7	113896190	T	C	0.990398	0.00446058	0.35
rs142802454	7	113896599	G	A	0.974897	-0.00996302	0.0011
rs189764636	7	113898392	G	T	0.996876	0.00703306	0.41
rs7783501	7	113898436	A	G	0.995681	-0.0137083	0.06
rs1194328	7	113898450	T	C	0.345352	0.00445598	1e-05
rs113269040	7	113898986	A	G	0.967676	-0.0109681	5.4e-05
rs80161566	7	113899563	C	G	0.967515	-7.97791e-05	0.98
rs117412419	7	113899893	T	G	0.971739	-0.000885099	0.78
rs112034939	7	113900026	C	A	0.99038	0.00445811	0.35
rs78095975	7	113900678	T	C	0.994815	0.00634576	0.34
rs77371946	7	113900765	C	A	0.990382	0.00447663	0.35
rs2396720	7	113900841	C	A	0.984942	0.00579394	0.14
rs553185465	7	113900908	A	T	0.998003	0.00471265	0.71
rs6961970	7	113901132	C	A	0.752592	-0.00480369	1.8e-05
rs185364657	7	113901877	G	A	0.996837	0.0086158	0.39
rs199554004	7	113901974	G	A	0.99633	0.00817431	0.33
rs141658106	7	113902101	G	A	0.995458	0.00873612	0.23
rs6949175	7	113902108	T	A	0.994831	0.00666493	0.31
rs139834551	7	113902130	A	C	0.990381	0.00444207	0.35
rs189677735	7	113902278	A	T	0.997288	-0.010177	0.29
rs532707600	7	113902316	A	C	0.998908	0.0393763	0.011
rs552806288	7	113902564	T	C	0.998877	-0.0144599	0.3
rs1194324	7	113902585	G	A	0.34656	0.00443869	1.1e-05
rs530571132	7	113902653	G	A	0.997582	-0.00879262	0.41
rs116041334	7	113902678	C	A	0.995676	-0.0132936	0.067
rs2396721	7	113903189	G	T	0.326086	0.0047097	4.3e-06
rs191251163	7	113903512	G	A	0.998676	-0.0200743	0.14
rs142371102	7	113903652	G	A	0.996508	-0.0220594	0.0094
rs187751768	7	113903781	A	G	0.998697	0.0417268	0.005
rs11771168	7	113904061	C	T	0.761716	-0.000895492	0.43
rs187885805	7	113904382	G	A	0.997904	0.00624533	0.6
rs12112522	7	113904738	A	G	0.994833	0.00664443	0.32
rs138576546	7	113904909	G	T	0.998143	0.0128715	0.23
rs117670643	7	113905135	T	C	0.996386	-0.017874	0.048
rs141546861	7	113905291	A	G	0.990396	0.00424754	0.38
rs116603344	7	113905328	T	C	0.994832	0.00668549	0.31
rs73716387	7	113905682	G	T	0.999453	0.014694	0.52
rs1799249	7	113906363	T	A	0.985921	-0.00394208	0.37
rs150690031	7	113906467	G	A	0.99677	-0.000284807	0.92
rs115218821	7	113906698	C	T	0.990397	0.00424311	0.38
rs149818568	7	113907238	A	G	0.994894	0.00520933	0.49
rs77777810	7	113907290	C	A	0.985155	0.00512431	0.19
rs80045989	7	113907327	G	C	0.985127	0.00505964	0.19
rs78749903	7	113907374	A	C	0.994833	0.00664716	0.32
rs113056839	7	113907415	G	A	0.990383	0.00402275	0.4
rs1728435	7	113907663	T	C	0.990399	0.00419441	0.38
rs185352502	7	113907689	G	A	0.996405	0.00882127	0.3
7:113907840_T_A	7	113907840	T	A	0.996037	0.00770183	0.32
rs557334282	7	113908447	A	G	0.997807	0.0110495	0.33
rs1799250	7	113909381	G	A	0.344993	0.00439974	1.4e-05
rs181717328	7	113909517	G	C	0.998475	-0.00858025	0.51
rs140845497	7	113910184	C	T	0.990365	0.00450227	0.35
rs1406087	7	113910505	G	A	0.330717	0.00487693	1.8e-06
rs140262534	7	113911564	A	C	0.994744	0.00659955	0.32
rs549821381	7	113911570	T	C	0.993114	0.0149222	0.079
rs187157634	7	113911666	T	C	0.996864	0.00284173	0.81
rs374030952	7	113911710	T	C	0.999331	0.0157503	0.62
rs28801151	7	113911847	G	A	0.994191	0.00635817	0.33
rs1728436	7	113912412	A	G	0.330708	0.0048751	1.8e-06
rs573730421	7	113912499	T	C	0.997789	0.00958078	0.39
rs144404528	7	113912910	C	T	0.987833	-0.00220788	0.66
rs1528093	7	113912913	C	A	0.3263	0.0046676	5.2e-06
rs80019984	7	113912997	T	A	0.994833	0.00673193	0.31
rs79478966	7	113913081	A	C	0.99567	-0.0134431	0.065
rs147502847	7	113913692	G	A	0.980763	0.00698926	0.057
rs117287210	7	113914815	C	A	0.989963	0.0129645	0.011
rs147270300	7	113914952	C	T	0.991782	-0.0215826	0.00013
rs79721740	7	113915024	T	G	0.990357	0.004549	0.34
rs77806707	7	113915453	A	T	0.994833	0.00674158	0.31
rs149766253	7	113915499	A	G	0.990358	0.00455258	0.34
rs2690842	7	113915642	G	A	0.330702	0.00486947	1.8e-06
rs146713234	7	113915943	C	T	0.990358	0.00454325	0.34
rs1194329	7	113917150	G	A	0.345549	0.00442531	1.2e-05
rs148001040	7	113917467	T	C	0.990359	0.00454113	0.34
rs1209254	7	113917539	T	C	0.330677	0.00485681	1.9e-06
rs550197537	7	113917752	A	G	0.996069	-0.0149811	0.057
rs150079438	7	113917834	C	T	0.988439	0.000992281	0.84
rs552204386	7	113917882	C	T	0.99885	0.0346265	0.025
rs147513271	7	113918309	A	G	0.997265	0.0013027	0.85
rs138506218	7	113918531	T	A	0.994859	0.00605681	0.36
rs143990279	7	113918565	A	G	0.994859	0.00606953	0.36
rs546004475	7	113918639	C	A	0.998529	0.0123673	0.34
rs147280051	7	113918864	C	T	0.999179	-0.0159364	0.43
rs148739846	7	113919053	T	A	0.985145	0.00163597	0.73
rs62469206	7	113919083	A	G	0.965688	-4.80434e-05	1
rs2690821	7	113919511	C	T	0.345573	0.00442999	1.2e-05
rs114225520	7	113919843	T	C	0.994854	0.00619991	0.35
rs74719904	7	113919909	G	C	0.994843	0.00576283	0.38
rs78165169	7	113920371	G	T	0.994696	0.00667175	0.34
rs180945415	7	113920652	A	G	0.998456	0.000244309	0.98
rs1194330	7	113920688	G	A	0.330705	0.00485768	1.9e-06
rs1527157	7	113920754	G	T	0.999817	0.0410885	0.3
rs75494212	7	113921007	A	G	0.933587	0.00343824	0.082
rs12537074	7	113921127	G	A	0.326334	0.00463067	6.2e-06
rs543311248	7	113921216	G	A	0.998774	0.0198902	0.19
rs116168941	7	113921241	C	T	0.99038	0.00416727	0.38
rs147126378	7	113921559	C	G	0.984843	0.00874681	0.029
rs117476338	7	113921595	T	G	0.995786	-0.0142274	0.054
rs569266067	7	113921733	C	A	0.998872	-0.000465633	0.96
rs1728438	7	113922064	A	C	0.34545	0.00440429	1.3e-05
rs149366377	7	113922257	C	T	0.997012	-0.00649324	0.57
rs540897177	7	113922680	T	C	0.998511	0.00291323	0.81
rs1527154	7	113922817	T	G	0.33073	0.00485582	1.9e-06
rs192522154	7	113922989	A	G	0.998751	-0.00397157	0.78
rs142738834	7	113923312	T	C	0.994448	0.00438105	0.55
rs139372023	7	113923596	C	T	0.990381	0.00417214	0.38
rs12112572	7	113924219	T	C	0.994857	0.00609187	0.36
rs144110130	7	113924220	G	A	0.998586	0.0256139	0.12
rs12531836	7	113924243	G	A	0.345568	0.0044263	1.2e-05
rs2690839	7	113924502	T	G	0.33077	0.00485095	2e-06
rs12112038	7	113924551	C	A	0.994845	0.00589481	0.37
rs2694940	7	113924808	C	G	0.345625	0.00442148	1.2e-05
rs75901808	7	113924934	A	G	0.916371	-1.40803e-05	1
rs2694946	7	113925004	C	T	0.330756	0.00485367	2e-06
rs78386362	7	113925073	G	A	0.990363	0.00437273	0.36
rs189172091	7	113925151	A	G	0.998702	0.000683842	0.99
rs34604760	7	113925254	G	T	0.982757	0.000147621	1
rs1852471	7	113925317	A	G	0.340394	0.00460595	5.5e-06
rs1852472	7	113925350	G	C	0.330758	0.00485312	2e-06
rs79497606	7	113925620	A	G	0.990363	0.00436975	0.36
rs1527158	7	113926120	A	G	0.330745	0.00487389	1.8e-06
rs181867468	7	113926171	G	A	0.998583	0.00944012	0.48
rs75225489	7	113926417	T	C	0.998502	-0.00658571	0.63
rs143346293	7	113926732	A	G	0.997437	0.0115171	0.25
rs571352199	7	113927504	A	G	0.997176	-0.0117104	0.22
rs190890127	7	113927812	C	G	0.998126	0.0130101	0.23
rs79794408	7	113927869	A	G	0.982549	0.00616909	0.093
rs117382110	7	113927944	A	G	0.997593	-0.00568744	0.61
rs150436034	7	113928125	G	A	0.997244	0.00268606	0.75
rs139416126	7	113928746	C	T	0.991856	0.000270326	0.99
rs545065607	7	113929028	C	T	0.996394	0.01309	0.13
rs78285815	7	113929121	G	T	0.995637	-0.0135431	0.062
rs115818806	7	113929238	T	C	0.995677	-0.0134635	0.065
rs13222273	7	113929395	C	T	0.926807	0.00212224	0.25
rs1916988	7	113929462	G	A	0.34566	0.00441231	1.3e-05
rs150754359	7	113929622	A	T	0.995796	0.00116657	0.88
rs76147739	7	113929640	G	A	0.990379	0.00420048	0.38
rs112375368	7	113929746	A	T	0.987509	-0.00767232	0.079
rs185636561	7	113929933	G	A	0.998141	0.0134255	0.21
rs77819049	7	113930819	T	A	0.994747	0.00677446	0.3
rs145853308	7	113930908	G	A	0.997404	-0.00360669	0.68
rs1527159	7	113930918	C	G	0.330746	0.00486658	1.9e-06
rs80269307	7	113930951	A	G	0.998425	7.93899e-05	1
rs80185134	7	113931044	A	C	0.994747	0.00677702	0.3
rs141274255	7	113931663	G	A	0.990381	0.00417555	0.38
rs75208220	7	113931670	T	C	0.994844	0.00575623	0.39
rs79885874	7	113931833	A	T	0.994747	0.00677857	0.3
rs78500994	7	113932139	A	G	0.994747	0.0067744	0.3
rs77758461	7	113932693	A	G	0.954698	0.00402873	0.098
rs75094217	7	113932728	C	T	0.990379	0.00422775	0.38
rs76939722	7	113932745	A	T	0.99038	0.0041635	0.38
rs11981044	7	113932849	G	A	0.965657	-2.43841e-05	0.99
rs546169580	7	113932968	G	A	0.998828	0.00573466	0.66
rs147397608	7	113933127	T	G	0.979551	0.00843521	0.019
rs566795805	7	113933384	T	C	0.998794	-0.00779986	0.57
rs57921696	7	113933680	T	G	0.985777	0.00651553	0.099
rs147165652	7	113933767	C	T	0.980429	0.00970225	0.0087
rs80102369	7	113933878	A	C	0.981373	0.00184809	0.59
rs79859595	7	113934123	A	G	0.991066	0.00621686	0.21
rs151329415	7	113934461	C	T	0.994192	0.00533495	0.46
rs114158911	7	113934755	G	T	0.994831	0.00618383	0.35
rs116445281	7	113934882	G	C	0.995681	-0.0137226	0.06
rs140588507	7	113934906	A	C	0.997183	0.00981193	0.35
rs150036125	7	113934910	A	C	0.997369	0.00661731	0.53
rs141298979	7	113934966	T	C	0.991987	0.00559029	0.29
rs181679698	7	113935030	A	G	0.997805	0.000606959	0.99
rs12666035	7	113935114	A	C	0.344811	0.00434005	1.8e-05
rs147428318	7	113935608	T	C	0.998766	-0.00143218	0.91
rs115147340	7	113936270	A	G	0.985818	0.00643539	0.1
rs143605718	7	113936721	T	C	0.995678	-0.0136279	0.062
rs117183067	7	113937133	C	T	0.99146	-4.78335e-05	0.97
rs139495714	7	113937154	C	G	0.991067	0.00622671	0.21
rs182653187	7	113937264	G	A	0.9978	-0.00726982	0.48
rs574499713	7	113937345	C	A	0.999026	0.0275338	0.092
rs17136912	7	113937656	G	A	0.985817	0.00642981	0.1
rs149250279	7	113938015	A	G	0.991067	0.0062259	0.21
rs79448457	7	113938223	A	G	0.995579	-0.0129199	0.072
rs74628048	7	113938748	T	C	0.994831	0.00618837	0.35
rs2694929	7	113938759	A	G	0.344832	0.00434513	1.8e-05
rs6973908	7	113939320	T	C	0.991025	0.00621079	0.21
rs140484612	7	113939668	G	A	0.991026	0.00621183	0.21
rs150403801	7	113939672	G	A	0.991026	0.00621148	0.21
rs77293428	7	113939873	G	A	0.991026	0.00621143	0.21
rs79274564	7	113940102	C	T	0.994829	0.00618542	0.35
rs147017399	7	113940103	G	A	0.960476	0.00652431	0.013
rs76823728	7	113940948	T	G	0.995875	-0.0151758	0.042
rs77931185	7	113940957	G	A	0.991024	0.00622246	0.21
rs117773734	7	113941422	G	A	0.994149	0.00480125	0.51
rs112605220	7	113941579	G	A	0.991023	0.00621072	0.21
rs78045735	7	113941655	T	G	0.99483	0.00618432	0.35
rs73716390	7	113941658	C	T	0.99944	0.0162063	0.49
rs545496585	7	113941788	G	C	0.99865	-0.0123442	0.36
rs78380802	7	113942068	A	T	0.991024	0.00622102	0.21
rs80241399	7	113942489	T	G	0.99483	0.0061771	0.35
rs116808719	7	113942719	C	T	0.991024	0.00621892	0.21
rs114567559	7	113942720	A	G	0.991024	0.00621892	0.21
rs148536871	7	113943241	T	C	0.991048	0.0062057	0.21
rs111856513	7	113943672	G	A	0.991021	0.00627457	0.2
rs146303001	7	113944135	G	T	0.991021	0.00627048	0.2
rs1916973	7	113944252	G	C	0.344853	0.00434206	1.8e-05
rs113042398	7	113944618	A	G	0.991018	0.00622197	0.21
rs112419315	7	113944648	C	T	0.991023	0.00621106	0.21
rs2690822	7	113944679	C	T	0.344821	0.00433121	1.9e-05
rs34658162	7	113944796	C	A	0.982057	-0.000273954	0.91
rs78413565	7	113944892	G	T	0.995678	-0.0137289	0.06
rs149297467	7	113944909	A	C	0.993769	-0.0104221	0.094
rs76202634	7	113945072	C	A	0.991023	0.00624939	0.21
rs181926587	7	113945314	G	C	0.998946	-0.00750146	0.64
rs12705958	7	113945495	A	G	0.901976	0.0038036	0.02
rs186849933	7	113945585	A	G	0.981181	-0.00787374	0.028
rs539154660	7	113945869	G	A	0.996952	-0.00562435	0.53
rs185349938	7	113946068	A	G	0.99712	-0.00284195	0.74
rs2690840	7	113946142	T	C	0.330543	0.00486236	2e-06
rs116200724	7	113946152	G	A	0.991019	0.00622317	0.21
rs112776338	7	113946178	T	G	0.991042	0.00627341	0.2
rs75920393	7	113946236	G	A	0.985753	0.00632823	0.11
rs375139157	7	113946456	G	A	0.999051	-0.0151168	0.38
rs139018529	7	113946550	C	T	0.995391	0.0102976	0.16
rs12155504	7	113946693	G	A	0.984027	-0.00916362	0.021
rs6964117	7	113946909	G	A	0.995672	-0.013621	0.062
rs116955986	7	113946946	C	G	0.981299	-0.00799052	0.027
rs115891954	7	113947004	G	A	0.991044	0.00631358	0.2
rs113162301	7	113947108	T	C	0.991019	0.00626373	0.2
rs74904639	7	113947462	A	C	0.99102	0.00622668	0.21
rs1609068	7	113947479	A	G	0.985766	0.00641195	0.11
rs539074538	7	113947587	T	C	0.997599	-0.00777088	0.49
rs78814663	7	113947615	A	C	0.991016	0.00629186	0.2
rs140783370	7	113947732	A	C	0.993545	0.00200019	0.67
rs553486959	7	113948107	T	G	0.996792	0.00832798	0.32
rs185482116	7	113948271	A	T	0.99732	0.00511516	0.56
rs112761423	7	113948351	T	C	0.99104	0.00622044	0.21
rs140856189	7	113948614	T	G	0.998264	0.00113609	0.94
rs558133452	7	113948690	G	A	0.998949	-0.016848	0.35
rs543869715	7	113949224	C	T	0.998791	-0.00774779	0.57
rs141955192	7	113949365	G	T	0.998614	0.0204247	0.12
rs116598603	7	113949391	C	T	0.991046	0.00642294	0.19
rs1916987	7	113949393	G	A	0.330524	0.00486317	2e-06
rs2690841	7	113949623	C	T	0.344786	0.00435149	1.8e-05
rs192315467	7	113949870	C	G	0.99823	-0.00460388	0.72
rs565516430	7	113949894	T	A	0.996008	0.00223705	0.85
rs76881037	7	113950539	G	A	0.995674	-0.0137029	0.061
rs74682814	7	113950730	T	C	0.990926	0.00668935	0.17
rs6947140	7	113950903	A	G	0.345063	0.00440238	1.4e-05
rs1880331	7	113951169	C	G	0.34487	0.00440494	1.4e-05
rs28576236	7	113951213	C	G	0.999642	0.000608049	1
rs114778036	7	113951301	G	A	0.991052	0.00642923	0.19
rs188587557	7	113951498	A	G	0.99622	0.0107623	0.21
rs117090740	7	113952056	C	T	0.984795	0.00848847	0.034
rs545212168	7	113952800	T	C	0.998349	0.00177113	0.92
rs188867232	7	113952966	T	C	0.990302	-0.00272633	0.63
rs190426247	7	113954109	A	G	0.99114	0.00953457	0.085
rs73206277	7	113954180	A	G	0.754055	-0.00477616	2.1e-05
rs2690830	7	113954435	T	A	0.330684	0.00488143	1.8e-06
rs147493045	7	113955560	A	G	0.997054	-0.0102498	0.27
rs77456525	7	113956298	T	C	0.994829	0.00604718	0.36
rs1527151	7	113956508	C	G	0.344851	0.00437636	1.6e-05
rs1527152	7	113956930	G	A	0.344879	0.00439113	1.5e-05
rs1527153	7	113957092	C	G	0.330575	0.00489214	1.8e-06
rs6971601	7	113957181	T	C	0.999301	0.000798405	1
rs1916978	7	113957196	T	C	0.299106	0.00488381	3.3e-06
rs565881870	7	113957197	G	A	0.997046	-0.00822641	0.37
rs1916977	7	113957306	C	T	0.299098	0.00488412	3.3e-06
rs79910706	7	113957349	T	C	0.994848	0.00572563	0.39
rs2690829	7	113957953	G	A	0.00584268	-0.00270511	0.67
rs186209148	7	113958285	T	G	0.997789	-0.0110531	0.33
rs2030916	7	113958395	G	T	0.309717	0.0047121	6.3e-06
rs117662461	7	113958539	G	A	0.98533	0.00947618	0.02
rs2690828	7	113959015	A	C	0.0147735	-0.00507605	0.19
rs186477674	7	113959779	G	A	0.998838	-0.0110751	0.47
rs4730630	7	113960464	C	T	0.575823	-0.00317936	0.0012
rs192551993	7	113960652	G	A	0.998565	0.0433093	0.025
rs118164068	7	113961018	A	G	0.979359	0.00798573	0.026
rs189745086	7	113961403	G	A	0.991239	-0.00824552	0.18
rs6466483	7	113961531	G	T	0.575938	-0.00320157	0.0011
rs6977905	7	113961611	G	A	0.999857	0.0762289	0.1
rs181916141	7	113961930	T	A	0.998852	0.0126801	0.41
rs560668881	7	113962490	G	C	0.997753	-0.0303278	0.0062
rs182129816	7	113962676	A	G	0.99735	0.00957717	0.33
rs149578126	7	113962748	G	A	0.991048	0.00640967	0.2
rs545056014	7	113962902	G	A	0.998803	0.022347	0.15
rs2396722	7	113963069	T	C	0.575782	-0.00317969	0.0012
rs1358278	7	113963334	G	A	0.57572	-0.0031642	0.0013
rs182986755	7	113963797	T	C	0.998844	0.00723721	0.68
rs116653844	7	113963869	C	T	0.999843	0.0342618	0.45
rs538344180	7	113964315	C	A	0.998191	-0.00282441	0.79
rs62469213	7	113964696	T	A	0.967987	0.000164133	0.95
rs574015085	7	113964812	G	A	0.999334	0.00732157	0.73
rs2049601	7	113965199	G	A	0.00583981	-0.0026092	0.68
rs139142179	7	113965918	C	A	0.998733	0.0115012	0.41
rs72603562	7	113967510	T	C	0.951692	-0.00352467	0.11
rs2690838	7	113967528	G	A	0.00583913	-0.00260243	0.68
rs182448810	7	113967588	G	A	0.994697	0.00311795	0.68
rs79200365	7	113967995	T	G	0.915947	0.000562042	0.73
rs115078889	7	113968142	A	T	0.991035	0.00631227	0.2
rs568495491	7	113968266	T	C	0.998443	-0.0041983	0.73
rs570309199	7	113969511	T	C	0.996871	0.0124483	0.27
rs6954428	7	113969553	G	A	0.557772	-0.00268006	0.0061
rs111523620	7	113970390	G	A	0.968839	-0.0111165	7.1e-05
rs2140617	7	113970468	C	A	0.423873	0.00344775	0.00047
rs117714788	7	113970624	A	G	0.928307	-0.00641074	0.00049
rs148462546	7	113970754	C	T	0.992302	0.00114917	0.86
rs114434681	7	113970792	T	C	0.998482	0.00248378	0.86
rs187675417	7	113971195	A	G	0.995912	0.00617636	0.46
rs185504740	7	113971241	A	G	0.998545	0.00254528	0.86
rs11763797	7	113971415	T	C	0.92827	-0.00637119	0.00053
rs188506998	7	113971849	C	T	0.995092	-0.00506502	0.56
rs2694932	7	113972168	C	T	0.423741	0.0034848	0.0004
rs115404760	7	113972637	T	C	0.999726	0.00019754	0.99
rs2694933	7	113973098	A	G	0.419121	0.00332783	0.00073
rs2694934	7	113973708	A	G	0.248716	0.0018535	0.088
rs556288494	7	113973740	G	T	0.997162	0.0167875	0.079
rs114734255	7	113974263	T	C	0.998482	0.0026921	0.85
rs142740831	7	113974495	G	T	0.997361	-0.00534795	0.61
rs2694935	7	113974747	T	C	0.419044	0.00332597	0.00074
rs183052609	7	113974780	G	A	0.990448	-0.00216277	0.71
rs192540847	7	113974957	G	A	0.998229	0.0203209	0.13
rs150806750	7	113975284	T	A	0.998482	0.00279367	0.84
rs143988318	7	113975848	T	A	0.995435	-0.00414456	0.63
rs77857038	7	113976283	G	A	0.985097	0.00483029	0.22
rs570226994	7	113976961	A	G	0.998872	0.0184692	0.25
rs190004187	7	113977014	C	T	0.998546	0.00256879	0.86
rs72603563	7	113977257	C	T	0.97407	0.00666562	0.027
rs2030910	7	113977714	T	G	0.419035	0.0033261	0.00074
rs79618976	7	113977817	T	C	0.994313	-0.00233335	0.72
rs2253478	7	113977996	A	G	0.418875	0.00336515	0.00064
rs113939847	7	113978890	T	A	0.92829	-0.00644265	0.00045
rs186386256	7	113979341	T	G	0.998282	-0.0033433	0.81
rs139936257	7	113979640	G	A	0.998989	0.0148436	0.33
rs186344733	7	113979827	C	T	0.998546	0.00264911	0.85
rs115655024	7	113980151	C	A	0.99848	0.00224453	0.88
rs2694936	7	113981064	T	A	0.418472	0.00335144	0.00067
rs4117983	7	113981217	T	A	0.506807	0.00470084	1.1e-06
rs1916983	7	113981428	T	C	0.928288	-0.0064434	0.00045
rs113652125	7	113982456	T	C	0.987679	-0.00712514	0.11
rs74467667	7	113983195	T	C	0.998462	0.00390324	0.78
rs373728183	7	113983728	G	A	0.998549	0.00226245	0.87
rs2694937	7	113983778	G	T	0.419037	0.003351	0.00067
rs565235249	7	113984389	T	C	0.99853	-0.0139852	0.31
rs2140615	7	113984768	G	A	0.507293	0.00465039	1.5e-06
rs117570510	7	113984855	C	A	0.994691	0.00235685	0.73
rs1916974	7	113986216	T	C	0.999709	0.0293652	0.49
rs1527144	7	113986330	A	G	0.41899	0.00334098	0.0007
rs148608509	7	113986383	A	G	0.999109	0.0105895	0.51
rs1527145	7	113986438	G	A	0.419006	0.00333043	0.00073
rs2049602	7	113986556	T	C	0.973389	0.00600831	0.044
rs2049603	7	113986650	G	A	0.501697	0.00479012	7.1e-07
rs1527146	7	113987281	T	G	0.5002	0.00473708	9.5e-07
rs191698807	7	113987664	A	G	0.998022	0.0068103	0.56
rs183624347	7	113987867	A	T	0.993481	-0.00723398	0.22
rs2690825	7	113987889	G	A	0.419015	0.00334449	0.00069
rs543426746	7	113987920	T	C	0.997881	-0.00656443	0.62
rs146584296	7	113988168	T	A	0.985301	0.00913287	0.024
rs2690826	7	113988537	A	G	0.501014	0.00478311	7.3e-07
rs145730388	7	113988724	A	T	0.996294	0.00942123	0.27
rs184143542	7	113989044	G	C	0.995267	0.00552847	0.46
rs79448181	7	113989105	G	A	0.99971	0.0339628	0.43
rs117717824	7	113989202	G	T	0.996098	0.00737494	0.35
rs567513246	7	113989207	T	C	0.998828	0.0204284	0.15
rs1916976	7	113989569	C	T	0.918907	-0.00524865	0.0025
rs2690827	7	113989578	T	C	0.418316	0.00338846	0.00058
rs2049604	7	113990352	C	T	0.640962	0.00493225	1.2e-06
rs185271793	7	113990919	A	G	0.995722	-0.000593825	0.9
rs11772999	7	113991516	T	G	0.979449	-0.000780864	0.78
rs567530304	7	113991663	A	C	0.996291	0.00930221	0.25
rs191852425	7	113992050	C	T	0.995551	0.0121022	0.12
rs4730633	7	113992074	G	T	0.506704	0.00471773	1e-06
rs566644344	7	113992139	A	G	0.998678	0.0207296	0.13
rs139744626	7	113992237	A	G	0.996129	0.00767674	0.33
rs559113958	7	113992466	C	A	0.998183	-0.0107858	0.34
rs144404957	7	113992603	C	A	0.99584	0.00657526	0.38
rs575172504	7	113993210	G	C	0.998203	-0.0156228	0.17
rs1916986	7	113993281	G	A	0.913225	-0.00457564	0.0063
rs117497463	7	113993653	T	C	0.98353	-0.00636042	0.12
rs116872707	7	113993814	C	T	0.989004	0.00786719	0.082
rs117263617	7	113994297	T	A	0.998259	0.0131286	0.25
rs140464803	7	113994475	C	A	0.995164	-0.00236027	0.8
rs79161510	7	113994891	T	C	0.937655	-0.00182726	0.37
rs149079782	7	113995051	T	A	0.992201	0.0165608	0.0046
rs954814	7	113995296	G	A	0.999715	0.0424362	0.32
rs184847048	7	113995357	A	G	0.989742	-0.00451018	0.32
rs78843998	7	113995575	G	A	0.918969	-0.00520086	0.0027
rs1916980	7	113995615	G	A	0.500915	0.00485637	4.9e-07
rs117705237	7	113996163	C	T	0.96851	-0.00135183	0.65
rs11768201	7	113996193	C	A	0.918903	-0.00528593	0.0023
rs80082024	7	113996805	A	T	0.998513	0.00248674	0.86
rs2690832	7	113996912	T	C	0.913035	-0.00453269	0.0067
rs150132747	7	113996964	T	C	0.998248	0.010449	0.38
rs117823761	7	113997077	A	G	0.994764	0.00662939	0.31
rs560968559	7	113997200	G	A	0.998632	0.00807436	0.6
rs116990307	7	113997265	A	G	0.98027	0.00726788	0.042
rs548502668	7	113997522	G	A	0.998487	0.00371345	0.81
rs2690833	7	113997624	C	T	0.419017	0.00336838	0.00063
rs181885606	7	113997711	A	G	0.997697	0.0166096	0.12
rs114153176	7	113997734	T	A	0.99851	0.00262889	0.85
rs2690834	7	113997787	A	G	0.928139	-0.00649561	0.00038
rs117161851	7	113997855	G	C	0.993868	0.0108771	0.092
rs116428267	7	113997916	C	T	0.99853	0.00307745	0.82
rs186542282	7	113998243	G	A	0.990733	0.00496775	0.31
rs12705959	7	113998246	C	T	0.542569	0.00473815	1.1e-06
rs55658511	7	113998447	C	T	0.99934	0.0201072	0.35
rs12672683	7	113998486	C	T	0.533829	0.00506704	1.6e-07
rs142331530	7	113998546	T	A	0.998562	0.0085222	0.52
rs115849038	7	113998987	G	A	0.998575	0.00873862	0.51
rs2690835	7	113998993	G	A	0.448393	0.00344544	0.00042
rs148368335	7	113999123	C	T	0.99891	0.00671868	0.69
rs113431298	7	113999191	C	T	0.999712	0.0397003	0.35
rs2690836	7	113999223	T	C	0.448402	0.00344538	0.00042
rs79530323	7	113999401	G	A	0.919293	-0.00524493	0.0026
rs2690837	7	113999637	G	C	0.447852	0.00347784	0.00037
rs139353352	7	114000086	A	G	0.993239	0.00798846	0.18
rs184678779	7	114000421	T	C	0.998361	-0.0150086	0.23
rs189515376	7	114000813	A	G	0.996436	-0.00570013	0.48
rs112905586	7	114001122	C	A	0.91937	-0.00535165	0.0021
rs189711045	7	114001493	T	A	0.998246	-0.011614	0.31
rs185834413	7	114002123	G	A	0.994417	-0.00694717	0.27
rs115167958	7	114002409	C	T	0.999808	-0.004757	0.91
rs1465083	7	114002474	G	A	0.00196457	-0.00368784	0.75
rs2245192	7	114002535	T	C	0.883045	0.00134363	0.34
rs2245190	7	114002583	C	G	0.874887	-8.01949e-05	0.99
rs148678106	7	114002985	G	A	0.983359	0.00603509	0.11
rs117318610	7	114003575	G	A	0.998644	-0.0445161	0.017
rs567839892	7	114003643	C	G	0.99876	0.0169171	0.23
rs10226011	7	114003712	T	C	0.494642	-0.00298902	0.0022
rs183635645	7	114003996	A	G	0.998368	-0.0230117	0.097
rs1527150	7	114004069	A	T	0.001887	-0.00788623	0.5
rs1527149	7	114004088	C	G	0.594644	0.00423465	1.8e-05
rs1527148	7	114004335	G	A	0.00188284	-0.007926	0.49
rs7785799	7	114004477	G	A	0.494062	-0.00294277	0.0025
rs117393550	7	114004621	T	G	0.972782	-8.46309e-05	0.99
rs73432278	7	114004948	A	C	0.999851	0.053671	0.24
rs146449862	7	114005826	G	A	0.984067	0.00706751	0.084
rs535707684	7	114006475	C	T	0.998799	0.00258233	0.89
rs1527147	7	114006891	A	C	0.00188169	-0.00825177	0.48
rs55702527	7	114006904	T	C	0.999345	0.0187353	0.38
rs2049605	7	114007099	C	T	0.00188242	-0.00796821	0.49
rs2140619	7	114007270	A	G	0.588652	0.00444277	6.6e-06
rs190511173	7	114007560	G	A	0.998558	0.0175524	0.19
rs187628512	7	114007603	A	G	0.997416	-0.0139941	0.16
rs1405576	7	114007645	T	C	0.984823	0.0062729	0.11
rs143816284	7	114007956	A	T	0.99249	0.0128279	0.031
rs940468	7	114008173	T	C	0.579061	0.00465384	2.1e-06
rs373366855	7	114008591	T	C	0.998554	0.00534916	0.69
rs192772487	7	114008634	G	A	0.995205	0.000348187	1
rs565962206	7	114008998	C	T	0.99733	0.013721	0.2
rs2694941	7	114009237	T	A	0.589253	0.00444219	6.6e-06
rs191959962	7	114009259	G	A	0.991387	0.00978765	0.071
rs2694942	7	114009385	G	C	0.00204027	-0.00441513	0.7
rs188533529	7	114009407	G	A	0.998588	0.0167646	0.21
rs573945407	7	114009638	A	G	0.998277	-0.019694	0.099
rs191848239	7	114009652	C	T	0.99543	0.00620573	0.41
rs2694943	7	114009931	C	T	0.579756	0.00467468	1.9e-06
rs2694944	7	114010165	C	T	0.579692	0.00468067	1.9e-06
rs184984810	7	114010220	T	C	0.998418	0.00329198	0.8
rs117701885	7	114010522	T	C	0.992337	-0.00874013	0.15
rs11505922	7	114010651	T	C	0.49407	-0.00298107	0.0022
rs10953756	7	114010863	A	G	0.579627	0.0046695	2e-06
rs1916985	7	114011103	A	C	0.579619	0.00467131	1.9e-06
rs187181865	7	114011167	T	A	0.997814	0.0332696	0.0021
rs2694945	7	114011594	C	T	0.000468698	-0.000544278	0.98
rs76372101	7	114011655	C	T	0.999356	0.0176745	0.42
rs151155010	7	114011886	G	A	0.985129	0.00844158	0.041
rs73716393	7	114012073	T	C	0.999348	0.0176544	0.41
rs571454082	7	114012078	C	T	0.998192	-0.00802945	0.48
rs2255176	7	114012174	G	T	0.00204085	-0.00648485	0.56
rs553125036	7	114012579	C	T	0.998779	0.01717	0.23
rs1527155	7	114012603	G	A	0.000457222	-0.00527939	0.82
rs73432296	7	114012777	G	T	0.999524	0.0218985	0.46
rs6466484	7	114012911	A	C	0.599984	-0.00421461	1.9e-05
rs188610470	7	114013025	T	C	0.998651	0.00384485	0.8
rs192561297	7	114013143	G	A	0.998473	0.00391334	0.77
rs78940842	7	114013227	T	C	0.98482	0.00592352	0.14
rs117970722	7	114013763	A	T	0.981825	-0.0086543	0.022
rs1527156	7	114013851	G	A	0.000451353	-0.00368662	0.87
rs112689706	7	114014130	G	A	0.990542	0.00665398	0.18
rs11769283	7	114014488	A	G	0.928245	-0.00586484	0.0014
rs11762537	7	114014549	G	T	0.918428	-0.00452998	0.0092
rs10249531	7	114014574	T	C	0.601115	-0.00416586	2.3e-05
rs59093423	7	114014670	C	T	0.99969	-0.0362097	0.38
rs80298534	7	114014947	T	C	0.927658	-0.00598656	0.0011
rs188881049	7	114015000	G	A	0.998792	0.0033256	0.84
rs186164676	7	114015454	G	T	0.997018	0.000136735	0.98
rs12705960	7	114015707	C	A	0.488291	0.00520634	5.6e-08
rs1830198	7	114016025	T	G	0.089342	0.0037183	0.025
rs141832660	7	114016661	G	T	0.998077	0.00426215	0.71
rs542786386	7	114016744	G	T	0.997906	0.00175755	0.87
rs73434106	7	114016931	G	A	0.999688	-0.0389604	0.34
rs73434109	7	114016941	A	G	0.999687	-0.0384555	0.34
rs28431297	7	114017067	G	A	0.601104	-0.00416871	2.3e-05
rs12705961	7	114017246	G	A	0.488571	0.00522132	5.2e-08
rs73434111	7	114017387	A	G	0.912806	-0.00402439	0.017
rs148827452	7	114017685	C	T	0.995906	0.00705668	0.35
rs76747134	7	114017937	T	C	0.984866	0.00579546	0.15
rs111360918	7	114018040	A	C	0.998081	0.00455863	0.7
rs4730634	7	114018191	T	A	0.488575	0.00523423	4.8e-08
rs66647990	7	114018456	C	T	0.601121	-0.00416992	2.2e-05
rs77947118	7	114018603	G	T	0.999347	0.0173329	0.44
rs140539477	7	114018926	C	A	0.998067	0.00291907	0.82
rs371641138	7	114019093	A	G	0.998081	0.00481247	0.68
rs4484606	7	114019127	T	C	0.00244734	-0.00625889	0.54
rs72603564	7	114019501	T	A	0.954648	0.0012946	0.59
rs138191949	7	114019547	T	C	0.998729	-0.0495836	0.0036
rs34392115	7	114019550	G	A	0.98291	0.000780745	0.88
rs9641516	7	114019696	C	G	0.488589	0.00523231	4.9e-08
rs113109483	7	114019776	C	T	0.998068	0.00507341	0.66
rs112240466	7	114019920	G	A	0.998076	0.00489189	0.67
rs111584248	7	114020068	G	A	0.983716	-0.00872133	0.027
rs111395984	7	114020081	T	C	0.990726	-0.00563509	0.27
rs189448929	7	114020109	T	A	0.992866	-0.000907459	0.85
rs369665749	7	114020177	C	A	0.998084	0.00479851	0.68
rs139936187	7	114020198	G	A	0.998079	0.00461722	0.69
rs185822432	7	114020334	G	T	0.998077	0.00495802	0.67
rs538440577	7	114020375	A	G	0.999023	0.0124524	0.44
rs4348426	7	114020404	G	A	0.00245472	-0.00557742	0.58
rs112413496	7	114020503	C	T	0.983752	0.00701353	0.083
rs191078841	7	114020854	G	A	0.995571	0.00951649	0.2
rs6972929	7	114021196	G	A	0.601118	-0.00417107	2.3e-05
rs10230154	7	114021260	A	G	0.000449991	-0.00315892	0.89
rs10259672	7	114021306	C	T	0.601124	-0.00417176	2.2e-05
rs2396725	7	114021405	T	C	0.000507272	-0.0132234	0.56
rs2396726	7	114021410	C	T	0.488562	0.00522544	5.2e-08
rs10233347	7	114021527	A	G	0.601093	-0.00417735	2.2e-05
rs10233738	7	114021829	A	T	0.00259193	-0.00468391	0.64
rs66571810	7	114021870	T	C	0.613363	0.00566208	1.2e-08
rs183648699	7	114021989	T	C	0.997635	0.0134751	0.22
rs3997266	7	114022000	A	G	0.601162	-0.00417281	2.2e-05
rs60254622	7	114022493	C	T	0.999579	-0.0141135	0.67
rs185657557	7	114022654	T	G	0.996298	-0.00521776	0.49
rs113263896	7	114022673	C	A	0.998079	0.00520048	0.65
rs7779005	7	114022955	C	G	0.000476709	-0.00538188	0.8
rs187360619	7	114023168	C	T	0.996392	0.00341658	0.66
rs7779476	7	114023285	C	A	0.488736	0.00520431	5.9e-08
rs10244257	7	114023482	T	C	0.528807	-0.00564878	4.4e-09
rs190165306	7	114023513	G	C	0.994346	-0.00673233	0.28
rs141936241	7	114023756	G	A	0.999242	0.0121393	0.58
rs186573526	7	114023765	T	C	0.995661	0.00856048	0.23
rs13225495	7	114023767	A	G	0.47938	0.00529172	3.8e-08
rs184278909	7	114024062	G	T	0.994308	-0.0107207	0.19
rs77265909	7	114024178	C	T	0.984854	0.00587217	0.14
rs10229691	7	114024179	G	A	0.602637	-0.00407831	3.5e-05
rs12667224	7	114024316	G	A	0.485072	0.00518675	6.8e-08
rs148452874	7	114024406	G	A	0.998065	0.00517356	0.65
rs4310137	7	114024424	G	A	0.602628	-0.00407435	3.6e-05
rs4291206	7	114024557	G	T	0.00044992	-0.00312752	0.89
rs568613768	7	114024684	G	T	0.992566	-3.79696e-05	0.98
rs12537376	7	114025053	A	G	0.609688	0.00563636	1.3e-08
rs116101328	7	114025156	T	C	0.928102	-0.00600384	0.0011
rs546204178	7	114025175	C	T	0.997567	-0.0171042	0.11
rs2396727	7	114025213	C	G	0.602608	-0.00408628	3.4e-05
rs13232831	7	114025385	C	A	0.485064	0.0051828	7e-08
rs75175310	7	114025388	G	C	0.984859	0.00575988	0.15
rs2396728	7	114025485	A	G	0.602596	-0.00407449	3.6e-05
rs6466486	7	114025596	A	C	0.000447797	-0.00405634	0.86
rs564822732	7	114025760	T	G	0.998414	-0.00682284	0.63
rs112356730	7	114025926	G	A	0.98151	0.00709455	0.051
rs535654623	7	114025944	T	G	0.998256	-0.0122033	0.28
rs6964805	7	114026159	T	A	0.000450748	-0.00338278	0.89
rs6944881	7	114026173	G	T	0.984547	0.00544119	0.17
rs568048605	7	114026197	G	A	0.997465	-0.00493698	0.67
rs145613349	7	114026343	G	A	0.97923	0.00620967	0.07
rs61006613	7	114026415	T	G	0.984879	0.00573865	0.15
rs79001196	7	114026627	A	G	0.928069	-0.00598839	0.0011
rs2396729	7	114026843	C	T	0.000450915	-0.00342782	0.89
rs1852470	7	114027269	T	G	0.479438	0.00528274	4.1e-08
rs7788307	7	114027868	C	T	0.000450743	-0.00413482	0.86
rs62469229	7	114027976	T	C	0.960556	-0.00192828	0.44
rs143612207	7	114028005	C	A	0.982891	0.00544721	0.14
rs4727798	7	114028237	A	G	0.000447778	-0.00502977	0.83
rs116869628	7	114028310	T	C	0.966651	-0.00263808	0.32
rs77927324	7	114028462	T	A	0.998311	-0.0112034	0.52
rs17137004	7	114029251	A	G	0.602395	-0.00401979	4.6e-05
rs190629672	7	114029594	T	C	0.998274	-0.0147436	0.22
rs17137009	7	114029610	T	C	0.984509	0.00565643	0.15
rs10953758	7	114029863	A	G	0.484966	0.00516792	7.7e-08
rs111888605	7	114030098	A	G	0.993596	0.0107885	0.1
rs1818998	7	114030784	T	C	0.479279	0.00528641	4e-08
rs1818999	7	114031014	T	C	0.479264	0.00527268	4.4e-08
rs62469231	7	114031174	G	A	0.982605	-0.00811242	0.032
rs7807690	7	114031325	C	T	0.00044714	-0.00554914	0.82
rs117401378	7	114031362	A	G	0.990962	0.0104356	0.048
rs4730636	7	114032019	T	C	0.481461	0.00523075	5.5e-08
rs116988056	7	114032149	A	G	0.928563	-0.00640895	0.00052
rs117456815	7	114032199	G	A	0.994905	0.00578254	0.41
rs115380188	7	114032714	C	T	0.928585	-0.00641861	0.00052
rs10282446	7	114033015	T	C	0.000447154	-0.00545794	0.82
rs75959326	7	114033055	C	G	0.946839	0.0018773	0.39
rs189740316	7	114033063	A	T	0.99478	0.00685501	0.3
rs2396723	7	114033184	T	C	0.000452109	-0.00631012	0.79
rs111356848	7	114033257	A	G	0.990554	0.006656	0.18
rs113111103	7	114033319	C	A	0.990553	0.00667268	0.18
rs577683673	7	114033495	A	G	0.997611	0.0104509	0.33
rs2396724	7	114033544	G	A	0.602302	-0.00395055	6.3e-05
rs114701302	7	114033585	C	T	0.999953	0.0963183	0.24
rs148051485	7	114033669	C	T	0.982931	0.00556539	0.14
rs11976570	7	114033671	C	T	0.928563	-0.00647895	0.00046
rs112252393	7	114034579	C	A	0.990561	0.00661679	0.18
rs555017421	7	114034630	A	C	0.997692	0.00131332	0.89
rs112650355	7	114035458	G	C	0.99059	0.00652622	0.19
rs565947508	7	114035611	A	T	0.997483	0.00672837	0.52
rs60603579	7	114036155	G	A	0.592389	-0.00388273	7.9e-05
rs12234614	7	114036331	G	T	0.00044703	-0.00539937	0.82
rs73208648	7	114036921	G	T	0.779062	-0.00345878	0.0036
rs116148254	7	114037181	G	C	0.997459	0.0130509	0.19
rs73434145	7	114037359	C	T	0.999681	-0.0310681	0.43
rs77778080	7	114037388	G	A	0.998874	-0.0327065	0.059
rs6942634	7	114037958	G	A	0.477828	0.00540782	2e-08
rs139692517	7	114038258	G	A	0.997412	0.0122024	0.22
rs529680478	7	114038274	A	G	0.99817	0.0165263	0.19
rs114678349	7	114038807	A	G	0.997456	0.0122264	0.23
rs117655293	7	114039218	G	A	0.980698	-0.0130129	0.00024
rs72603565	7	114039277	C	T	0.952579	0.000939122	0.69
rs572330376	7	114039394	C	A	0.99886	0.00781721	0.6
rs12534017	7	114039451	A	C	0.480397	0.00524386	5.1e-08
rs113943083	7	114039709	G	A	0.991042	0.00507174	0.32
rs6952871	7	114039815	A	C	0.999704	-0.0231321	0.57
rs61214761	7	114039909	T	C	0.999835	0.0640993	0.14
rs35624276	7	114040103	G	A	0.517279	0.00561236	6e-09
rs73434150	7	114040673	G	C	0.999897	0.0305132	0.56
rs142233337	7	114040682	G	A	0.996773	0.0094054	0.31
rs559288254	7	114040968	G	A	0.996919	0.0253764	0.0091
rs78398868	7	114041534	G	T	0.98915	0.0077269	0.098
rs141313587	7	114041589	C	T	0.99854	0.0050248	0.68
rs376143975	7	114041593	A	G	0.997497	0.0126956	0.21
rs141629935	7	114042222	T	C	0.992709	-0.000600851	0.94
rs12536335	7	114043159	A	G	0.573393	0.00603449	6.7e-10
rs6969741	7	114043161	G	A	0.000440286	-0.00804023	0.74
rs117358937	7	114044956	G	A	0.989582	0.00714683	0.13
rs190665216	7	114045026	T	A	0.997256	0.018392	0.06
rs538832641	7	114045242	G	A	0.996949	-0.00113126	0.91
rs117738679	7	114045485	A	G	0.966928	-0.0021012	0.46
rs75755264	7	114045651	G	A	0.997223	0.0110831	0.27
rs7456695	7	114045911	A	G	0.994541	0.00454671	0.5
rs2030915	7	114046369	C	G	0.573161	0.00604151	6.4e-10
rs188618606	7	114046440	T	C	0.998632	-0.00246143	0.91
rs192365409	7	114046809	G	A	0.995546	0.00325364	0.73
rs7795397	7	114047140	A	T	0.475519	0.00427513	1.1e-05
rs6966777	7	114047538	A	G	0.000482292	0.00285738	0.89
rs8180817	7	114047542	G	C	0.570355	0.00614942	3.2e-10
rs192314352	7	114047746	T	C	0.99751	0.0127953	0.21
rs73434153	7	114047869	T	C	0.999875	0.0262725	0.62
rs149069790	7	114048588	C	T	0.9975	0.0121059	0.24
rs192161286	7	114048696	C	T	0.989995	0.00450174	0.39
rs190267223	7	114049205	C	G	0.99751	0.0128189	0.21
rs113077019	7	114049533	A	G	0.991161	0.00420435	0.42
rs73208651	7	114049892	G	T	0.962189	-0.00203192	0.43
rs181717058	7	114050068	C	T	0.9975	0.0123467	0.22
rs180743182	7	114050976	A	G	0.997484	-0.00618897	0.59
rs149390204	7	114051119	A	G	0.997504	0.0130136	0.2
rs190909944	7	114051506	T	A	0.998703	0.0210183	0.16
rs79606018	7	114051529	G	A	0.915347	-0.00650998	0.00016
rs531940198	7	114051826	A	C	0.994732	-0.00476975	0.49
rs187837032	7	114052209	G	A	0.997503	0.0123619	0.22
rs75180272	7	114052268	A	T	0.973697	-0.00309804	0.28
rs112791970	7	114052552	G	A	0.973688	-0.00315046	0.28
rs118108522	7	114053331	T	C	0.992173	-0.0060795	0.32
rs117924790	7	114053385	G	A	0.996711	0.00353517	0.7
rs75759248	7	114053546	A	G	0.999802	0.0119504	0.78
rs150123021	7	114053916	G	A	0.997503	0.0124209	0.22
rs116999788	7	114054074	T	G	0.989504	0.00656483	0.17
rs112966452	7	114054430	A	C	0.973674	-0.00316454	0.27
rs116017453	7	114054976	T	C	0.997442	0.013147	0.19
rs12533005	7	114056055	G	C	0.573158	0.00604417	6.2e-10
rs12705964	7	114056460	A	G	0.936504	0.0026545	0.18
rs10241421	7	114056619	G	C	0.958852	-0.000541049	0.84
rs141514949	7	114056796	G	A	0.997853	0.00379288	0.72
rs11975039	7	114057109	G	T	0.915318	-0.00651907	0.00015
rs180893093	7	114057329	A	C	0.99622	-0.00870169	0.27
rs41304936	7	114058072	T	C	0.964208	0.00284545	0.27
rs2894699	7	114059156	C	T	0.573188	0.00604223	6.3e-10
rs116869259	7	114059199	C	G	0.915268	-0.0064591	0.00018
rs77369014	7	114059398	G	A	0.989936	0.00621533	0.2
rs117327635	7	114059728	C	T	0.969209	-0.00344382	0.21
rs1852469	7	114060476	A	T	0.953666	0.000632553	0.8
rs10228350	7	114060663	A	T	0.571987	-0.00433247	9.7e-06
rs550091639	7	114061974	A	T	0.998604	0.0296982	0.052
rs1830199	7	114061985	C	A	0.9995	0.0071869	0.76
rs77627039	7	114062103	G	T	0.990045	0.00585782	0.23
rs138927799	7	114062654	G	A	0.98729	-0.00714815	0.11
rs117042212	7	114063481	A	C	0.923952	0.00499247	0.0077
rs550197584	7	114063551	A	G	0.998387	0.00138938	0.93
rs76477277	7	114063746	T	A	0.998406	0.000497444	0.97
rs191699399	7	114065600	A	G	0.983043	0.00574296	0.12
rs62467866	7	114066260	G	A	0.981397	-0.00551337	0.12
rs375935869	7	114066439	C	A	0.997866	-0.000311557	0.98
rs190617761	7	114068707	A	G	0.994965	0.00568401	0.4
rs75638747	7	114069060	G	A	0.999005	0.0150466	0.32
rs17311630	7	114069114	G	A	0.969895	-0.00360363	0.2
rs189523652	7	114069285	T	A	0.997509	0.0137583	0.17
rs13238891	7	114069352	A	G	0.982412	-0.000452027	0.86
rs7785701	7	114069536	C	G	0.426845	-0.00603972	6.5e-10
rs546894231	7	114070240	C	T	0.99773	0.00590379	0.57
rs559744365	7	114070411	A	T	0.998305	0.00175529	0.83
rs536363473	7	114070666	A	T	0.995303	0.00731513	0.28
rs1476535	7	114071035	C	T	0.436857	-0.00625266	1.4e-10
rs536995095	7	114071597	C	T	0.998714	-0.0168673	0.28
rs10255943	7	114072443	A	G	0.287392	-0.0059223	3.6e-08
rs150542630	7	114073056	T	C	0.99871	-0.00915211	0.56
rs573750641	7	114073083	A	G	0.998425	-0.0155975	0.21
rs77221237	7	114073186	A	G	0.978984	0.00566416	0.089
rs114881801	7	114073229	T	C	0.999694	0.0100603	0.73
rs191158325	7	114073292	T	C	0.997479	0.0117501	0.25
rs73434158	7	114073293	A	G	0.999829	0.064382	0.14
rs56891748	7	114073637	T	C	0.999837	0.0779057	0.081
rs17137020	7	114073745	C	T	0.997327	0.0103944	0.29
rs10268637	7	114074257	C	T	0.524456	-0.00427003	1.1e-05
rs28534444	7	114075140	T	C	0.524493	-0.00428405	1.1e-05
rs151276840	7	114075384	G	T	0.997955	-0.00349347	0.75
rs140520233	7	114075653	C	T	0.987839	0.00489139	0.28
rs10246733	7	114075686	A	C	0.52444	-0.00428566	1.1e-05
rs138166892	7	114075832	G	A	0.99643	-0.00831971	0.39
rs189352331	7	114076277	T	C	0.997501	0.0116916	0.25
rs10280045	7	114076394	C	G	0.426965	-0.00607187	5.3e-10
rs191933387	7	114076527	T	C	0.998484	0.0207244	0.15
rs546828864	7	114076553	A	T	0.998222	0.00621769	0.61
rs142581681	7	114076804	T	A	0.997514	0.0125348	0.22
rs149847423	7	114077935	T	G	0.998671	0.0153043	0.3
rs143731144	7	114078176	A	G	0.97617	0.00656386	0.047
rs73718509	7	114078358	G	A	0.913496	-0.00614835	0.00031
rs17371272	7	114078869	A	G	0.933364	-0.00239808	0.22
rs73434173	7	114078930	A	T	0.999841	-0.019484	0.68
rs117493957	7	114079074	T	C	0.976474	-0.00652864	0.041
rs139530553	7	114079864	A	G	0.984601	0.00439567	0.31
rs188268377	7	114079955	A	C	0.998236	0.0136653	0.27
rs2014265	7	114080336	T	G	0.524567	-0.00437947	6.9e-06
rs10486026	7	114080435	A	G	0.747268	-0.00404425	0.00032
rs59219238	7	114080808	G	C	0.999412	0.0253812	0.26
rs140274640	7	114081158	T	C	0.997109	-0.00152977	0.9
rs574771566	7	114081745	C	G	0.999067	0.0104364	0.51
rs150023010	7	114082240	T	C	0.997533	0.0128957	0.21
rs181887665	7	114082315	G	T	0.998867	-0.0081014	0.7
rs10261780	7	114082494	T	C	0.524468	-0.00431613	9.4e-06
rs563200079	7	114082622	C	T	0.998302	0.0064162	0.61
rs113366673	7	114082643	G	C	0.988998	0.00223234	0.64
rs17371347	7	114083346	C	G	0.93329	0.000190002	0.94
rs10228494	7	114083550	C	G	0.425609	-0.0062928	1.3e-10
rs148927037	7	114083842	G	A	0.997452	-0.0012814	0.87
rs111461703	7	114084898	A	G	0.987544	0.00318217	0.47
rs75180486	7	114084934	A	G	0.995659	0.00129296	0.87
rs34484237	7	114085167	A	G	0.910505	0.0025331	0.13
rs138411074	7	114085419	G	A	0.991179	0.0106186	0.06
rs116992362	7	114085662	G	C	0.967377	-0.00234093	0.42
rs117454930	7	114085953	C	T	0.929026	0.00136752	0.45
rs113275967	7	114086004	T	A	0.988979	0.00179744	0.71
rs112984622	7	114086020	G	C	0.988977	0.00197445	0.68
rs16869712	7	114086194	A	G	0.958757	-0.000655748	0.75
rs17137023	7	114086290	A	G	0.995609	-0.00200606	0.78
rs74424488	7	114087371	T	G	0.999504	0.00999638	0.67
rs2068279	7	114087507	C	T	0.993669	0.020242	0.0018
rs7788102	7	114087785	G	C	0.999903	0.0027666	0.94
rs78620348	7	114087974	G	T	0.987897	0.00284343	0.52
rs534186762	7	114088308	A	G	0.997176	0.0138986	0.22
rs111486142	7	114088492	T	C	0.973485	-0.00428625	0.14
rs138156668	7	114088694	A	C	0.993416	-0.010928	0.079
rs73718510	7	114088843	T	C	0.999781	-0.001267	0.98
rs117787201	7	114089741	A	G	0.994489	0.00374019	0.57
rs187192546	7	114089772	A	T	0.998812	-0.000464911	0.96
rs17137029	7	114090458	T	C	0.999905	0.018598	0.75
rs188923864	7	114090981	G	T	0.993763	-0.00869575	0.17
rs568373365	7	114091505	G	A	0.998026	-0.0134149	0.29
rs10262192	7	114091753	G	A	0.524947	-0.00443573	5.2e-06
rs11769061	7	114091760	C	T	0.993111	0.000344126	0.95
rs10262103	7	114091844	C	A	0.423195	-0.00621166	2.2e-10
rs184522856	7	114093079	T	C	0.998498	0.0132408	0.29
rs73434180	7	114093191	G	C	0.999842	0.0775052	0.09
rs115295546	7	114093202	G	A	0.99991	0.0258679	0.64
rs572300302	7	114093680	G	A	0.994105	-0.00236312	0.72
rs145918189	7	114095979	A	G	0.996379	-0.00133942	0.95
rs17137034	7	114096357	G	A	0.99989	0.0293371	0.6
rs117889999	7	114096685	G	A	0.994509	0.00395838	0.55
rs10231382	7	114096846	A	T	0.525192	-0.00446967	4.3e-06
rs139001507	7	114097109	G	C	0.997318	0.0117482	0.22
rs112296810	7	114097750	G	C	0.908611	-0.0053788	0.0013
rs187992048	7	114097754	C	T	0.996348	0.0163586	0.054
rs370501609	7	114097762	C	G	0.992567	-0.00130927	0.84
rs192552504	7	114097888	G	T	0.990826	0.00811711	0.12
rs182257174	7	114098083	G	C	0.997702	0.0146386	0.19
rs187641593	7	114098255	A	G	0.997406	0.0129743	0.19
rs149600789	7	114098336	C	A	0.997714	-0.0244136	0.035
rs78099703	7	114098526	T	G	0.929218	-0.000123147	0.98
rs184823115	7	114098533	A	G	0.998749	-0.0145927	0.29
rs190214044	7	114098550	A	T	0.996687	0.00502789	0.6
rs73434183	7	114099012	G	T	0.997354	0.0100373	0.32
rs73208655	7	114099023	C	A	0.977112	-0.00519257	0.11
rs73208657	7	114099024	T	G	0.977072	-0.00510303	0.11
rs188407211	7	114099795	C	T	0.995002	0.00105162	0.84
rs572141072	7	114099895	C	T	0.998723	0.0136862	0.36
rs73208658	7	114100216	G	C	0.998489	0.00326937	0.81
rs563397513	7	114100531	A	T	0.998402	-0.0141163	0.26
rs115132810	7	114100575	C	T	0.998388	0.00861589	0.51
rs17312239	7	114100602	A	T	0.971975	-0.000327069	0.91
rs76900253	7	114101040	C	T	0.998385	0.00902523	0.49
rs17137039	7	114101452	C	T	0.996091	0.00471249	0.57
rs6963722	7	114102053	C	A	0.997348	0.0117157	0.24
rs6963603	7	114102084	A	C	0.995663	0.00963879	0.23
rs183234805	7	114102146	C	A	0.996291	0.00827475	0.33
rs138520889	7	114102293	G	A	0.914899	-0.00609419	0.00039
rs143816617	7	114102775	T	G	0.992555	-0.00934586	0.14
rs73208659	7	114103013	A	G	0.98345	-0.00767361	0.045
rs78315655	7	114103208	G	C	0.997232	0.0102162	0.3
rs17137041	7	114103711	A	G	0.997251	0.0106964	0.28
rs73434190	7	114103813	C	T	0.997335	0.0111243	0.26
rs76853245	7	114103926	A	G	0.955397	-0.00305545	0.18
rs74475067	7	114104012	T	A	0.898247	-0.00454796	0.0042
rs10228327	7	114104389	T	C	0.504385	-0.00450208	3.2e-06
rs6950815	7	114104519	G	A	0.017101	-0.00709479	0.055
rs547289623	7	114104602	A	T	0.998852	0.0128388	0.42
rs6466487	7	114105453	T	A	0.997249	0.0107803	0.28
rs148456788	7	114105678	A	G	0.99212	-0.00349795	0.58
rs142602651	7	114105835	C	T	0.997232	-0.00312263	0.77
rs530872360	7	114106644	A	T	0.997768	-0.00630311	0.62
rs544674873	7	114106789	G	A	0.994666	-0.00390215	0.58
rs150485364	7	114106839	T	C	0.995087	0.0053511	0.44
rs10486024	7	114106851	A	G	0.999349	0.0081612	0.7
rs56101597	7	114107002	G	T	0.824042	-0.00222499	0.076
rs182237985	7	114107013	T	C	0.99859	-0.0263884	0.052
rs191884346	7	114107348	A	G	0.998855	-0.002668	0.9
rs10225528	7	114107594	C	G	0.26433	-0.0072489	3e-11
rs17137045	7	114108306	T	G	0.997252	0.010876	0.27
rs185882303	7	114109038	A	G	0.994642	-0.00848542	0.21
rs727644	7	114109349	A	G	0.404603	-0.00644577	4.6e-11
rs539036694	7	114109419	A	C	0.998601	0.0214256	0.14
rs78910298	7	114109636	A	C	0.98077	-0.000421548	0.89
rs561328513	7	114110348	C	T	0.997054	0.00375385	0.66
rs4727799	7	114110568	C	T	0.351471	-0.00699622	3.5e-12
rs17137047	7	114110626	G	A	0.997231	0.0121559	0.22
rs191701241	7	114110714	A	G	0.998893	-0.0378278	0.012
rs143311729	7	114110760	A	G	0.995552	0.00669998	0.4
rs187571391	7	114111206	C	A	0.997399	0.0127053	0.2
rs11767242	7	114111292	T	C	0.903885	-0.0054497	0.00079
rs78575500	7	114111294	A	G	0.997332	0.0117767	0.24
rs566974600	7	114111577	T	C	0.998827	0.0128927	0.41
rs112457017	7	114112544	G	A	0.973704	-0.00370162	0.21
rs2158124	7	114112986	A	T	0.903885	-0.00543035	0.00082
rs57915188	7	114113526	C	T	0.997234	0.0119946	0.22
rs151120176	7	114113684	G	C	0.998089	0.0059162	0.63
rs73436109	7	114113746	A	T	0.999456	0.00349966	0.85
rs546219795	7	114114426	G	A	0.993639	-0.00537776	0.38
rs182919360	7	114114551	G	A	0.997381	-0.0165584	0.087
rs2396751	7	114115049	A	G	0.504364	-0.00446682	3.7e-06
rs141710363	7	114115059	G	C	0.993986	0.00756836	0.26
rs2189011	7	114115268	T	C	0.50434	-0.00446188	3.8e-06
rs7783012	7	114116881	G	A	0.40707	-0.0067052	7.4e-12
rs117111413	7	114117463	A	G	0.994921	0.00334786	0.62
rs181900950	7	114117721	A	C	0.998335	-0.0104214	0.48
rs148293708	7	114117743	A	G	0.993077	-0.0106107	0.066
rs113032798	7	114117769	C	T	0.997329	0.0129329	0.19
rs186589371	7	114117818	G	A	0.998885	-0.0193923	0.21
rs79950282	7	114117862	G	A	0.978582	0.00490725	0.15
rs2396752	7	114118112	C	T	0.0991834	-0.00739873	4.2e-06
rs718378	7	114118220	G	A	0.99724	0.0114278	0.25
rs73436113	7	114118279	T	A	0.99734	0.0123534	0.21
rs148610174	7	114118636	G	A	0.997377	0.0135582	0.17
rs144965025	7	114119009	G	A	0.998044	-0.00645271	0.54
rs552316070	7	114119074	G	A	0.997141	-0.0249325	0.011
rs573065196	7	114119113	G	A	0.993494	-0.00475654	0.44
rs2189010	7	114119430	G	A	0.404711	-0.00642986	5.1e-11
rs73436117	7	114119485	T	C	0.997337	0.0122309	0.22
rs200751610	7	114119597	A	G	0.999791	0.012459	0.72
rs35197489	7	114119650	G	A	0.999465	0.00755527	0.72
rs182640300	7	114119762	A	G	0.99798	-0.010477	0.43
rs17312686	7	114119889	A	G	0.82137	-0.00162768	0.19
rs17372022	7	114119935	T	G	0.734652	-0.00444197	4.5e-05
rs59033287	7	114120159	T	G	0.997338	0.0119157	0.23
rs147079843	7	114120160	T	A	0.995426	-0.0211117	0.0038
rs151086285	7	114120342	G	A	0.998463	0.0189067	0.12
rs7802637	7	114120473	G	T	0.995049	0.00158502	0.86
rs560009042	7	114120674	A	G	0.994612	-0.00400966	0.57
rs562751335	7	114120814	A	G	0.998718	0.014182	0.34
rs115992458	7	114121623	C	A	0.999847	0.0489025	0.25
rs73436119	7	114121700	C	T	0.999861	0.0718784	0.13
rs141761479	7	114121849	A	G	0.968893	-0.00228849	0.44
rs2106900	7	114122506	C	T	0.507246	-0.00471609	1e-06
rs2189008	7	114123308	C	T	0.506854	-0.00474166	9.1e-07
rs150532998	7	114123391	A	G	0.995353	0.00666957	0.41
rs139465860	7	114123489	T	C	0.981065	0.00456208	0.23
rs73436122	7	114124242	G	T	0.997334	0.0123494	0.21
rs6974757	7	114124660	C	G	0.406691	-0.00670786	7.2e-12
rs73436124	7	114124986	A	G	0.999861	0.0706611	0.14
rs542380105	7	114125462	T	A	0.998874	0.00623173	0.7
rs17312861	7	114125510	A	G	0.0882169	-0.00694769	4.7e-05
rs144069150	7	114125913	T	A	0.997076	-0.00801548	0.38
rs62467872	7	114126021	T	G	0.966293	-0.000359741	0.9
rs116976497	7	114126233	A	G	0.997395	0.0134666	0.18
rs9690659	7	114126322	C	A	0.997335	0.0123237	0.21
rs9690670	7	114126399	G	A	0.997333	0.012429	0.21
rs2079070	7	114126432	C	G	0.264534	-0.00732254	1.9e-11
rs138055363	7	114126720	A	G	0.998347	-0.0092051	0.47
rs558159153	7	114126893	C	T	0.99308	-0.0105915	0.067
rs75729639	7	114127155	A	G	0.999794	0.0115465	0.74
rs111549411	7	114127207	G	A	0.99721	0.0114028	0.25
rs62467873	7	114127476	G	A	0.966499	-2.3945e-05	1
rs185325120	7	114127867	A	G	0.99874	-0.0256069	0.084
rs181281490	7	114127893	C	A	0.996921	0.0021657	0.81
rs62467874	7	114127894	G	A	0.75647	-0.00351495	0.0017
rs73436134	7	114128167	C	T	0.99945	-0.000728853	1
rs533362385	7	114128393	G	A	0.997263	-0.0120866	0.2
rs17372211	7	114128992	G	A	0.724624	-0.00414737	0.00012
rs10249234	7	114129137	G	A	0.404498	-0.00642387	5.4e-11
rs147360399	7	114129348	G	A	0.997704	0.00771577	0.52
rs73208664	7	114129361	C	T	0.976509	-0.00270424	0.42
rs73436138	7	114129503	C	T	0.997235	0.0119835	0.22
rs73436141	7	114130487	G	A	0.997335	0.0117484	0.24
rs192320319	7	114131650	G	T	0.999795	0.0115825	0.74
rs57852367	7	114132032	C	G	0.99726	0.0115133	0.24
rs184254956	7	114132382	G	A	0.998149	0.0076453	0.53
rs563391846	7	114132473	C	A	0.998775	-0.0131114	0.39
rs559374362	7	114132717	G	T	0.998495	-0.000408625	0.99
rs182648938	7	114133573	G	A	0.99573	-0.00657192	0.37
rs150150455	7	114133578	G	T	0.998356	-0.00892527	0.49
rs11765749	7	114133980	G	T	0.940678	-0.00547536	0.0073
rs2040659	7	114134131	A	G	0.981001	0.00632697	0.09
rs536992409	7	114134331	C	T	0.998346	0.0160169	0.27
rs556797039	7	114134583	A	G	0.998088	-0.00398602	0.73
rs17312994	7	114136568	T	C	0.966511	-7.60849e-05	0.98
rs551302214	7	114136750	G	C	0.99791	-0.0145554	0.18
rs561515902	7	114136819	C	T	0.99482	0.00225211	0.7
rs140025160	7	114137235	G	A	0.987343	-0.00165522	0.7
rs1989903	7	114137940	A	G	0.40446	-0.00641026	5.9e-11
rs117605848	7	114138138	T	C	0.940682	-0.00552572	0.0067
rs113977958	7	114138242	A	G	0.997334	0.0119618	0.23
rs17137054	7	114138294	G	T	0.999785	0.000635659	0.98
rs2040658	7	114138751	G	C	0.404443	-0.00642291	5.4e-11
rs183401055	7	114138805	C	T	0.998488	-0.000485337	0.98
rs73436146	7	114139495	G	A	0.997322	0.0122553	0.22
rs12113612	7	114139684	G	A	0.504519	-0.004458	3.9e-06
rs73436147	7	114139833	C	T	0.997334	0.0114157	0.25
rs117005160	7	114139879	C	T	0.967264	-0.00237351	0.4
rs187794271	7	114140258	A	G	0.998685	-0.0253189	0.17
rs200531240	7	114140291	G	A	0.998903	-0.0307001	0.24
rs1015511	7	114142250	A	G	0.404767	-0.00646504	4.1e-11
rs73436155	7	114142450	T	C	0.997332	0.0122574	0.22
rs78379682	7	114143277	G	A	0.982796	0.00499847	0.18
rs75383939	7	114143374	T	A	0.935245	0.000481179	0.82
rs10266297	7	114143407	C	T	0.40474	-0.00646743	4e-11
rs186682698	7	114143600	A	T	0.992355	0.000518793	0.9
rs192043117	7	114143611	C	T	0.997399	0.0130139	0.19
rs9649368	7	114143651	T	A	0.504908	-0.00453882	2.6e-06
rs12530547	7	114144302	T	A	0.980881	0.00487347	0.19
rs17137058	7	114145306	G	A	0.999793	0.0123375	0.72
rs79986610	7	114145348	C	A	0.980542	0.00775674	0.029
rs6466488	7	114145525	G	A	0.403845	-0.00644223	5e-11
rs188348870	7	114145719	G	T	0.997447	0.0143497	0.15
rs183994649	7	114146097	C	A	0.986353	0.00570288	0.19
rs73436157	7	114146131	G	A	0.997165	0.0101335	0.29
rs183695171	7	114146223	T	C	0.998604	-0.00773431	0.61
rs189586407	7	114146242	T	A	0.998566	0.0164654	0.22
rs72603566	7	114147055	A	T	0.95204	-4.89766e-05	0.97
rs10279936	7	114147217	C	A	0.504141	-0.00437093	6.2e-06
rs79347218	7	114147658	T	C	0.939762	-0.000953832	0.65
rs58552483	7	114147781	C	T	0.989724	0.00626199	0.19
rs11767144	7	114147797	A	G	0.903019	-0.00556591	0.00057
rs143046916	7	114147921	G	A	0.992031	-0.00382695	0.54
rs73436158	7	114148169	T	C	0.989954	0.00620088	0.2
rs73718515	7	114148188	A	T	0.997191	0.0132313	0.16
rs2189015	7	114148243	A	G	0.396802	-0.00633568	1.3e-10
rs2396753	7	114148331	C	A	0.396887	-0.00634836	1.2e-10
rs560663001	7	114148873	G	A	0.993104	-0.0105654	0.068
rs17137063	7	114148969	A	G	0.999731	-0.00140082	1
rs139882260	7	114149134	C	T	0.993621	0.00201083	0.74
rs117732244	7	114149376	T	C	0.995756	0.00734764	0.33
rs531755070	7	114149479	A	T	0.994566	0.00551344	0.46
rs73429307	7	114149576	T	C	0.999728	-0.003366	0.95
rs564837347	7	114149731	G	A	0.998572	0.00697372	0.61
rs17137067	7	114150221	A	T	0.998695	0.00288298	0.83
rs534351082	7	114150258	G	C	0.996956	-0.000681986	0.94
rs76446416	7	114150449	A	C	0.903011	-0.00557209	0.00056
rs112553986	7	114150724	C	G	0.903007	-0.00557064	0.00056
rs539599417	7	114150943	A	C	0.998013	-0.00957867	0.46
rs556460691	7	114150946	A	G	0.995643	-0.0210759	0.0053
rs181040099	7	114151271	G	C	0.995438	-0.00013553	0.95
rs77920599	7	114151419	A	G	0.904448	-0.00592481	0.00028
rs77823977	7	114151652	T	C	0.96943	-0.00430945	0.12
rs530890308	7	114151773	A	T	0.997684	0.00110256	0.9
rs147627217	7	114152125	T	C	0.999859	0.0049607	0.87
rs188428819	7	114152328	G	A	0.99808	0.0101196	0.41
rs146191926	7	114152403	G	A	0.998068	-0.00406984	0.72
rs187205209	7	114152965	C	T	0.998763	0.0331437	0.024
rs113503202	7	114152974	C	T	0.999731	-0.00104587	0.99
rs145846959	7	114153004	G	A	0.99707	-0.00759614	0.4
rs192277383	7	114153007	C	T	0.997199	-0.0109942	0.25
rs145486942	7	114153091	C	G	0.967432	-0.00227919	0.43
rs977429	7	114153103	T	C	0.999729	-0.00326264	0.96
rs184698755	7	114153138	A	C	0.998493	-0.00103889	0.95
rs184321440	7	114153773	T	C	0.988957	-0.00715532	0.11
rs2894711	7	114154098	A	G	0.95831	-0.00078193	0.76
rs186489730	7	114154813	A	G	0.993964	-0.000299056	0.98
rs189718676	7	114154894	G	T	0.99979	-0.000322823	0.99
rs111591821	7	114156794	A	C	0.999732	-0.00137879	1
rs192837869	7	114157016	T	C	0.996591	-0.00619467	0.46
rs148327739	7	114157060	A	G	0.997069	-0.00828028	0.36
rs73429321	7	114157606	G	C	0.999731	-0.00170294	0.99
rs73429325	7	114157654	T	G	0.992824	0.00339984	0.52
rs115718442	7	114157912	G	A	0.999746	0.0152609	0.61
rs117489577	7	114158057	C	A	0.978995	-0.009354	0.0066
rs113727874	7	114158319	C	T	0.993834	0.000885529	0.87
rs17137077	7	114158477	T	A	0.999731	-0.00166348	1
rs145318256	7	114158582	G	T	0.998878	0.0054782	0.73
rs542017475	7	114158830	G	A	0.99796	0.00277903	0.8
rs9969232	7	114158954	G	A	0.349164	-0.00670613	3.1e-11
rs73429327	7	114158988	G	T	0.999727	-0.00311305	0.96
rs17372842	7	114159242	G	A	0.904444	-0.00593193	0.00027
rs146437368	7	114159736	T	C	0.986507	0.00487442	0.27
rs77539282	7	114159937	G	A	0.999796	0.00998412	0.73
rs528833287	7	114160651	T	C	0.998837	-0.0165276	0.32
rs6969188	7	114160742	G	A	0.54574	-0.00431504	8.6e-06
rs148134212	7	114160798	C	T	0.997703	-0.0331557	0.013
rs6969376	7	114160871	G	A	0.396583	-0.00643709	6.7e-11
rs73718516	7	114161744	A	C	0.997158	0.0115483	0.22
rs577638851	7	114162067	T	C	0.997748	0.0329443	0.0024
rs6980093	7	114162740	G	A	0.396489	-0.00643847	6.7e-11
rs6957330	7	114164165	A	G	0.757882	-0.0033507	0.0031
rs73429330	7	114164499	C	T	0.999732	-0.00120705	0.99
rs116898169	7	114164990	T	C	0.998389	0.00236106	0.85
rs73429339	7	114167457	G	C	0.999725	-0.00476902	0.92
rs141384461	7	114168208	C	T	0.99986	0.00484786	0.87
rs150787916	7	114168358	A	G	0.996921	-0.010191	0.25
rs190964235	7	114168466	A	G	0.998484	-0.00317652	0.83
rs573607773	7	114168568	T	C	0.998895	-0.00130471	0.93
rs11764740	7	114170252	A	G	0.904146	-0.00597423	0.00024
rs9332390	7	114171145	A	G	0.502505	-0.00428899	9.2e-06
rs189491154	7	114171690	T	G	0.98692	-0.007237	0.098
rs181772454	7	114171691	A	T	0.986947	-0.00716742	0.1
rs77979311	7	114171773	G	T	0.939844	-0.000618834	0.77
rs57773192	7	114172154	G	C	0.957885	-0.00036586	0.9
rs187449038	7	114172285	C	T	0.998631	0.00793767	0.62
rs73208666	7	114172552	A	G	0.983507	0.00858252	0.03
rs187896754	7	114172607	C	A	0.996639	0.00121572	0.82
rs114450326	7	114172756	T	A	0.999814	0.00449647	0.86
rs143614590	7	114173392	G	A	0.997924	0.00265461	0.79
rs17373157	7	114174234	T	C	0.904409	-0.0060006	0.00023
rs189568307	7	114174529	A	G	0.998505	0.00611878	0.64
rs181978130	7	114174624	C	T	0.992882	0.00181447	0.74
rs111728681	7	114175620	T	A	0.990797	0.00242075	0.63
rs7788341	7	114175727	G	A	0.990017	0.00623749	0.19
rs139040580	7	114176337	A	G	0.994132	-0.000954305	0.92
rs35325998	7	114176415	T	C	0.990017	0.00627111	0.19
rs12674004	7	114176851	G	A	0.990015	0.00625835	0.19
rs188185769	7	114177046	T	C	0.992898	0.00196078	0.72
rs571383898	7	114177440	A	G	0.99892	0.010628	0.55
rs73716907	7	114178084	T	C	0.99722	0.0114596	0.23
rs188335408	7	114178233	G	A	0.998674	0.0255246	0.065
rs78027924	7	114178279	T	A	0.904439	-0.00601133	0.00022
rs10486023	7	114178653	A	G	0.952062	8.71628e-05	0.98
rs35487108	7	114179030	A	G	0.990013	0.006257	0.19
rs552725494	7	114179411	G	A	0.997212	-0.00860859	0.36
rs10262462	7	114180062	A	G	0.396635	-0.00642921	7.1e-11
rs149285266	7	114180256	A	C	0.99837	0.00738967	0.57
rs11762406	7	114180292	C	A	0.915357	-0.00674522	9.1e-05
rs576533809	7	114180511	G	A	0.996679	0.00583944	0.51
rs183850503	7	114180867	G	A	0.996696	-0.00675025	0.43
rs75819533	7	114181032	G	A	0.915377	-0.00674863	9.1e-05
rs80290540	7	114181421	G	T	0.904446	-0.00603815	0.00021
rs575021794	7	114181772	C	T	0.9985	0.00923858	0.46
rs112004594	7	114181830	A	G	0.989181	0.000630532	0.9
rs187585927	7	114181843	C	T	0.994152	-0.00701895	0.26
rs17313988	7	114182048	T	G	0.904431	-0.00604356	0.00021
rs117146298	7	114182153	C	T	0.994241	0.00154847	0.76
rs560458356	7	114182359	A	T	0.998896	-0.000775485	1
rs11765272	7	114182915	C	G	0.904342	-0.00605531	0.0002
rs73429347	7	114183387	A	G	0.990024	0.00625505	0.19
rs7458242	7	114184098	G	A	0.396622	-0.00641684	7.8e-11
rs73716909	7	114184659	A	C	0.999335	0.0256389	0.22
rs150358862	7	114184785	A	G	0.987368	-0.00243464	0.61
rs548688134	7	114185474	T	C	0.998891	-0.00214254	0.87
rs75664735	7	114185496	A	G	0.99297	0.00381857	0.48
rs189134835	7	114185500	T	A	0.994914	0.00283267	0.71
rs74434629	7	114185597	T	C	0.97414	0.0043879	0.16
rs117693704	7	114185677	A	T	0.981115	-0.00880291	0.017
rs142682484	7	114185880	T	C	0.994089	-0.000639371	0.96
rs34234044	7	114185937	A	G	0.982602	0.00134873	0.77
rs148595416	7	114186164	G	A	0.997143	0.0158765	0.089
rs79639717	7	114186287	C	A	0.973959	-0.00427382	0.15
rs10953761	7	114186679	A	G	0.894445	-0.00483466	0.0019
rs76788027	7	114186704	C	A	0.904416	-0.00603226	0.00021
rs74382451	7	114186863	A	G	0.979849	0.00745706	0.029
rs7781807	7	114187087	G	A	0.89445	-0.00483329	0.002
rs17137087	7	114187476	G	C	0.958169	-0.00104595	0.68
rs6466489	7	114187588	G	A	0.894437	-0.00482117	0.002
rs6953249	7	114187828	G	A	0.894446	-0.00482938	0.002
rs17137088	7	114187935	G	A	0.958198	-0.000803155	0.76
rs6953572	7	114188010	G	A	0.894168	-0.0048212	0.002
rs6953161	7	114188020	A	G	0.894448	-0.00482911	0.002
rs6953359	7	114188174	A	G	0.904394	-0.00600978	0.00022
rs537431440	7	114188241	A	G	0.998198	-0.006251	0.6
rs78908968	7	114189249	G	A	0.978397	0.00544426	0.099
rs17137091	7	114189786	A	G	0.894416	-0.00484742	0.0019
rs144368173	7	114189922	G	A	0.982108	-0.0137285	0.00022
rs148770800	7	114190048	T	C	0.999023	-0.00228607	0.89
rs73429356	7	114190146	G	A	0.999937	0.0883982	0.24
rs201568419	7	114190167	C	T	0.972921	-0.0112799	0.01
rs189955764	7	114190203	C	G	0.999848	0.00728432	0.81
rs189203299	7	114190450	C	T	0.998797	0.00135531	0.92
rs186570809	7	114190471	T	G	0.98869	-0.00661829	0.13
rs10953762	7	114190473	A	G	0.894421	-0.00485479	0.0019
rs10953763	7	114190506	A	T	0.894421	-0.00485479	0.0019
rs7784315	7	114190643	T	C	0.894399	-0.00484311	0.0019
rs7801324	7	114190729	A	G	0.894421	-0.00485529	0.0018
rs139642996	7	114190900	A	G	0.993576	-0.010243	0.097
rs577743077	7	114192057	G	A	0.998499	-0.00436311	0.72
rs9641517	7	114192486	C	T	0.894445	-0.00486096	0.0018
rs7794413	7	114192545	T	C	0.502441	-0.00430074	8.8e-06
rs188425973	7	114192564	A	T	0.995885	0.00741356	0.38
rs528781664	7	114192768	C	T	0.993169	0.0014086	0.79
rs78193760	7	114192934	T	G	0.998701	0.00136861	0.93
rs9641518	7	114193048	C	G	0.894447	-0.00485556	0.0018
rs116212788	7	114193254	C	A	0.999806	0.00497854	0.83
rs190005255	7	114193721	A	G	0.994737	0.00831505	0.22
rs9641519	7	114193749	T	C	0.894446	-0.00487088	0.0018
rs1859100	7	114194615	T	G	0.396623	-0.00641825	7.9e-11
[truncated: 902 more rows]

## Sheet: FOXP2_FrequentInsomniaSymptoms
MarkerName	CHR	BP	Allele1	Allele2	Freq1	BETA	P-value
rs79461613	7	113626926	G	A	0.999774	-0.01872	0.76
rs7791396	7	113626929	G	C	0.382506	0.00118398	0.43
rs12705932	7	113627084	G	A	0.907728	0.00707544	0.0049
rs75520642	7	113627119	A	C	0.9387	0.00402097	0.17
rs7795544	7	113627620	A	G	0.025005	0.00665347	0.14
rs7778798	7	113627706	T	G	0.818265	-0.00206368	0.24
rs567183825	7	113627786	A	G	0.995011	-0.0314312	0.0027
rs117235742	7	113627835	A	C	0.988014	-0.012323	0.036
rs78567254	7	113628925	G	A	0.987669	0.0072614	0.24
rs559080649	7	113629801	T	A	0.998716	-0.0230722	0.24
rs182244256	7	113630632	C	T	0.998526	0.0248015	0.18
rs200095601	7	113630790	C	A	0.998372	-0.0323017	0.12
rs77412883	7	113631095	C	T	0.98142	-0.00419961	0.45
rs1117728	7	113631161	T	C	0.383334	0.00119119	0.43
rs1493949	7	113631742	G	A	0.907665	0.00714024	0.0045
rs1552876	7	113631751	G	T	0.0250052	0.00664953	0.14
rs56253231	7	113631903	T	G	0.977416	0.00615947	0.2
rs4730615	7	113631921	C	A	0.382402	0.00120305	0.42
rs4727792	7	113632044	C	T	0.383259	0.00121823	0.42
rs183229739	7	113632271	G	A	0.99692	-0.0286786	0.028
rs1304831	7	113632620	G	T	0.382399	0.00120633	0.42
rs187602215	7	113632835	G	A	0.99819	0.0278852	0.11
rs142879506	7	113633373	T	C	0.991205	0.000715582	0.91
rs145027996	7	113633549	A	G	0.995374	0.00457093	0.68
rs1602969	7	113633566	G	A	0.383333	0.00119481	0.43
rs62468004	7	113633675	G	T	0.907155	0.00351966	0.14
rs1602970	7	113633730	A	G	0.38335	0.00120072	0.42
rs12705933	7	113633910	G	A	0.383594	0.00122299	0.42
rs117937143	7	113633973	A	G	0.993516	-0.00553316	0.57
rs12666219	7	113634193	G	A	0.382399	0.00120633	0.42
rs1908225	7	113635569	C	T	0.38333	0.00119493	0.43
rs552681841	7	113635632	T	C	0.997699	0.00350482	0.79
rs566206175	7	113635717	A	C	0.997949	-0.0223573	0.2
rs4554400	7	113635947	G	A	0.383328	0.00119666	0.43
rs112222712	7	113636028	T	C	0.99924	-0.0112375	0.71
rs190071945	7	113636160	T	C	0.998687	-0.00629501	0.78
rs62468005	7	113636177	T	C	0.976057	-0.00781913	0.088
rs74301867	7	113636807	G	A	0.968915	0.0110276	0.0077
rs117784647	7	113636868	T	C	0.987113	0.00413948	0.55
rs10953750	7	113636951	A	G	0.805279	-0.00272862	0.1
rs560590443	7	113636966	G	A	0.998644	0.0343852	0.13
rs547106800	7	113637234	C	T	0.998922	0.00590564	0.83
rs138098256	7	113637392	G	A	0.982615	0.00635304	0.29
rs3947472	7	113637550	G	A	0.642522	-0.000561987	0.72
rs115940057	7	113637618	C	T	0.998869	0.0103676	0.68
rs12669257	7	113638672	G	A	0.38333	0.00119425	0.43
rs117481030	7	113638804	G	A	0.989331	-0.0114546	0.069
rs1908226	7	113639564	C	T	0.3824	0.00120244	0.42
rs4730617	7	113639779	C	T	0.382399	0.00120222	0.42
rs534201436	7	113639784	T	A	0.997406	0.0167778	0.28
rs4730618	7	113639885	T	C	0.383336	0.00119097	0.43
rs577268146	7	113639992	T	C	0.995415	-0.0101629	0.38
rs10500036	7	113640883	C	T	0.38334	0.00118881	0.43
rs111306762	7	113641270	C	A	0.999794	-0.0126359	0.85
rs4727793	7	113641750	A	T	0.38332	0.00119643	0.43
rs35064988	7	113642789	T	C	0.98134	0.0060583	0.25
rs12669061	7	113643514	G	A	0.383336	0.00119013	0.43
rs140672000	7	113643515	T	C	0.977515	-0.00261613	0.6
rs113009363	7	113643596	C	G	0.998389	-0.00126804	0.92
rs12669052	7	113643632	C	T	0.383586	0.00121723	0.42
rs542031002	7	113643894	A	C	0.998727	0.017534	0.42
rs74527886	7	113643957	T	A	0.960837	-0.00423138	0.25
rs74950345	7	113644002	C	A	0.958659	-0.00244608	0.5
rs12534359	7	113644064	G	A	0.382629	0.00118791	0.43
rs138259470	7	113644187	A	G	0.997736	-0.0339524	0.018
rs35691709	7	113644449	C	A	0.383563	0.00122475	0.41
rs6959158	7	113644623	A	G	0.0015866	-0.0271573	0.13
rs190851071	7	113644676	C	T	0.998338	0.0140206	0.43
rs187498877	7	113645888	G	C	0.99841	0.0312929	0.14
rs4368917	7	113646099	T	C	0.00101751	-0.0317123	0.16
rs2396706	7	113646277	G	A	0.0250146	0.00678862	0.13
rs114953467	7	113646411	C	G	0.999566	-0.0185178	0.58
rs545793864	7	113646415	G	A	0.998587	-0.00863558	0.69
rs74756693	7	113647168	C	A	0.908296	0.00734246	0.0036
rs192610654	7	113647466	T	A	0.994727	0.00732993	0.47
rs148144358	7	113647611	C	T	0.994847	-0.0137337	0.19
rs6975856	7	113648047	A	G	0.619223	-0.00134478	0.37
rs73437630	7	113648155	T	C	0.998879	0.00214265	0.89
rs147466368	7	113648386	G	A	0.996734	0.003419	0.79
rs11973667	7	113648480	A	T	0.924643	-0.00171146	0.58
rs35689730	7	113648597	T	C	0.382908	0.00128568	0.39
rs534904035	7	113648896	G	A	0.998416	-0.0203791	0.29
rs6651116	7	113649069	C	G	0.99886	0.00169362	0.9
rs150559412	7	113649337	C	T	0.987353	0.00533069	0.41
rs117884923	7	113649407	T	C	0.998255	-0.0102071	0.68
rs1353172	7	113649625	G	A	0.475242	-0.00114382	0.42
rs1353173	7	113649686	T	C	0.475151	-0.00119176	0.4
rs1552874	7	113650147	T	C	0.383786	0.00130897	0.38
rs548934162	7	113650436	G	T	0.998928	-0.00271672	0.84
rs147055539	7	113650761	C	A	0.998659	0.0466838	0.025
rs183105268	7	113650863	G	A	0.997673	0.0220473	0.15
rs34299337	7	113650897	T	G	0.642482	-0.000531864	0.74
rs73437632	7	113652242	G	A	0.999798	-0.0100149	0.89
rs147682015	7	113653785	C	T	0.998147	-0.0235567	0.27
rs148292854	7	113654384	T	G	0.997976	-0.00967639	0.55
rs180884749	7	113654983	A	C	0.998321	0.0246297	0.18
rs1552873	7	113655078	C	T	0.38369	0.00130058	0.39
rs143889167	7	113655388	T	A	0.996464	-0.0134782	0.25
rs186779591	7	113656815	G	A	0.998843	0.0189523	0.43
rs150211407	7	113656924	G	A	0.99644	0.0231502	0.075
rs144884931	7	113657302	C	T	0.982063	-0.00504495	0.37
rs12540755	7	113657853	G	A	0.642226	-0.000554989	0.73
rs117922200	7	113658103	T	C	0.941235	-0.00560452	0.055
rs148028428	7	113658454	C	T	0.997966	-0.00720366	0.62
rs10226653	7	113658743	C	A	0.981222	0.00840533	0.27
rs62468028	7	113659638	C	T	0.97609	-0.00751342	0.1
rs6956121	7	113659940	T	C	0.998566	0.0458119	0.023
rs547349997	7	113660077	C	T	0.998571	0.0218056	0.29
rs557699021	7	113660812	C	T	0.998731	-0.000185109	0.95
rs571257662	7	113660948	C	G	0.998112	-0.00053556	0.97
rs73437692	7	113660961	C	G	0.999797	-0.00934791	0.9
rs189058068	7	113660990	A	C	0.998471	0.0401626	0.072
rs10953751	7	113661375	T	C	0.383585	0.00130714	0.38
rs77040782	7	113661483	G	A	0.977208	0.00711346	0.13
rs188250284	7	113662446	T	C	0.997062	0.00732465	0.62
rs140434389	7	113662892	G	A	0.987114	0.00705866	0.26
rs6952030	7	113662922	C	T	0.383425	0.00127703	0.4
rs79995991	7	113663592	T	G	0.999786	-0.0122508	0.84
rs567061441	7	113663885	G	A	0.997162	-0.026713	0.051
rs13222524	7	113664061	A	G	0.383452	0.0012649	0.4
rs568225299	7	113664131	A	T	0.997608	-0.0275122	0.077
rs12705940	7	113664173	T	C	0.383619	0.0012993	0.39
rs1038958	7	113664330	G	A	0.806671	-0.00295809	0.08
rs111720358	7	113665221	C	A	0.99759	0.011021	0.48
rs6972654	7	113665284	C	T	0.383619	0.00129517	0.39
rs1548135	7	113665385	C	T	0.0250167	0.00682187	0.13
rs116893232	7	113665542	C	T	0.981582	0.005285	0.3
rs148542908	7	113665666	C	T	0.99666	0.0102357	0.44
rs79213632	7	113665902	C	A	0.975455	-0.0107269	0.014
rs73437695	7	113666179	G	A	0.999793	-0.0055115	0.96
rs563020346	7	113667907	A	T	0.998551	-0.00433854	0.89
rs189916258	7	113668507	G	A	0.998497	0.0398149	0.041
rs4727795	7	113668787	A	G	0.38236	0.00120578	0.42
rs73204276	7	113669075	A	T	0.87899	-0.00286364	0.18
rs59186962	7	113669618	T	A	0.999425	0.0248189	0.43
rs140027216	7	113670250	C	T	0.995215	-0.00848385	0.39
rs148700554	7	113670585	C	G	0.986204	0.0146541	0.021
rs117626610	7	113671549	T	C	0.995959	-0.0106347	0.36
rs12670974	7	113671566	C	T	0.38331	0.00117958	0.44
rs9641510	7	113671751	G	A	0.3833	0.00117838	0.44
rs546054013	7	113671954	G	C	0.998611	0.0128437	0.59
rs35206412	7	113672211	C	T	0.90775	0.00711201	0.0047
rs184940832	7	113672566	G	A	0.994522	-0.00838536	0.42
rs546708680	7	113672582	C	T	0.998085	0.0124008	0.46
rs35204836	7	113672657	C	T	0.383506	0.00123785	0.41
rs117375148	7	113672674	A	G	0.990616	-0.00647415	0.39
rs530631050	7	113673261	T	C	0.998674	0.0607808	0.0067
rs112260443	7	113673735	T	C	0.998472	-0.050971	0.0069
rs73439503	7	113674629	C	A	0.999241	-0.0101527	0.74
rs73439504	7	113674692	T	A	0.999063	-0.00613958	0.81
rs533920948	7	113674907	A	T	0.998062	-0.00127707	0.93
rs62468031	7	113675043	G	T	0.975932	-0.00781643	0.088
rs546385617	7	113675432	T	C	0.998299	0.0439882	0.026
rs13235191	7	113675663	T	C	0.475743	-0.00122036	0.39
rs6951691	7	113676485	T	G	0.642544	-0.000539441	0.74
rs1602966	7	113676993	A	G	0.383444	0.00119003	0.43
rs1602965	7	113677046	G	T	0.383252	0.00115918	0.45
rs114390682	7	113677406	T	A	0.99982	0.00615653	0.86
rs13228794	7	113677816	G	A	0.38344	0.00118924	0.43
rs34779679	7	113678517	A	C	0.383525	0.0011944	0.43
rs190045637	7	113678796	G	A	0.998442	0.0386688	0.036
rs13232501	7	113678902	C	T	0.383438	0.00118823	0.43
rs115173186	7	113679016	G	A	0.999839	0.061005	0.28
rs73206236	7	113679246	G	A	0.966906	-0.00143327	0.69
rs12668302	7	113679517	A	G	0.383436	0.00119263	0.43
rs147242616	7	113679622	A	G	0.99746	0.000795155	0.97
rs1845391	7	113679942	A	G	0.383242	0.00115823	0.45
rs182639461	7	113680047	C	T	0.996544	0.0228953	0.078
rs10953753	7	113680398	T	C	0.383435	0.00119027	0.43
rs12673223	7	113680513	G	C	0.383271	0.0011478	0.45
rs12668993	7	113680611	A	C	0.383425	0.00119458	0.43
rs59242451	7	113680673	G	T	0.999245	-0.00972432	0.75
rs6973881	7	113680945	T	C	0.475716	-0.0012112	0.4
rs117475581	7	113681784	T	G	0.996235	-0.00450938	0.62
rs13247305	7	113682454	A	G	0.382484	0.00112601	0.46
rs576168570	7	113682473	T	C	0.994549	-0.0282837	0.003
rs28485905	7	113682689	C	T	0.383258	0.00115363	0.45
rs191429138	7	113682709	T	C	0.997086	-0.0216294	0.11
rs527468625	7	113682745	G	A	0.99675	-0.00778018	0.6
rs28529806	7	113683073	T	C	0.999319	-0.0291187	0.46
rs536380986	7	113683137	T	C	0.991735	0.0208939	0.06
rs189535786	7	113683437	T	C	0.992892	0.0448055	0.00014
rs187244511	7	113683651	T	A	0.980525	0.00673086	0.35
7:113684037_T_C	7	113684037	T	C	0.99731	0.02758	0.18
7:113684038_A_C	7	113684038	A	C	0.997667	0.057852	0.0059
rs181939329	7	113684045	T	A	0.998739	0.0240619	0.35
rs116830546	7	113684087	T	G	0.996337	0.0337801	0.025
rs549728701	7	113684173	C	T	0.996748	-0.00578329	0.72
rs149004186	7	113684272	C	T	0.994667	0.000894087	0.91
rs7357114	7	113684607	G	A	0.383329	0.00117202	0.44
rs146486790	7	113684693	A	T	0.987388	0.00716972	0.26
rs7357259	7	113684695	T	C	0.382237	0.00120561	0.42
rs11491851	7	113684774	C	A	0.383434	0.00121269	0.42
rs7357117	7	113684921	A	G	0.999523	-0.103376	0.02
rs80252665	7	113685214	A	G	0.9999	0.00608194	0.98
rs187572643	7	113685674	C	T	0.998121	0.00165281	0.93
rs4730622	7	113686160	T	C	0.382473	0.00113656	0.45
rs148082249	7	113686255	C	T	0.986544	0.014423	0.025
rs73716349	7	113686309	C	A	0.93158	0.00816328	0.0025
rs7357191	7	113686310	G	A	0.999323	-0.0326017	0.34
rs142606973	7	113686846	G	T	0.987569	0.00703717	0.27
rs111657941	7	113686987	C	T	0.999247	-0.0112206	0.71
rs13246624	7	113687707	G	A	0.475761	-0.00120477	0.4
rs7795574	7	113687867	A	C	0.383263	0.00116512	0.44
rs11509195	7	113688407	A	G	0.475717	-0.00119577	0.4
rs75776437	7	113688525	G	A	0.81833	-0.00204216	0.25
rs562152774	7	113688705	G	A	0.998931	0.00786294	0.77
rs141216130	7	113688756	G	T	0.992236	0.000943186	0.87
rs12533776	7	113689001	T	C	0.38231	0.001191	0.43
rs79055784	7	113689003	C	T	0.998289	-0.00968323	0.62
rs150732789	7	113689168	C	A	0.997535	0.0119144	0.45
rs60716065	7	113689245	C	T	0.383279	0.00116407	0.44
rs117069969	7	113689281	C	A	0.993538	-0.0121689	0.17
rs559603966	7	113689453	T	C	0.997958	0.0360142	0.075
rs186570537	7	113689653	G	C	0.99759	0.0228851	0.13
rs10246385	7	113689889	T	C	0.383305	0.00116883	0.44
rs151074821	7	113690068	T	G	0.998657	0.0289647	0.15
rs115596542	7	113690709	T	C	0.99981	0.0681205	0.19
rs74815851	7	113690755	G	A	0.99981	0.0681205	0.19
rs7810855	7	113690810	C	A	0.99943	0.0253905	0.42
rs79941739	7	113691045	T	C	0.999811	0.0681258	0.19
rs10235269	7	113691167	C	T	0.383258	0.00117125	0.44
rs188480306	7	113691445	C	T	0.99622	0.00811758	0.55
rs73716350	7	113691996	T	G	0.999609	0.0501548	0.19
rs13238383	7	113692332	G	C	0.38321	0.00115951	0.45
rs144327669	7	113692599	C	T	0.992554	0.0211362	0.013
rs573364269	7	113692797	C	A	0.996739	0.000826074	0.94
rs79809573	7	113693333	G	A	0.920253	0.00695179	0.01
rs34461665	7	113694153	A	C	0.989716	0.00595354	0.47
rs12531552	7	113694649	G	A	0.383392	0.0012061	0.43
rs12534247	7	113694702	T	C	0.383386	0.00118844	0.43
rs73439516	7	113694797	T	A	0.998911	0.00829885	0.67
rs146940689	7	113695286	G	A	0.982156	0.00667491	0.21
rs149646668	7	113695339	G	A	0.994625	0.000458062	0.94
rs143370008	7	113695359	C	T	0.9812	0.00754653	0.16
rs7808515	7	113695367	A	C	0.0249874	0.00623498	0.17
rs13229422	7	113695479	C	T	0.989737	0.00600156	0.47
rs143943800	7	113695675	C	G	0.989708	0.00610384	0.47
rs7809224	7	113695736	C	A	0.383684	0.00120968	0.42
rs7809231	7	113695754	C	G	0.383462	0.00117213	0.44
rs556694545	7	113695898	C	T	0.998273	-0.000917115	0.94
rs185448244	7	113696220	C	G	0.996976	0.00349699	0.85
rs11534047	7	113696343	C	T	0.919784	0.00695429	0.01
rs185268990	7	113696369	A	G	0.995736	-0.0205632	0.056
rs189095119	7	113696487	C	T	0.998438	-0.032628	0.23
rs141548703	7	113698519	A	C	0.383504	0.00125273	0.41
rs569721483	7	113699113	A	G	0.998127	0.0108287	0.61
rs138413854	7	113699609	G	T	0.987964	0.00697086	0.27
rs181361811	7	113699675	C	T	0.996865	-0.00240349	0.82
rs546723992	7	113699809	A	G	0.998019	-0.00556468	0.77
rs186453261	7	113700053	C	T	0.994731	-0.0136547	0.19
rs12535306	7	113700235	G	C	0.642624	-0.00063014	0.69
rs58313092	7	113700659	C	T	0.919777	0.00695698	0.01
rs6966596	7	113700946	G	C	0.0249877	0.00619106	0.17
rs36169163	7	113700983	A	G	0.383587	0.00125196	0.41
rs7458353	7	113701595	C	T	0.383352	0.00123322	0.42
rs75419911	7	113701747	A	G	0.98796	0.00692974	0.27
rs12155328	7	113702000	T	C	0.463746	-0.000808416	0.58
rs12537355	7	113702649	G	A	0.370965	0.00168873	0.26
rs13229306	7	113702699	A	G	0.37091	0.00168305	0.26
rs117724747	7	113702890	A	G	0.985765	0.0106724	0.077
rs59430817	7	113703993	G	A	0.999777	-0.0165723	0.78
rs146200352	7	113704035	G	C	0.98373	0.00849372	0.14
rs186742229	7	113704147	T	C	0.997175	0.0223524	0.13
rs9886270	7	113705086	T	A	0.999088	-0.0160003	0.53
rs146415426	7	113705294	C	T	0.998906	0.00468219	0.82
rs12538331	7	113705352	T	C	0.370894	0.00162069	0.28
rs117298950	7	113705485	C	T	0.982045	0.00671088	0.24
rs12112827	7	113705690	C	T	0.0250194	0.00630073	0.16
rs9692113	7	113706490	T	C	0.370891	0.0016238	0.28
rs10500037	7	113707787	T	C	0.655114	-0.000963403	0.53
rs12705949	7	113708104	C	A	0.370928	0.00163267	0.28
rs73206242	7	113708175	C	T	0.891522	0.00139748	0.52
rs2035980	7	113708500	G	A	0.370047	0.00156428	0.3
rs4730623	7	113708893	C	G	0.451334	-0.000437714	0.78
rs73206243	7	113708912	C	T	0.983956	-0.00151042	0.79
rs10281555	7	113709000	T	C	0.999116	-0.0137611	0.6
rs6943184	7	113709135	C	T	0.65523	-0.000985864	0.52
rs13235684	7	113709475	A	G	0.370085	0.00159033	0.29
rs13236249	7	113709815	C	T	0.370089	0.00159558	0.29
rs73439526	7	113709903	G	T	0.999316	-0.000480988	0.97
rs13236278	7	113709929	A	C	0.370811	0.00170982	0.26
rs78519348	7	113709986	G	A	0.995319	0.000270786	0.88
rs117183463	7	113710180	C	T	0.978867	-0.000231216	0.97
rs80192776	7	113710297	C	T	0.999878	0.0734705	0.27
rs78118841	7	113710359	T	C	0.999824	0.0842983	0.14
rs1493950	7	113710445	C	T	0.0254662	0.00343286	0.45
rs9656222	7	113710548	T	C	0.999607	0.0600796	0.19
rs6954080	7	113711002	G	A	0.000497675	-0.0532341	0.13
rs185490169	7	113712063	G	A	0.998483	0.00521839	0.8
rs566322551	7	113712374	A	G	0.998561	0.00770764	0.74
rs62468040	7	113712387	C	T	0.970758	-0.00545102	0.2
rs62468041	7	113712697	G	A	0.742022	0.0050385	0.0022
rs191895793	7	113712748	G	A	0.998442	0.00655842	0.72
rs74900347	7	113712854	C	A	0.981869	0.00173821	0.82
rs62468042	7	113712906	A	G	0.970804	-0.00521733	0.22
rs77195994	7	113712963	A	T	0.997649	0.0136661	0.32
rs116923492	7	113713002	T	C	0.987416	0.00571108	0.35
rs62468043	7	113713373	A	G	0.970811	-0.00492233	0.25
rs17136770	7	113713639	C	A	0.923754	-0.000512077	0.78
rs62468044	7	113713653	C	A	0.970838	-0.00499484	0.24
rs62468045	7	113713664	A	G	0.97084	-0.00493824	0.24
rs62468046	7	113713714	C	T	0.970795	-0.00492202	0.24
rs62468047	7	113714488	C	A	0.970935	-0.00447658	0.29
rs181291691	7	113716090	G	A	0.981577	0.00320054	0.52
rs116990604	7	113716408	G	A	0.906415	-0.00876506	0.0004
rs182979557	7	113716638	G	A	0.979613	-0.00645698	0.21
rs13243015	7	113716941	G	A	0.63405	0.00514215	0.00058
rs112243340	7	113717001	G	C	0.970731	-0.00509975	0.23
rs540960817	7	113717024	G	C	0.99788	0.0273496	0.15
rs62468048	7	113717357	G	C	0.970821	-0.00505181	0.23
rs34019273	7	113717512	T	C	0.912765	0.00343203	0.19
rs34050333	7	113717514	T	A	0.912797	0.00354218	0.18
rs549202151	7	113717629	C	T	0.998005	0.0292625	0.09
rs73716351	7	113717775	A	G	0.999887	-0.0963168	0.26
rs189123742	7	113718163	A	G	0.993931	-0.0246559	0.0097
rs188991440	7	113718502	A	T	0.99834	-0.0171068	0.41
rs140871373	7	113718881	G	A	0.987391	0.00733967	0.23
rs572233426	7	113719100	G	A	0.994807	-0.00349211	0.71
rs189380829	7	113719145	T	C	0.99852	0.0152054	0.41
rs140495118	7	113719340	A	G	0.993541	-0.0047706	0.74
rs62468049	7	113719614	C	T	0.970624	-0.00488547	0.24
rs76454400	7	113719890	C	G	0.970666	-0.00479204	0.25
rs111874998	7	113720049	G	T	0.970703	-0.00510884	0.22
rs77542160	7	113720122	A	G	0.999023	0.0395056	0.1
rs78005247	7	113721458	C	T	0.982136	-0.0018235	0.78
rs62468051	7	113721788	G	A	0.970523	-0.00491782	0.24
rs565403354	7	113721835	C	T	0.997797	-0.0335271	0.033
rs6466478	7	113722100	G	A	0.000238669	-0.0516086	0.31
rs150723301	7	113722301	C	T	0.978658	-0.00630328	0.19
rs67596028	7	113722428	G	A	0.701456	-0.00293312	0.06
rs116884647	7	113722613	G	A	0.992128	0.0138574	0.1
rs7803667	7	113722632	T	A	0.723248	0.00491429	0.0014
rs62468052	7	113722755	C	T	0.970488	-0.00485279	0.24
rs184605376	7	113722998	T	A	0.995553	0.0216085	0.093
rs10447760	7	113723265	C	T	0.751759	0.00529575	0.00095
rs62468053	7	113723489	G	T	0.970691	-0.00535085	0.2
rs560012415	7	113723602	T	C	0.997646	-0.00457509	0.79
rs75862469	7	113723707	C	T	0.998934	-0.0229725	0.28
rs1845393	7	113723964	C	A	0.989325	-0.000176673	0.95
rs62468054	7	113724362	C	G	0.970737	-0.00547065	0.19
rs555691641	7	113726054	G	A	0.998737	-0.0484977	0.032
rs575932835	7	113727048	A	T	0.998143	-0.00533959	0.81
rs544445531	7	113727056	T	G	0.997542	-0.0130468	0.48
rs35017137	7	113727526	T	G	0.828679	0.00704843	0.0021
rs6961558	7	113727783	G	A	0.989084	-0.00586099	0.38
rs117419240	7	113727986	C	T	0.993118	-0.0166275	0.044
rs79989239	7	113729532	A	G	0.998521	-0.0291451	0.14
rs191505784	7	113729778	T	C	0.993986	-0.0258469	0.0064
rs184780096	7	113729936	T	C	0.996395	-0.0229485	0.061
rs111380131	7	113730423	T	C	0.997857	-0.0354432	0.031
rs118184166	7	113730583	G	C	0.979702	-0.00450764	0.36
rs189608850	7	113730920	A	T	0.99846	-0.0179323	0.36
rs150881729	7	113732335	G	A	0.978675	-0.00604405	0.21
rs62468056	7	113732516	A	G	0.969048	-0.00647379	0.11
rs76729873	7	113732660	T	C	0.997725	0.0125305	0.35
rs73206249	7	113732768	A	T	0.739906	0.00626019	6.1e-05
rs74906722	7	113732990	A	G	0.999041	-0.0202861	0.36
rs140077438	7	113733330	G	A	0.958837	-0.00555107	0.12
rs193247254	7	113733432	T	C	0.998306	-0.0233339	0.14
rs80105482	7	113733632	A	C	0.968945	-0.00709638	0.08
rs79339859	7	113733708	C	T	0.982566	-0.00196273	0.64
rs7798050	7	113733767	G	A	0.000230525	-0.0573008	0.27
rs192190387	7	113733990	A	G	0.997427	0.00107123	0.99
rs139979960	7	113734670	G	A	0.985088	0.0137677	0.017
rs923875	7	113735036	A	C	0.608918	0.00507347	0.00033
rs73716352	7	113735098	A	G	0.999286	0.00338389	0.84
rs62468057	7	113735354	G	A	0.736498	0.00654607	2.5e-05
rs77447316	7	113735514	T	A	0.969062	-0.00642129	0.11
rs13228816	7	113735848	A	G	0.914323	0.0026208	0.31
rs117884267	7	113736137	G	A	0.990564	-0.0121467	0.1
rs182826058	7	113736247	G	A	0.996989	0.0111526	0.4
rs187715522	7	113736359	A	G	0.997217	0.0163026	0.28
rs538210545	7	113736566	C	T	0.998521	0.00980548	0.65
rs558147212	7	113736729	A	G	0.998905	0.0121299	0.55
rs138898050	7	113736827	A	G	0.997696	0.011033	0.47
rs534127410	7	113736951	G	A	0.99861	0.0127137	0.5
rs73716353	7	113736998	T	A	0.984902	-0.00768257	0.16
rs57160495	7	113737224	G	T	0.939329	0.00306101	0.31
rs1826607	7	113737983	G	A	0.939396	0.00292651	0.33
rs73716354	7	113738179	G	T	0.984928	-0.00785383	0.15
rs118145226	7	113738206	C	T	0.983174	-0.00193287	0.77
rs540327853	7	113738222	G	A	0.998079	0.0334551	0.066
rs186215572	7	113738277	G	A	0.996402	-0.022851	0.062
rs116881245	7	113738357	G	A	0.985261	-0.0016162	0.82
rs562767156	7	113738716	G	A	0.998826	0.00526237	0.77
rs6954051	7	113738793	C	G	0.000210773	-0.0464713	0.37
rs117674088	7	113739469	G	A	0.986883	0.00872886	0.14
rs547472730	7	113739529	A	G	0.99791	0.0471585	0.0038
rs565114845	7	113739765	A	G	0.998933	0.0545326	0.017
rs190906998	7	113740216	T	G	0.991992	-0.0067697	0.43
rs12155510	7	113740575	A	G	0.80239	0.0055568	0.0017
rs6466479	7	113741105	T	G	0.895329	-0.00212806	0.32
rs9640751	7	113741759	G	A	0.895455	-0.00222771	0.3
rs187913193	7	113741880	C	T	0.99869	0.0476291	0.026
rs184341515	7	113742253	T	C	0.998547	0.00766971	0.71
rs181800352	7	113742385	G	A	0.99768	0.0246137	0.11
rs541746388	7	113742552	C	A	0.998479	0.00664866	0.73
rs71571195	7	113742633	C	A	0.97952	0.00491336	0.31
rs188971606	7	113742647	T	C	0.996123	-0.0173862	0.14
rs111916102	7	113742819	A	G	0.997516	-0.00615837	0.7
rs7785744	7	113743832	A	T	0.612004	0.00473997	0.00083
rs10277056	7	113744582	A	G	0.388259	-0.00476815	0.00077
rs74872336	7	113744595	T	C	0.937771	0.000856717	0.83
rs6958349	7	113744918	G	A	0.937552	0.000962364	0.8
rs576138794	7	113745490	G	C	0.997646	0.0234187	0.12
rs7795683	7	113745701	A	G	0.895341	-0.00211585	0.32
rs116891082	7	113746539	C	T	0.968799	0.00350938	0.37
rs74355667	7	113746641	T	C	0.937537	0.000961689	0.8
rs75190855	7	113746882	G	A	0.941724	0.00208198	0.52
rs77342350	7	113747205	A	G	0.993163	0.0170519	0.064
rs145538936	7	113747268	C	A	0.989527	0.0145182	0.058
rs117883461	7	113747502	C	A	0.997277	-0.00512446	0.76
rs142529871	7	113747612	A	G	0.997621	0.000979766	0.91
rs117263034	7	113749117	T	A	0.992434	-0.0227683	0.0071
rs73716355	7	113749440	G	A	0.989099	-0.00526144	0.43
rs193015849	7	113749855	C	G	0.998918	-0.0102376	0.66
rs138233873	7	113750262	C	G	0.99862	0.00011198	0.89
rs117755826	7	113750598	T	C	0.952926	0.0004722	0.87
rs149584488	7	113750713	G	T	0.998792	0.0256854	0.22
rs923876	7	113751060	A	G	0.000214359	-0.0479904	0.36
rs1868757	7	113751991	G	A	0.612093	0.00478471	0.00075
rs13243235	7	113752297	A	G	0.716724	0.00651573	1.9e-05
rs13246546	7	113752759	C	T	0.716661	0.00657713	1.6e-05
rs1839563	7	113752909	C	T	0.388104	-0.00481069	0.00071
rs13246909	7	113753054	C	T	0.611852	0.0048111	0.00071
rs543411204	7	113753488	G	A	0.997572	0.00809292	0.59
rs78000043	7	113753805	T	C	0.987924	-0.00711951	0.29
rs1376241	7	113753842	C	T	0.716777	0.00658705	1.5e-05
rs2396707	7	113754232	T	G	0.000265858	-0.0395063	0.38
rs7797191	7	113754315	T	C	0.895442	-0.00212194	0.32
rs77643433	7	113754796	T	C	0.999855	-0.0673755	0.26
rs143156746	7	113755078	A	G	0.985379	0.0137309	0.02
rs146892053	7	113755493	G	A	0.998887	0.0224774	0.31
rs182087202	7	113756226	T	C	0.995298	0.00925718	0.41
rs185926125	7	113756237	C	A	0.998563	0.0119804	0.57
rs117957914	7	113756522	A	C	0.966431	0.00335338	0.37
rs565567912	7	113756685	A	T	0.997158	-0.0086159	0.56
rs116884246	7	113756874	C	T	0.984576	-7.83612e-05	0.98
rs1901186	7	113757176	C	T	0.895446	-0.00207204	0.33
rs62468058	7	113757467	G	A	0.972136	-0.00656741	0.12
rs147031104	7	113757479	G	A	0.99648	0.000266211	0.96
rs2020171	7	113757496	T	C	0.000213858	-0.0460911	0.37
rs73716356	7	113757640	A	G	0.984927	-0.00770685	0.15
rs74439139	7	113757643	T	G	0.907813	-0.00867357	0.00039
rs62468059	7	113757832	G	A	0.972132	-0.00657664	0.12
rs76961167	7	113758399	T	C	0.965846	-0.00793405	0.043
rs150546983	7	113759397	T	C	0.990985	-0.0056278	0.46
rs76050432	7	113760534	A	C	0.979883	0.00583188	0.23
rs533414957	7	113760747	A	G	0.998869	-0.0254752	0.33
rs147041052	7	113760951	G	A	0.998415	0.0356834	0.086
rs114905083	7	113761250	G	A	0.999252	-0.0152557	0.56
rs558929071	7	113761397	C	T	0.99889	-0.0154547	0.49
rs60336079	7	113761878	A	G	0.984926	-0.00788613	0.14
rs73716358	7	113761973	A	G	0.984873	-0.00816533	0.13
rs150365719	7	113762021	G	A	0.998289	4.61084e-06	0.96
rs59853507	7	113762279	C	T	0.999006	-0.0246976	0.27
rs558918209	7	113762489	G	A	0.997559	0.0127451	0.42
rs10242355	7	113762940	G	A	0.895503	-0.00211578	0.32
rs184775585	7	113763055	A	G	0.995485	0.0061649	0.56
rs10953754	7	113763274	G	A	0.388117	-0.00481534	0.00072
rs12670348	7	113764206	A	G	0.937222	0.00153103	0.67
rs78185174	7	113764367	G	T	0.99901	-0.0280028	0.22
rs12666524	7	113764530	G	T	0.927817	0.000626636	0.9
rs35206350	7	113764657	C	G	0.935457	0.00245167	0.45
rs12666550	7	113764679	G	T	0.940638	0.00340236	0.28
rs185241244	7	113764746	T	C	0.996272	0.00827858	0.53
rs4730624	7	113764900	T	A	0.913994	0.000160165	0.98
rs142978917	7	113765158	G	C	0.979952	-0.00446785	0.39
rs1968667	7	113765387	G	A	0.00026962	-0.0473413	0.31
rs186464259	7	113765936	A	G	0.995276	-0.0120373	0.24
rs185192419	7	113766329	A	G	0.998602	0.00820535	0.7
rs1349389	7	113766408	T	C	0.0811226	0.00105983	0.63
rs186820297	7	113766898	T	A	0.998352	-0.0135506	0.48
rs554014277	7	113767087	G	A	0.998686	-0.0341287	0.11
rs16869678	7	113767770	G	T	0.924872	0.000145944	1
rs1376242	7	113767861	A	T	0.000265431	-0.0458796	0.32
rs6948447	7	113767895	C	T	0.994479	-0.0192989	0.035
rs16869679	7	113767952	G	C	0.924912	5.34849e-05	0.98
rs149469629	7	113768840	A	C	0.993045	0.019394	0.023
rs12705950	7	113769187	T	G	0.0809964	0.00108537	0.62
rs1450834	7	113769315	A	G	0.000266499	-0.0462005	0.31
rs1376243	7	113769768	T	C	0.0810027	0.00107584	0.62
rs142442583	7	113769852	G	A	0.999339	-0.0442105	0.12
rs117025044	7	113770495	T	C	0.994051	-0.0110143	0.16
rs2894692	7	113770699	G	A	0.994475	-0.0191377	0.037
rs117586084	7	113770859	C	T	0.990591	0.00448564	0.58
rs540390202	7	113771020	G	C	0.998854	-0.0155436	0.43
rs76086831	7	113771051	G	A	0.907898	-0.00736501	0.0027
rs532477224	7	113771181	C	T	0.997493	-0.0256326	0.07
rs12666413	7	113771318	A	T	0.924913	9.35321e-05	0.99
rs6969390	7	113771357	G	A	0.000266513	-0.0463306	0.31
rs192426483	7	113771988	T	G	0.998538	0.00378726	0.88
rs7802891	7	113771995	G	A	0.928529	0.000421388	0.9
rs4357233	7	113772497	G	A	0.000262856	-0.0464375	0.31
rs12532000	7	113772805	A	G	0.68064	0.0060206	4.5e-05
rs148017194	7	113773821	A	G	0.995127	-0.0147897	0.16
rs13239356	7	113774021	A	G	0.0754776	-0.000502752	0.89
rs1597548	7	113774064	G	C	0.924877	0.000189903	0.98
rs189107660	7	113774385	A	G	0.994478	0.00336746	0.7
rs1839561	7	113775088	G	A	0.924857	0.000186272	0.98
rs1839560	7	113775128	T	C	0.000219717	-0.0394453	0.42
rs1823515	7	113775411	G	A	0.0754626	-0.000400654	0.92
rs13246732	7	113775765	C	T	0.682857	0.00585722	7.2e-05
rs191565071	7	113776803	C	T	0.998494	0.0409938	0.093
rs549433644	7	113776849	G	T	0.998624	-0.021481	0.26
rs62469180	7	113776975	G	A	0.970439	-0.00384694	0.36
rs10464645	7	113777021	G	A	0.924509	-8.17878e-05	0.93
7:113777316_T_C	7	113777316	T	C	0.998814	-0.0417989	0.16
rs10275846	7	113777700	T	G	0.000285931	-0.0501004	0.27
rs117865561	7	113778246	C	T	0.999345	-0.0451063	0.11
rs79012486	7	113778355	G	A	0.994451	-0.0179621	0.048
rs1450831	7	113778481	C	G	0.133053	0.00288874	0.14
rs55723428	7	113778516	G	A	0.924861	0.000180292	0.99
rs552706269	7	113778668	G	A	0.997834	-0.0208883	0.23
rs149060146	7	113778942	G	C	0.979917	-0.00517985	0.32
rs187093463	7	113779250	G	A	0.995737	-0.0173826	0.099
rs143057767	7	113779274	G	A	0.997076	-0.00572765	0.68
rs148218526	7	113779293	A	C	0.995757	0.0107254	0.33
rs115960981	7	113779471	T	C	0.994477	-0.0192902	0.035
rs2084643	7	113779655	T	C	0.924821	0.000208214	0.98
rs533582597	7	113779954	G	A	0.996952	0.00473534	0.77
rs150672158	7	113780509	T	C	0.998487	0.0149498	0.44
rs116170650	7	113780912	T	A	0.994512	-0.0198112	0.031
rs117056968	7	113780939	C	T	0.991178	0.00114032	0.79
rs4730625	7	113780940	A	G	0.000260605	-0.050317	0.28
rs60496558	7	113780986	G	A	0.924873	0.000214186	0.98
rs144754585	7	113781243	C	A	0.993377	0.0219089	0.012
rs1450836	7	113781291	C	T	0.0754544	-0.000411136	0.91
rs115832108	7	113781326	A	C	0.970487	-0.00414418	0.32
rs2396708	7	113781931	A	T	0.924892	0.000218306	0.98
rs4521701	7	113782077	G	A	0.000261924	-0.0512185	0.27
rs184891462	7	113782548	G	A	0.996009	0.0103632	0.33
rs578071683	7	113782696	T	C	0.995764	-0.0214788	0.053
rs1376244	7	113782905	T	A	0.133031	0.00286499	0.15
rs150986327	7	113782965	G	A	0.996281	-0.0174364	0.14
rs145528828	7	113783393	T	C	0.998778	-0.00533154	0.78
rs10278636	7	113783536	T	G	0.0754942	-0.000412309	0.92
rs10278639	7	113783541	T	C	0.000272754	-0.0497481	0.28
rs182085301	7	113783738	T	C	0.995474	-0.0109062	0.38
rs56310761	7	113783904	A	G	0.924643	0.000138364	1
rs181117402	7	113783945	A	T	0.998561	0.00577876	0.79
rs6466480	7	113784618	A	G	0.000265506	-0.0483717	0.29
rs57413486	7	113785324	C	T	0.839694	-0.00407766	0.029
rs4727797	7	113786361	T	G	0.127887	0.00205401	0.31
rs140003860	7	113786901	G	A	0.997578	0.0153367	0.3
rs144197451	7	113787360	T	C	0.996711	-0.00822971	0.5
rs186952012	7	113787723	G	A	0.997466	0.00335247	0.81
rs573497568	7	113788017	C	T	0.998247	-0.0179182	0.23
rs10500038	7	113788156	G	A	0.828967	0.000598636	0.72
rs151187086	7	113788213	T	A	0.996745	0.00184406	0.89
rs138959908	7	113788666	A	T	0.999304	-0.0390848	0.14
rs529056835	7	113788831	C	T	0.99819	0.0104645	0.43
rs10254854	7	113789060	A	G	0.12787	0.00200286	0.32
rs185271162	7	113789770	G	A	0.994598	-0.00110111	0.89
rs138374593	7	113789860	G	A	0.992793	-0.00346101	0.7
rs543037943	7	113789969	C	T	0.99684	-0.00968327	0.46
rs76209304	7	113790175	A	T	0.978542	-0.000187429	0.88
rs146103765	7	113790206	T	C	0.998895	0.00611186	0.69
rs181319488	7	113790209	T	C	0.996771	0.0203921	0.14
rs138866194	7	113791277	G	C	0.985533	-0.000771975	0.9
rs2244419	7	113792523	T	C	0.0754873	-0.000224847	0.98
rs528254657	7	113792721	G	A	0.997531	-0.0053393	0.69
rs776916	7	113793205	A	G	0.999738	0.0513808	0.27
rs147405098	7	113793413	A	C	0.990452	0.00392037	0.53
rs60765387	7	113794671	C	T	0.999426	0.00612581	0.78
rs142079400	7	113795318	G	T	0.982306	-0.0016322	0.78
rs151133660	7	113795816	G	C	0.995451	-0.00506331	0.63
rs180827450	7	113796088	G	A	0.995714	-0.0177691	0.092
rs4730626	7	113796122	G	A	0.806749	-0.00326507	0.057
rs146633183	7	113796238	A	G	0.991267	0.0111307	0.17
rs13232399	7	113796579	G	C	0.133404	0.00283672	0.15
rs78210617	7	113796936	C	T	0.975417	-0.00385685	0.39
rs182304743	7	113797387	T	A	0.995446	0.00272649	0.8
rs118022889	7	113797694	C	T	0.995998	-0.00424087	0.76
rs724419	7	113797943	A	G	0.970244	-0.00419005	0.31
rs190658124	7	113798234	G	A	0.996877	-0.00973609	0.47
rs1728428	7	113798410	G	T	0.999737	0.0518053	0.26
rs17508329	7	113799165	A	C	0.98299	0.0102783	0.053
rs117048377	7	113799171	A	G	0.992064	-0.000374831	0.96
rs75665984	7	113799867	G	A	0.994512	-0.0197102	0.032
rs187724315	7	113800492	A	G	0.995173	-0.0131468	0.26
rs147188597	7	113800526	A	G	0.998721	0.042635	0.036
rs80163238	7	113800970	T	A	0.994488	0.00654361	0.49
rs79542084	7	113801618	G	A	0.999722	-0.0572447	0.19
rs776929	7	113802148	G	A	0.0754855	-0.00022703	0.97
rs140498970	7	113802413	C	T	0.99266	0.0195016	0.019
rs191372799	7	113803253	A	G	0.995797	2.13218e-05	1
rs776928	7	113803574	T	G	0.999737	0.0522696	0.26
rs118151935	7	113803668	T	G	0.998358	-0.0225125	0.14
rs548474046	7	113803727	A	T	0.997546	-0.014641	0.41
rs75739926	7	113803866	G	T	0.994444	-0.0197771	0.03
rs148236147	7	113804330	T	C	0.994513	-0.0196167	0.033
rs776927	7	113804593	G	A	0.999783	0.0437525	0.38
rs78102526	7	113805579	T	A	0.999318	-0.0246192	0.38
rs561061034	7	113806161	C	T	0.996796	0.00217264	0.87
rs540143276	7	113806541	C	T	0.998367	-0.0218948	0.16
rs190855919	7	113807647	G	A	0.998321	-0.0259391	0.4
rs1083155	7	113807927	G	C	0.0754835	-0.000229262	0.97
rs187926680	7	113808538	C	T	0.983926	-0.00519946	0.34
rs146248315	7	113809068	C	T	0.995384	0.00410542	0.71
rs182252167	7	113809074	G	C	0.995117	-0.0138651	0.19
rs190101308	7	113809267	C	T	0.997659	0.00969793	0.6
rs10272284	7	113810482	C	G	0.970314	-0.00409755	0.32
rs79639168	7	113810799	G	C	0.99448	-0.0192003	0.036
rs79244337	7	113810966	A	G	0.970866	-0.0026666	0.55
rs1083154	7	113810972	T	C	0.0754816	-0.000231222	0.97
rs1083153	7	113811056	G	A	0.0754818	-0.000230454	0.97
rs192453768	7	113811245	G	A	0.996761	-0.010001	0.45
rs1083152	7	113811595	G	C	0.0754816	-0.000231222	0.97
rs9648970	7	113811927	A	G	0.133424	0.00283949	0.15
rs2696873	7	113812258	T	C	0.999739	0.0517178	0.26
rs4730627	7	113812749	A	G	0.0757835	-0.00045229	0.91
rs776931	7	113813250	C	G	0.999739	0.0517476	0.26
rs62469185	7	113813260	C	A	0.952902	0.00362725	0.28
rs78389785	7	113813610	T	C	0.998407	-0.00592409	0.74
rs79129969	7	113814139	A	G	0.947947	-0.00531955	0.091
rs6960092	7	113814174	T	C	0.133505	0.00295752	0.13
rs6964153	7	113814369	T	G	0.133423	0.00282344	0.15
rs776930	7	113814396	G	A	0.999738	0.0528337	0.25
rs564420285	7	113814543	C	T	0.998667	-0.0196659	0.32
rs140369603	7	113814791	T	G	0.995152	0.00919246	0.36
rs533874873	7	113814943	G	A	0.998832	0.00985585	0.65
rs113835616	7	113815073	C	G	0.970434	0.000458237	0.87
rs570601894	7	113815118	T	G	0.998478	-0.020744	0.27
rs556005633	7	113815285	C	T	0.997774	0.0154659	0.31
rs75367170	7	113815303	C	T	0.9945	-0.0199342	0.03
rs73206262	7	113815569	T	A	0.968945	-0.011289	0.0053
rs62469186	7	113815665	A	G	0.947966	-0.00534777	0.089
rs190383725	7	113816131	T	C	0.994717	-0.00528805	0.6
rs1627602	7	113816556	G	A	0.999782	0.0448679	0.36
rs145169848	7	113817505	C	T	0.998759	0.0448132	0.032
rs1852640	7	113817668	A	T	0.0757856	-0.0004555	0.9
rs191823579	7	113817733	T	G	0.994635	-0.0110809	0.27
rs187278585	7	113817791	G	A	0.993843	0.00175547	0.93
rs117591595	7	113817988	T	C	0.981838	0.00578551	0.27
rs192165026	7	113818218	G	A	0.998227	-0.011587	0.48
rs2581152	7	113818869	T	A	0.999738	0.0519809	0.26
rs146513846	7	113819188	G	T	0.975373	-0.00386759	0.39
rs141057219	7	113819227	T	G	0.983898	0.0142255	0.014
rs189457401	7	113819308	T	G	0.996488	0.00555435	0.71
rs181979898	7	113819384	T	C	0.992977	-0.0085091	0.42
rs78533974	7	113820743	T	C	0.977706	-0.00654336	0.17
rs12154502	7	113821371	C	T	0.841373	-0.00392122	0.037
rs537444343	7	113821510	C	T	0.99657	0.00925651	0.49
rs77646481	7	113821794	T	C	0.988928	-0.000796482	0.95
rs62469187	7	113822037	T	C	0.906322	0.00581585	0.018
rs776923	7	113822191	A	G	0.999784	0.0433381	0.38
rs1728434	7	113822419	C	T	0.0754835	-0.000249719	0.97
rs776924	7	113822464	T	C	0.0744479	-0.00034943	0.95
rs776925	7	113822478	T	C	0.0755099	-0.000249528	0.97
rs532859180	7	113823122	G	A	0.994959	-0.00980103	0.39
rs776926	7	113823753	A	G	0.075485	-0.000238395	0.97
rs528371557	7	113824044	A	C	0.997747	0.0152588	0.32
rs148850970	7	113824569	G	A	0.995333	-0.00471972	0.64
rs116726065	7	113824857	C	T	0.994524	-0.0195958	0.033
rs776919	7	113825997	C	T	0.999739	0.054662	0.24
rs57883203	7	113826131	T	A	0.977726	-0.00652952	0.17
rs10243972	7	113826438	G	A	0.945973	-0.00478974	0.12
rs12539288	7	113826801	A	G	0.135504	0.00257417	0.18
rs190869770	7	113827600	A	G	0.998544	-0.00314386	0.91
rs75675862	7	113827601	C	T	0.989961	-0.00107555	0.87
rs776920	7	113827603	A	T	0.075621	-0.000352985	0.94
rs557360973	7	113827811	G	A	0.998546	-0.0352461	0.16
rs776921	7	113828355	T	C	0.0757423	-0.000210989	0.99
rs76736928	7	113828439	G	A	0.999346	0.0208748	0.49
rs776922	7	113828527	G	A	0.999738	0.0545867	0.24
rs144966616	7	113830192	T	G	0.997942	0.0266807	0.11
rs6973884	7	113830394	G	T	0.993947	-0.0305529	0.0022
rs2581153	7	113830611	C	G	0.999783	0.0449795	0.36
rs538970494	7	113831153	A	G	0.997334	-0.030991	0.027
rs192080858	7	113831434	A	G	0.998813	0.0313302	0.2
rs577229814	7	113831460	C	G	0.997944	0.00255922	0.86
rs776918	7	113831537	G	A	0.0755868	-0.000275678	0.96
rs182711893	7	113831994	T	C	0.997581	0.0272998	0.071
rs577567595	7	113832688	G	A	0.997754	0.0166521	0.3
rs148166778	7	113832756	A	C	0.99875	-0.00825536	0.68
rs184079828	7	113833086	G	A	0.996254	-0.0190587	0.1
rs188666886	7	113833264	T	C	0.996396	-0.0290264	0.025
rs77390484	7	113834790	T	C	0.965343	-0.00325337	0.41
rs181162477	7	113835081	C	A	0.995231	-0.00228578	0.95
rs144197344	7	113835114	G	T	0.998114	0.00344604	0.87
rs79825089	7	113835457	A	G	0.994518	-0.0194681	0.035
rs28721565	7	113836075	T	A	0.936433	-0.00531692	0.07
rs192013580	7	113836215	C	T	0.993978	0.00394264	0.68
rs117902009	7	113836356	C	T	0.998625	-0.00638389	0.73
rs1528091	7	113837071	A	C	0.753549	-0.00573735	0.00046
rs10264003	7	113837101	C	T	0.99894	-0.00485213	0.91
rs7778560	7	113837389	A	G	0.784876	-0.0057504	0.00081
rs75409183	7	113837462	G	T	0.999907	0.116932	0.18
rs181544897	7	113838512	G	T	0.996107	-0.0189056	0.11
rs186246106	7	113838513	A	T	0.996107	-0.0189056	0.11
rs117919489	7	113838994	G	A	0.991252	0.0189001	0.0097
rs138315039	7	113839548	G	A	0.998767	-0.0309678	0.11
rs142800181	7	113839619	C	T	0.980052	0.00789436	0.14
rs575483841	7	113840074	T	G	0.998368	0.0067456	0.73
rs17508669	7	113840533	A	G	0.970407	-0.00349172	0.41
rs7794311	7	113840663	A	G	0.998146	-0.0189737	0.2
rs111377116	7	113840709	A	G	0.968678	0.00188922	0.6
rs76246927	7	113840761	A	G	0.999909	0.112063	0.2
rs531748990	7	113841123	A	T	0.999021	-0.0273454	0.16
rs1918835	7	113841135	C	T	0.997818	-0.00718532	0.67
rs183070819	7	113841496	A	C	0.995265	0.0124879	0.21
rs12533556	7	113841599	T	C	0.320076	0.00476189	0.0014
rs2222747	7	113842825	T	C	0.0751342	-0.000494693	0.89
rs78198864	7	113842841	G	A	0.998252	0.00745651	0.56
rs1830282	7	113842998	A	C	0.0751346	-0.00049473	0.89
rs141098798	7	113843447	G	A	0.974463	-0.00323914	0.45
rs117772433	7	113843919	C	A	0.995624	0.019412	0.075
rs142832645	7	113844248	C	T	0.994325	-0.0122489	0.27
rs562291189	7	113844419	T	C	0.997617	0.0112377	0.48
rs4730628	7	113844493	G	C	0.0751274	-0.000510568	0.89
rs117519157	7	113844644	C	A	0.996058	-0.00179579	0.93
rs76188203	7	113844707	G	A	0.999904	0.0968076	0.29
rs1852638	7	113844949	T	C	0.342144	0.00515069	0.00047
rs12539652	7	113845197	C	G	0.993027	-0.014738	0.067
rs1528090	7	113845251	A	G	0.340241	0.00501145	0.00071
rs190713686	7	113845316	C	T	0.99277	-0.00766601	0.47
rs117880428	7	113846033	C	A	0.99808	-0.0391245	0.03
rs542287745	7	113846145	G	A	0.998066	-0.0141924	0.37
rs149891856	7	113846293	G	T	0.985105	0.0110726	0.068
rs74431731	7	113847029	C	T	0.993465	-0.0186558	0.025
rs13239848	7	113848002	T	G	0.0748296	-0.00039031	0.92
rs184963354	7	113848331	G	T	0.995633	-0.00529167	0.63
rs2100249	7	113848497	G	T	0.653915	-0.00145898	0.29
rs185461934	7	113848742	G	T	0.998658	-0.00830218	0.79
rs62469189	7	113848767	T	C	0.734807	-0.0057624	0.00033
rs1830283	7	113848820	T	A	0.734489	-0.00570351	0.00037
rs189567154	7	113848983	A	T	0.997028	-0.0178277	0.18
rs572556853	7	113849139	G	A	0.997927	-0.00642159	0.8
rs4730629	7	113849405	G	T	0.734848	-0.00577076	0.00031
rs147405110	7	113849628	C	T	0.974342	0.0102319	0.027
rs12538008	7	113849929	A	G	0.978019	-4.53811e-05	0.91
rs7781885	7	113850404	C	G	0.734858	-0.00575656	0.00032
rs564975462	7	113850499	C	T	0.997946	-0.0149223	0.5
rs1839562	7	113850750	G	A	0.340166	0.00482445	0.0011
rs547222660	7	113850901	T	C	0.996708	0.00226321	0.87
rs11764391	7	113851107	G	A	0.997536	-0.0205048	0.16
rs7783140	7	113851186	C	T	0.0752966	-0.000142475	0.99
rs59531536	7	113852847	A	G	0.999354	0.001949	0.9
rs114307142	7	113852928	T	C	0.999821	-0.0364618	0.56
rs717233	7	113853089	T	C	0.734858	-0.00576803	0.00031
rs117342221	7	113853589	G	A	0.947272	0.000349409	0.92
rs184068849	7	113853679	A	G	0.999002	0.00709638	0.85
rs73439569	7	113854084	A	G	0.999885	0.0813537	0.28
rs17418004	7	113854208	T	A	0.734939	-0.00578667	0.0003
rs578199114	7	113854281	A	G	0.997697	-0.0170042	0.31
rs544145685	7	113854374	A	T	0.998874	-0.0384423	0.13
rs557582688	7	113854382	T	C	0.997936	-0.0151678	0.33
rs151284077	7	113854733	G	A	0.982472	0.00167204	0.81
rs1799251	7	113855436	A	T	0.99981	0.034821	0.51
rs150407844	7	113855670	C	A	0.98059	0.00263867	0.64
rs141446084	7	113856164	T	C	0.997456	0.00912274	0.6
rs141449473	7	113856391	A	G	0.99761	0.0301722	0.036
rs73206267	7	113856978	T	C	0.986825	0.00588458	0.37
rs181540296	7	113857002	T	C	0.998422	0.0396792	0.03
rs188504858	7	113857284	G	A	0.998146	-0.00321658	0.88
rs117079314	7	113857948	G	A	0.982522	0.00176846	0.8
rs73206268	7	113858003	G	T	0.978508	-0.00274604	0.54
rs12535428	7	113858363	C	T	0.685081	0.00678388	6e-06
rs113295873	7	113859280	T	C	0.999924	0.0877806	0.37
rs139971946	7	113859441	C	A	0.998536	0.0144751	0.47
rs117625876	7	113859696	A	C	0.99465	-0.0196879	0.049
rs574308554	7	113859773	A	C	0.998825	-0.014145	0.55
rs6951101	7	113859906	T	G	0.998055	-0.0132915	0.37
rs6951238	7	113859912	T	G	0.99838	-0.00714731	0.61
rs1668335	7	113860652	T	C	0.339972	0.00474661	0.0013
rs1528092	7	113860994	G	T	0.999927	0.0862789	0.39
rs184479222	7	113861066	G	A	0.99812	0.0140695	0.47
rs73439574	7	113861100	C	T	0.99958	-0.0400348	0.26
rs62469194	7	113861153	G	A	0.968755	-0.0024755	0.55
rs558477757	7	113861622	T	C	0.997424	0.000301356	1
rs1728431	7	113861781	A	G	0.339951	0.00475415	0.0013
rs80196532	7	113862911	T	C	0.993455	-0.0179437	0.031
rs1450832	7	113863384	G	A	0.706566	-0.00684043	9e-06
rs138565588	7	113863410	G	A	0.993262	-0.00309547	0.69
7:113863547_T_A	7	113863547	T	A	0.996558	-0.0192616	0.1
rs35313157	7	113863663	C	T	0.955587	0.00521819	0.12
rs79853584	7	113864398	A	G	0.999959	0.107056	0.34
rs1799247	7	113865586	G	A	0.0789692	-0.00114664	0.7
rs1450833	7	113865735	T	C	0.754042	-0.00711772	1.1e-05
rs113570114	7	113865771	G	A	0.987044	0.00779838	0.21
rs73439579	7	113867114	G	A	0.999944	-0.0319002	0.8
rs145680486	7	113867224	T	C	0.99542	0.0122002	0.24
rs149114455	7	113867252	G	C	0.998945	-0.0199259	0.44
rs143207097	7	113867423	G	C	0.99855	-0.00269706	0.98
rs151221564	7	113867740	A	G	0.9985	0.011673	0.55
rs73439580	7	113868381	C	T	0.99533	0.0119387	0.27
rs572746275	7	113869004	A	G	0.998651	-0.0131567	0.6
rs55855985	7	113869071	G	C	0.905849	0.00775335	0.0015
rs75925830	7	113869454	C	G	0.995697	0.00342076	0.75
rs1194323	7	113869590	A	C	0.334112	0.00544067	0.00021
rs78802433	7	113870645	A	G	0.987504	0.00195618	0.76
rs149242038	7	113870957	T	A	0.978975	-0.00502023	0.31
rs144028876	7	113871108	C	T	0.980659	0.0024208	0.67
rs62469196	7	113871284	A	G	0.95468	-0.0039776	0.23
rs13237149	7	113871993	T	A	0.688292	0.0068497	5.2e-06
rs1668330	7	113872169	A	G	0.329298	0.00511448	0.00053
rs62469197	7	113872592	G	A	0.95473	-0.00419387	0.2
rs139278806	7	113872723	C	G	0.985354	-0.00190185	0.78
rs149978154	7	113872770	A	G	0.995602	0.00354439	0.75
rs144110266	7	113872833	G	A	0.954732	-0.00417621	0.21
rs1668331	7	113872935	T	G	0.376256	0.00588689	3.7e-05
rs117622066	7	113873589	G	A	0.94673	-0.000295546	0.91
rs112736073	7	113873861	A	C	0.999944	-0.0323468	0.8
rs181696830	7	113873930	T	A	0.994557	-0.00742899	0.46
rs1668332	7	113874235	G	C	0.324971	0.00523887	0.0004
rs370781326	7	113875512	C	T	0.998706	0.0133365	0.71
rs62469198	7	113875687	G	A	0.954547	-0.00410777	0.21
rs58411286	7	113875699	T	C	0.999346	0.00602286	0.79
rs62469199	7	113876407	C	T	0.95475	-0.00417943	0.21
rs192855282	7	113876476	A	G	0.997144	-0.0181721	0.14
rs62469200	7	113876651	A	G	0.954739	-0.00417263	0.21
rs1194319	7	113876845	A	G	0.324923	0.00522142	0.00042
rs117051740	7	113876964	G	A	0.995848	0.00435746	0.68
rs61673900	7	113877149	G	A	0.999308	0.00328533	0.87
rs560170586	7	113877478	C	A	0.998763	-0.0300725	0.13
rs73439587	7	113877642	G	T	0.999945	-0.0342225	0.79
rs148529636	7	113877765	A	G	0.9981	0.043288	0.027
rs1194320	7	113878371	G	C	0.329273	0.00509873	0.00055
rs62469201	7	113878791	C	T	0.954737	-0.00419618	0.2
rs62469202	7	113878797	A	T	0.954897	-0.00421562	0.2
rs75418542	7	113878871	T	C	0.995645	0.00340462	0.76
rs61106006	7	113878882	A	G	0.954623	-0.0040479	0.22
rs1194321	7	113879006	A	T	0.32649	0.00556543	0.00016
rs59397516	7	113879011	A	G	0.954638	-0.00409364	0.21
rs113737815	7	113879085	G	A	0.984781	-0.00839949	0.15
rs186281589	7	113879181	T	C	0.997192	-0.018656	0.14
rs61088898	7	113879998	C	T	0.954655	-0.00400469	0.22
rs60294487	7	113880279	T	C	0.985115	-0.00915525	0.1
rs115332373	7	113880468	T	C	0.994836	-0.0179517	0.068
rs78700312	7	113880549	C	T	0.994836	-0.0179515	0.068
rs80006872	7	113881506	G	T	0.969469	-0.0059312	0.16
rs74457269	7	113881507	C	T	0.994835	-0.0179483	0.068
rs73439593	7	113882175	T	A	0.985101	-0.0093504	0.097
rs62469205	7	113882330	T	G	0.973576	-0.00238765	0.61
rs79692521	7	113882610	T	C	0.995645	0.00406308	0.7
rs1668333	7	113882917	A	G	0.345566	0.00596818	3.9e-05
rs75179474	7	113882923	T	C	0.994832	-0.0178237	0.07
rs150446367	7	113883247	C	T	0.996484	-0.0184475	0.13
rs184382626	7	113883460	T	C	0.989428	0.00206436	0.8
rs56253958	7	113883531	T	C	0.754446	-0.00719587	9.2e-06
rs149575680	7	113883727	G	A	0.990378	-0.00573278	0.4
rs189971470	7	113883979	T	G	0.987211	-0.00425968	0.55
rs1406085	7	113884188	T	A	0.985087	-0.00925952	0.1
rs1194322	7	113884794	A	G	0.336314	0.00649482	8.9e-06
rs1201583	7	113884851	G	C	0.32149	0.00609725	3.8e-05
rs187944151	7	113885039	G	A	0.999921	0.109798	0.16
rs139964447	7	113885324	T	C	0.998922	0.0385776	0.079
rs116961407	7	113885380	T	C	0.981425	-0.000650734	0.94
rs555468378	7	113885848	T	A	0.998631	-0.0292227	0.14
rs188004546	7	113886169	A	G	0.997247	-0.0157888	0.29
rs71571199	7	113886636	G	C	0.894674	0.000696347	0.78
rs78805020	7	113886666	C	A	0.994822	-0.0179735	0.067
rs147960680	7	113887170	T	G	0.999729	-0.00445022	0.91
rs77412012	7	113887379	C	T	0.994823	-0.0177314	0.071
rs533056419	7	113888027	G	C	0.999029	0.00103264	0.93
rs1799248	7	113888182	T	A	0.339798	0.00620209	2.1e-05
rs552685824	7	113888259	G	C	0.99693	0.0167923	0.3
rs189758046	7	113889420	C	T	0.998167	0.016381	0.24
rs537327012	7	113889422	C	G	0.997888	0.00832105	0.6
rs193297457	7	113890012	C	T	0.968385	0.00263831	0.59
rs10429104	7	113890316	G	T	0.985182	-0.00899887	0.11
rs140608145	7	113890472	A	G	0.985121	-0.00901965	0.11
rs549778685	7	113890664	T	A	0.99893	-0.000415211	0.97
rs111829062	7	113890678	A	C	0.985167	-0.00899734	0.11
rs188691873	7	113890999	G	A	0.996748	-0.023187	0.073
rs75903554	7	113891553	G	A	0.335387	0.00606417	3.4e-05
rs186604724	7	113891732	A	C	0.99438	-0.00595545	0.51
rs571712883	7	113891790	A	G	0.996531	-0.0199023	0.091
rs190320841	7	113891800	T	C	0.996576	0.00487663	0.73
rs113411447	7	113891885	G	A	0.990394	-0.00598245	0.38
rs1083151	7	113892057	G	C	0.00171592	-0.0440895	0.014
rs145640554	7	113892633	G	T	0.990391	-0.00583415	0.4
rs61925868	7	113892716	C	T	0.9998	0.0956832	0.11
rs150805317	7	113893100	A	G	0.983845	0.00621207	0.22
rs138078257	7	113893236	T	A	0.974605	0.00555822	0.24
rs143644604	7	113893439	C	T	0.994849	-0.016911	0.086
rs111952648	7	113893622	G	C	0.990396	-0.00602361	0.38
rs546390110	7	113894663	G	A	0.998744	0.00218106	0.93
rs141080594	7	113894666	A	C	0.998674	-0.00383022	0.85
rs143822886	7	113894668	G	A	0.998542	-0.0220424	0.18
rs146833504	7	113894824	G	A	0.995137	-0.0190335	0.066
rs1194325	7	113894942	A	G	0.345017	0.00622251	1.8e-05
rs557094624	7	113894965	C	T	0.99883	0.000491804	0.95
rs145735615	7	113895110	C	A	0.999927	0.127796	0.11
rs528456632	7	113895654	G	A	0.996165	0.0202353	0.083
rs6972132	7	113895740	A	G	0.985171	-0.00883004	0.12
rs4415247	7	113895774	A	T	0.985126	-0.0086678	0.13
rs1083149	7	113895893	A	G	0.0775058	-0.00111314	0.72
rs1194327	7	113896089	T	C	0.325751	0.00589968	6.3e-05
rs192520184	7	113896190	T	C	0.990415	-0.00572482	0.4
rs142802454	7	113896599	G	A	0.974886	-0.00240638	0.59
rs189764636	7	113898392	G	T	0.996866	-0.0171101	0.18
rs7783501	7	113898436	A	G	0.995687	0.00429476	0.69
rs1194328	7	113898450	T	C	0.344992	0.00621654	1.8e-05
rs113269040	7	113898986	A	G	0.967679	0.000993714	0.76
rs80161566	7	113899563	C	G	0.967531	-0.00121954	0.8
rs117412419	7	113899893	T	G	0.971682	0.00293914	0.52
rs112034939	7	113900026	C	A	0.990397	-0.00614999	0.37
rs78095975	7	113900678	T	C	0.994832	-0.016556	0.093
rs77371946	7	113900765	C	A	0.990399	-0.006159	0.37
rs2396720	7	113900841	C	A	0.984973	-0.0100336	0.075
rs553185465	7	113900908	A	T	0.998022	0.00351879	0.84
rs6961970	7	113901132	C	A	0.752945	-0.00737565	5.3e-06
rs185364657	7	113901877	G	A	0.996827	0.0215147	0.13
rs199554004	7	113901974	G	A	0.996317	5.11484e-05	0.95
rs141658106	7	113902101	G	A	0.995469	0.0047283	0.74
rs6949175	7	113902108	T	A	0.994847	-0.0166046	0.092
rs139834551	7	113902130	A	C	0.990398	-0.00618483	0.37
rs189677735	7	113902278	A	T	0.997293	-0.025756	0.07
rs532707600	7	113902316	A	C	0.998892	0.0187981	0.39
rs552806288	7	113902564	T	C	0.998884	-0.00535767	0.72
rs1194324	7	113902585	G	A	0.346205	0.00623033	1.7e-05
rs530571132	7	113902653	G	A	0.997591	-0.0259427	0.079
rs116041334	7	113902678	C	A	0.995679	0.00405284	0.72
rs2396721	7	113903189	G	T	0.325762	0.00588833	6.5e-05
rs191251163	7	113903512	G	A	0.998702	-0.0235756	0.25
rs142371102	7	113903652	G	A	0.996508	0.0024109	0.82
rs187751768	7	113903781	A	G	0.998687	0.0582119	0.0061
rs11771168	7	113904061	C	T	0.761426	-0.000799479	0.64
rs187885805	7	113904382	G	A	0.997885	0.00338312	0.77
rs12112522	7	113904738	A	G	0.994848	-0.0165469	0.093
rs138576546	7	113904909	G	T	0.998141	0.0159737	0.25
rs117670643	7	113905135	T	C	0.996385	-0.0195492	0.14
rs141546861	7	113905291	A	G	0.990415	-0.00591531	0.39
rs116603344	7	113905328	T	C	0.994848	-0.0164752	0.095
rs73716387	7	113905682	G	T	0.999455	0.0119899	0.66
rs1799249	7	113906363	T	A	0.985869	-0.000135731	0.98
rs150690031	7	113906467	G	A	0.996777	0.00397232	0.78
rs115218821	7	113906698	C	T	0.990416	-0.00595617	0.39
rs149818568	7	113907238	A	G	0.994891	-0.00551647	0.59
rs77777810	7	113907290	C	A	0.985189	-0.00893684	0.11
rs80045989	7	113907327	G	C	0.98516	-0.00895625	0.11
rs78749903	7	113907374	A	C	0.994849	-0.0164515	0.095
rs113056839	7	113907415	G	A	0.990403	-0.00596685	0.39
rs1728435	7	113907663	T	C	0.990417	-0.00603428	0.38
rs185352502	7	113907689	G	A	0.996395	-1.82175e-06	0.94
7:113907840_T_A	7	113907840	T	A	0.996041	-0.0204735	0.085
rs557334282	7	113908447	A	G	0.997808	0.0145352	0.35
rs1799250	7	113909381	G	A	0.344642	0.0061187	2.5e-05
rs181717328	7	113909517	G	C	0.998475	0.030535	0.13
rs140845497	7	113910184	C	T	0.990386	-0.00622215	0.37
rs1406087	7	113910505	G	A	0.330394	0.00568248	0.00011
rs140262534	7	113911564	A	C	0.994757	-0.0153278	0.12
rs549821381	7	113911570	T	C	0.993142	0.00402674	0.72
rs187157634	7	113911666	T	C	0.996886	-0.0280839	0.11
rs374030952	7	113911710	T	C	0.999342	0.061911	0.13
rs28801151	7	113911847	G	A	0.994204	-0.0153869	0.12
rs1728436	7	113912412	A	G	0.330386	0.0056881	0.00011
rs573730421	7	113912499	T	C	0.997789	0.0135223	0.38
rs144404528	7	113912910	C	T	0.987777	-0.00268633	0.68
rs1528093	7	113912913	C	A	0.325981	0.00581663	7.8e-05
rs80019984	7	113912997	T	A	0.99485	-0.0163039	0.099
rs79478966	7	113913081	A	C	0.995676	0.00433921	0.69
rs147502847	7	113913692	G	A	0.980678	-0.000707302	0.9
rs117287210	7	113914815	C	A	0.989956	0.00813514	0.25
rs147270300	7	113914952	C	T	0.991807	-0.00494092	0.59
rs79721740	7	113915024	T	G	0.990378	-0.00560492	0.41
rs77806707	7	113915453	A	T	0.99485	-0.0162616	0.1
rs149766253	7	113915499	A	G	0.990379	-0.00560931	0.41
rs2690842	7	113915642	G	A	0.33038	0.00568398	0.00011
rs146713234	7	113915943	C	T	0.990378	-0.00561384	0.41
rs1194329	7	113917150	G	A	0.345192	0.00614163	2.3e-05
rs148001040	7	113917467	T	C	0.990379	-0.00569318	0.41
rs1209254	7	113917539	T	C	0.330356	0.00568331	0.00011
rs550197537	7	113917752	A	G	0.996066	0.00449283	0.7
rs150079438	7	113917834	C	T	0.988457	0.0135447	0.059
rs552204386	7	113917882	C	T	0.998859	0.0286259	0.21
rs147513271	7	113918309	A	G	0.99727	-0.00136663	0.97
rs138506218	7	113918531	T	A	0.99488	-0.0164506	0.097
rs143990279	7	113918565	A	G	0.994879	-0.0164542	0.096
rs546004475	7	113918639	C	A	0.998532	0.00814279	0.69
rs147280051	7	113918864	C	T	0.999182	0.0257603	0.38
rs148739846	7	113919053	T	A	0.985135	-0.00289339	0.64
rs62469206	7	113919083	A	G	0.965712	0.000440062	0.88
rs2690821	7	113919511	C	T	0.345216	0.00616285	2.1e-05
rs114225520	7	113919843	T	C	0.994875	-0.0161383	0.1
rs74719904	7	113919909	G	C	0.994865	-0.0162934	0.1
rs78165169	7	113920371	G	T	0.994704	-0.0108294	0.28
rs180945415	7	113920652	A	G	0.99845	-0.00367909	0.81
rs1194330	7	113920688	G	A	0.330385	0.00569279	0.0001
rs1527157	7	113920754	G	T	0.999817	0.0595474	0.3
rs75494212	7	113921007	A	G	0.933436	-3.29134e-05	0.98
rs12537074	7	113921127	G	A	0.326021	0.00581244	7.9e-05
rs543311248	7	113921216	G	A	0.998757	0.0451293	0.036
rs116168941	7	113921241	C	T	0.990399	-0.00641371	0.35
rs147126378	7	113921559	C	G	0.984857	-0.00216063	0.75
rs117476338	7	113921595	T	G	0.995787	0.00459255	0.68
rs569266067	7	113921733	C	A	0.998867	-0.00110927	0.95
rs1728438	7	113922064	A	C	0.345091	0.00622013	1.8e-05
rs149366377	7	113922257	C	T	0.997014	0.0110933	0.51
rs540897177	7	113922680	T	C	0.998499	-0.00427551	0.82
rs1527154	7	113922817	T	G	0.330411	0.00569525	0.0001
rs192522154	7	113922989	A	G	0.998763	-0.00898558	0.71
rs142738834	7	113923312	T	C	0.994464	-0.00650298	0.5
rs139372023	7	113923596	C	T	0.9904	-0.00641382	0.35
rs12112572	7	113924219	T	C	0.994877	-0.0164508	0.097
rs144110130	7	113924220	G	A	0.998597	-0.0232051	0.36
rs12531836	7	113924243	G	A	0.34521	0.00613846	2.3e-05
rs2690839	7	113924502	T	G	0.33045	0.00566875	0.00011
rs12112038	7	113924551	C	A	0.994866	-0.0161004	0.1
rs2694940	7	113924808	C	G	0.345268	0.00612015	2.4e-05
rs75901808	7	113924934	A	G	0.916187	-0.0039127	0.12
rs2694946	7	113925004	C	T	0.330436	0.00567351	0.00011
rs78386362	7	113925073	G	A	0.99038	-0.00669698	0.33
rs189172091	7	113925151	A	G	0.998708	-0.0030455	0.81
rs34604760	7	113925254	G	T	0.982819	0.0053627	0.32
rs1852471	7	113925317	A	G	0.340057	0.0058629	5.6e-05
rs1852472	7	113925350	G	C	0.330438	0.00567746	0.00011
rs79497606	7	113925620	A	G	0.99038	-0.00662254	0.34
rs1527158	7	113926120	A	G	0.330425	0.00566136	0.00012
rs181867468	7	113926171	G	A	0.998587	0.0103994	0.62
rs75225489	7	113926417	T	C	0.998482	-0.000519806	0.93
rs143346293	7	113926732	A	G	0.997417	0.00312133	0.76
rs571352199	7	113927504	A	G	0.997168	-0.0112791	0.5
rs190890127	7	113927812	C	G	0.998124	0.0193356	0.17
rs79794408	7	113927869	A	G	0.982574	0.00187407	0.79
rs117382110	7	113927944	A	G	0.997577	-0.0185296	0.19
rs150436034	7	113928125	G	A	0.997243	-0.00173356	0.97
rs139416126	7	113928746	C	T	0.991861	0.0181462	0.024
rs545065607	7	113929028	C	T	0.996389	0.00800265	0.5
rs78285815	7	113929121	G	T	0.995643	0.0043156	0.69
rs115818806	7	113929238	T	C	0.995685	0.00409632	0.71
rs13222273	7	113929395	C	T	0.926795	0.000579859	0.81
rs1916988	7	113929462	G	A	0.345298	0.00610566	2.5e-05
rs150754359	7	113929622	A	T	0.995781	-0.0181279	0.1
rs76147739	7	113929640	G	A	0.990398	-0.00649179	0.35
rs112375368	7	113929746	A	T	0.987517	0.00397541	0.51
rs185636561	7	113929933	G	A	0.998139	0.0165642	0.23
rs77819049	7	113930819	T	A	0.994769	-0.0123974	0.2
rs145853308	7	113930908	G	A	0.997394	-0.00217297	0.9
rs1527159	7	113930918	C	G	0.330426	0.00565989	0.00012
rs80269307	7	113930951	A	G	0.998418	-0.00157966	0.94
rs80185134	7	113931044	A	C	0.994769	-0.0124015	0.2
rs141274255	7	113931663	G	A	0.9904	-0.00630017	0.36
rs75208220	7	113931670	T	C	0.994865	-0.0163363	0.1
rs79885874	7	113931833	A	T	0.994769	-0.0123917	0.2
rs78500994	7	113932139	A	G	0.994769	-0.0123962	0.2
rs77758461	7	113932693	A	G	0.954551	0.00222358	0.53
rs75094217	7	113932728	C	T	0.990397	-0.00628098	0.36
rs76939722	7	113932745	A	T	0.990399	-0.00628158	0.36
rs11981044	7	113932849	G	A	0.965677	0.000565075	0.85
rs546169580	7	113932968	G	A	0.998814	-0.0202008	0.33
rs147397608	7	113933127	T	G	0.979555	0.00347444	0.53
rs566795805	7	113933384	T	C	0.998793	0.00497579	0.77
rs57921696	7	113933680	T	G	0.985799	-0.00727747	0.21
rs147165652	7	113933767	C	T	0.980439	0.005845	0.29
rs80102369	7	113933878	A	C	0.981399	-0.00456177	0.36
rs79859595	7	113934123	A	G	0.991067	-0.0042198	0.55
rs151329415	7	113934461	C	T	0.9942	0.00725667	0.49
rs114158911	7	113934755	G	T	0.994851	-0.0159584	0.11
rs116445281	7	113934882	G	C	0.995689	0.00410377	0.71
rs140588507	7	113934906	A	C	0.99721	-0.0136311	0.4
rs150036125	7	113934910	A	C	0.997392	-0.0161203	0.34
rs141298979	7	113934966	T	C	0.991991	-0.00389301	0.61
rs181679698	7	113935030	A	G	0.997805	0.0156967	0.3
rs12666035	7	113935114	A	C	0.34446	0.00595558	4.2e-05
rs147428318	7	113935608	T	C	0.998763	-0.00237786	0.9
rs115147340	7	113936270	A	G	0.985839	-0.00745716	0.2
rs143605718	7	113936721	T	C	0.995686	0.0040985	0.71
rs117183067	7	113937133	C	T	0.991456	0.0189821	0.015
rs139495714	7	113937154	C	G	0.991069	-0.00422536	0.55
rs182653187	7	113937264	G	A	0.9978	0.0230847	0.16
rs574499713	7	113937345	C	A	0.999019	0.0145547	0.44
rs17136912	7	113937656	G	A	0.985838	-0.00745951	0.2
rs149250279	7	113938015	A	G	0.991068	-0.00423024	0.55
rs79448457	7	113938223	A	G	0.995581	0.00492499	0.66
rs74628048	7	113938748	T	C	0.994851	-0.0159672	0.11
rs2694929	7	113938759	A	G	0.344484	0.00595732	4.1e-05
rs6973908	7	113939320	T	C	0.991027	-0.00438299	0.54
rs140484612	7	113939668	G	A	0.991029	-0.00431342	0.55
rs150403801	7	113939672	G	A	0.991029	-0.0043139	0.55
rs77293428	7	113939873	G	A	0.991029	-0.00431549	0.55
rs79274564	7	113940102	C	T	0.994848	-0.0158752	0.11
rs147017399	7	113940103	G	A	0.960494	0.0135628	0.0003
rs76823728	7	113940948	T	G	0.99588	0.00514141	0.63
rs77931185	7	113940957	G	A	0.991027	-0.00425017	0.55
rs117773734	7	113941422	G	A	0.994157	0.00712103	0.49
rs112605220	7	113941579	G	A	0.991026	-0.0042519	0.55
rs78045735	7	113941655	T	G	0.99485	-0.0159617	0.11
rs73716390	7	113941658	C	T	0.999441	-0.00837526	0.84
rs545496585	7	113941788	G	C	0.998636	0.00230457	0.92
rs78380802	7	113942068	A	T	0.991027	-0.00424801	0.55
rs80241399	7	113942489	T	G	0.99485	-0.0159647	0.11
rs116808719	7	113942719	C	T	0.991027	-0.00425576	0.55
rs114567559	7	113942720	A	G	0.991027	-0.00425576	0.55
rs148536871	7	113943241	T	C	0.991049	-0.00424235	0.55
rs111856513	7	113943672	G	A	0.991024	-0.00435399	0.55
rs146303001	7	113944135	G	T	0.991024	-0.00435412	0.55
rs1916973	7	113944252	G	C	0.344508	0.00594422	4.3e-05
rs113042398	7	113944618	A	G	0.991021	-0.00417367	0.56
rs112419315	7	113944648	C	T	0.991026	-0.00426664	0.55
rs2690822	7	113944679	C	T	0.344477	0.00594309	4.3e-05
rs34658162	7	113944796	C	A	0.982128	0.00456806	0.38
rs78413565	7	113944892	G	T	0.995686	0.00415015	0.7
rs149297467	7	113944909	A	C	0.993711	-0.0183516	0.032
rs76202634	7	113945072	C	A	0.991025	-0.00417714	0.56
rs181926587	7	113945314	G	C	0.99893	-0.00456746	0.83
rs12705958	7	113945495	A	G	0.901969	0.000385381	0.89
rs186849933	7	113945585	A	G	0.981257	-0.00312559	0.54
rs539154660	7	113945869	G	A	0.996969	0.00145332	0.92
rs185349938	7	113946068	A	G	0.997106	0.0132078	0.3
rs2690840	7	113946142	T	C	0.330217	0.00557848	0.00015
rs116200724	7	113946152	G	A	0.991022	-0.00416975	0.56
rs112776338	7	113946178	T	G	0.991044	-0.00428746	0.55
rs75920393	7	113946236	G	A	0.985774	-0.00755113	0.19
rs375139157	7	113946456	G	A	0.999047	0.0232156	0.35
rs139018529	7	113946550	C	T	0.995377	-0.00290119	0.76
rs12155504	7	113946693	G	A	0.98409	-0.00776192	0.17
rs6964117	7	113946909	G	A	0.99568	0.00367168	0.74
rs116955986	7	113946946	C	G	0.981374	-0.00328203	0.52
rs115891954	7	113947004	G	A	0.991045	-0.00435357	0.54
rs113162301	7	113947108	T	C	0.991022	-0.00409058	0.57
rs74904639	7	113947462	A	C	0.991023	-0.0041788	0.56
rs1609068	7	113947479	A	G	0.985789	-0.00742672	0.2
rs539074538	7	113947587	T	C	0.997595	-0.0253379	0.13
rs78814663	7	113947615	A	C	0.991019	-0.00407199	0.57
rs140783370	7	113947732	A	C	0.993539	0.0104998	0.2
rs553486959	7	113948107	T	G	0.996786	-0.0174151	0.17
rs185482116	7	113948271	A	T	0.997336	0.0190823	0.21
rs112761423	7	113948351	T	C	0.991042	-0.00428449	0.55
rs140856189	7	113948614	T	G	0.99825	-0.011668	0.5
rs558133452	7	113948690	G	A	0.998939	0.011981	0.68
rs543869715	7	113949224	C	T	0.99879	0.00494215	0.78
rs141955192	7	113949365	G	T	0.998608	0.0332111	0.096
rs116598603	7	113949391	C	T	0.991048	-0.00410155	0.57
rs1916987	7	113949393	G	A	0.330199	0.00557232	0.00015
rs2690841	7	113949623	C	T	0.344443	0.00593388	4.5e-05
rs192315467	7	113949870	C	G	0.998225	0.0141104	0.46
rs565516430	7	113949894	T	A	0.996009	0.0160353	0.18
rs76881037	7	113950539	G	A	0.995681	0.00364217	0.74
rs74682814	7	113950730	T	C	0.990927	-0.00322286	0.64
rs6947140	7	113950903	A	G	0.344721	0.00591132	4.8e-05
rs1880331	7	113951169	C	G	0.344525	0.00596523	4.1e-05
rs28576236	7	113951213	C	G	0.999649	-0.0110087	0.8
rs114778036	7	113951301	G	A	0.991053	-0.00416881	0.56
rs188587557	7	113951498	A	G	0.996204	-0.0196387	0.1
rs117090740	7	113952056	C	T	0.984812	-0.00216288	0.75
rs545212168	7	113952800	T	C	0.998343	0.0214996	0.24
rs188867232	7	113952966	T	C	0.990331	-0.00873267	0.3
rs190426247	7	113954109	A	G	0.9912	0.00650629	0.4
rs73206277	7	113954180	A	G	0.754399	-0.00731431	6.5e-06
rs2690830	7	113954435	T	A	0.330357	0.00557188	0.00015
rs147493045	7	113955560	A	G	0.997067	-0.0153575	0.26
rs77456525	7	113956298	T	C	0.99485	-0.0160198	0.11
rs1527151	7	113956508	C	G	0.344505	0.00590471	4.9e-05
rs1527152	7	113956930	G	A	0.34453	0.00594846	4.3e-05
rs1527153	7	113957092	C	G	0.330248	0.00550009	0.00019
rs6971601	7	113957181	T	C	0.999297	-0.00991132	0.79
rs1916978	7	113957196	T	C	0.298749	0.00614347	6.1e-05
rs565881870	7	113957197	G	A	0.997061	-0.00103164	0.93
rs1916977	7	113957306	C	T	0.298737	0.00614871	6e-05
rs79910706	7	113957349	T	C	0.994868	-0.0160978	0.11
rs2690829	7	113957953	G	A	0.00582243	0.0199343	0.036
rs186209148	7	113958285	T	G	0.997775	0.0167395	0.36
rs2030916	7	113958395	G	T	0.309343	0.00671166	9.2e-06
rs117662461	7	113958539	G	A	0.985355	-0.00142198	0.85
rs2690828	7	113959015	A	C	0.0147572	0.0103916	0.075
rs186477674	7	113959779	G	A	0.998849	-0.00312822	0.9
rs4730630	7	113960464	C	T	0.575936	-0.00567611	6.2e-05
rs192551993	7	113960652	G	A	0.998576	0.0128373	0.63
rs118164068	7	113961018	A	G	0.979361	0.00217244	0.71
rs189745086	7	113961403	G	A	0.991195	-0.00593856	0.46
rs6466483	7	113961531	G	T	0.576046	-0.00566877	6.4e-05
rs6977905	7	113961611	G	A	0.999856	0.10447	0.13
rs181916141	7	113961930	T	A	0.99883	0.0113364	0.6
rs560668881	7	113962490	G	C	0.997751	0.0141197	0.35
rs182129816	7	113962676	A	G	0.99738	0.0373445	0.01
rs149578126	7	113962748	G	A	0.991044	-0.00440256	0.54
rs545056014	7	113962902	G	A	0.998799	-0.00448264	0.87
rs2396722	7	113963069	T	C	0.575892	-0.00561849	7.4e-05
rs1358278	7	113963334	G	A	0.575832	-0.00561007	7.6e-05
rs182986755	7	113963797	T	C	0.998851	-0.00859494	0.72
rs116653844	7	113963869	C	T	0.999845	-0.0176525	0.72
rs538344180	7	113964315	C	A	0.998179	0.022063	0.21
rs62469213	7	113964696	T	A	0.968005	-0.00102922	0.84
rs574015085	7	113964812	G	A	0.999336	-0.0253613	0.42
rs2049601	7	113965199	G	A	0.00581938	0.0204177	0.032
rs139142179	7	113965918	C	A	0.998741	0.00735555	0.77
rs72603562	7	113967510	T	C	0.951713	0.000502812	0.85
rs2690838	7	113967528	G	A	0.00581872	0.0204353	0.032
rs182448810	7	113967588	G	A	0.994685	-0.0059066	0.55
rs79200365	7	113967995	T	G	0.915929	-0.00162087	0.44
rs115078889	7	113968142	A	T	0.99103	-0.00461126	0.52
rs568495491	7	113968266	T	C	0.998438	0.00068832	0.97
rs570309199	7	113969511	T	C	0.996861	0.0377164	0.036
rs6954428	7	113969553	G	A	0.557908	-0.00541193	0.00012
rs111523620	7	113970390	G	A	0.968853	0.00241647	0.52
rs2140617	7	113970468	C	A	0.423784	0.00640424	6.1e-06
rs117714788	7	113970624	A	G	0.928355	-0.00222324	0.44
rs148462546	7	113970754	C	T	0.992312	0.0143912	0.077
rs114434681	7	113970792	T	C	0.998496	0.0200644	0.3
rs187675417	7	113971195	A	G	0.995895	0.0177735	0.16
rs185504740	7	113971241	A	G	0.99856	0.0185373	0.34
rs11763797	7	113971415	T	C	0.928318	-0.00225513	0.44
rs188506998	7	113971849	C	T	0.995111	0.0140138	0.25
rs2694932	7	113972168	C	T	0.423653	0.00640524	6.1e-06
rs115404760	7	113972637	T	C	0.999722	0.105331	0.1
rs2694933	7	113973098	A	G	0.419045	0.00671618	2.2e-06
rs2694934	7	113973708	A	G	0.248908	0.00302714	0.065
rs556288494	7	113973740	G	T	0.997148	-0.0234933	0.093
rs114734255	7	113974263	T	C	0.998496	0.0203244	0.29
rs142740831	7	113974495	G	T	0.997355	0.0168021	0.26
rs2694935	7	113974747	T	C	0.418969	0.00672142	2.2e-06
rs183052609	7	113974780	G	A	0.990421	-0.00903992	0.29
rs192540847	7	113974957	G	A	0.998231	0.00956775	0.62
rs150806750	7	113975284	T	A	0.998496	0.0202608	0.29
rs143988318	7	113975848	T	A	0.995431	0.00569458	0.59
rs77857038	7	113976283	G	A	0.985095	-0.00239496	0.66
rs570226994	7	113976961	A	G	0.998856	0.0197091	0.41
rs190004187	7	113977014	C	T	0.99856	0.0167819	0.39
rs72603563	7	113977257	C	T	0.974118	0.00763708	0.077
rs2030910	7	113977714	T	G	0.418961	0.00671266	2.2e-06
rs79618976	7	113977817	T	C	0.994331	-0.0369112	0.00047
rs2253478	7	113977996	A	G	0.418797	0.00676709	1.8e-06
rs113939847	7	113978890	T	A	0.92834	-0.00224396	0.44
rs186386256	7	113979341	T	G	0.99829	-0.00186263	0.93
rs139936257	7	113979640	G	A	0.998992	0.0264299	0.25
rs186344733	7	113979827	C	T	0.99856	0.0167519	0.39
rs115655024	7	113980151	C	A	0.998494	0.0209058	0.28
rs2694936	7	113981064	T	A	0.418404	0.00670507	2.3e-06
rs4117983	7	113981217	T	A	0.50668	0.00709336	4.5e-07
rs1916983	7	113981428	T	C	0.928337	-0.00222606	0.44
rs113652125	7	113982456	T	C	0.987688	0.00509203	0.42
rs74467667	7	113983195	T	C	0.998475	0.0178669	0.36
rs373728183	7	113983728	G	A	0.998564	0.017004	0.38
rs2694937	7	113983778	G	T	0.41896	0.00672235	2.1e-06
rs565235249	7	113984389	T	C	0.998541	-0.00401831	0.86
rs2140615	7	113984768	G	A	0.507153	0.00709179	4.5e-07
rs117570510	7	113984855	C	A	0.99471	-0.0190586	0.06
rs1916974	7	113986216	T	C	0.999706	0.124286	0.044
rs1527144	7	113986330	A	G	0.41891	0.00669002	2.4e-06
rs148608509	7	113986383	A	G	0.999113	0.0244157	0.32
rs1527145	7	113986438	G	A	0.418929	0.00667914	2.5e-06
rs2049602	7	113986556	T	C	0.973427	0.00762594	0.078
rs2049603	7	113986650	G	A	0.501543	0.00703818	5.5e-07
rs1527146	7	113987281	T	G	0.500063	0.00708489	4.8e-07
rs191698807	7	113987664	A	G	0.998012	0.00402719	0.73
rs183624347	7	113987867	A	T	0.993472	-0.00800582	0.4
rs2690825	7	113987889	G	A	0.418938	0.00668794	2.4e-06
rs543426746	7	113987920	T	C	0.997854	-0.00810174	0.67
rs146584296	7	113988168	T	A	0.985328	-0.00298798	0.65
rs2690826	7	113988537	A	G	0.500871	0.00699964	6.4e-07
rs145730388	7	113988724	A	T	0.996275	-0.000400744	0.95
rs184143542	7	113989044	G	C	0.995276	-0.012414	0.26
rs79448181	7	113989105	G	A	0.999707	0.119277	0.055
rs117717824	7	113989202	G	T	0.99609	-0.00479401	0.63
rs567513246	7	113989207	T	C	0.998821	-0.0216386	0.32
rs1916976	7	113989569	C	T	0.918973	-0.00223897	0.41
rs2690827	7	113989578	T	C	0.418249	0.00670898	2.2e-06
rs2049604	7	113990352	C	T	0.640828	0.00762475	1.7e-07
rs185271793	7	113990919	A	G	0.995708	-0.000275482	0.94
rs11772999	7	113991516	T	G	0.979439	-0.00510887	0.32
rs567530304	7	113991663	A	C	0.996276	0.0184506	0.14
rs191852425	7	113992050	C	T	0.995529	0.000981946	0.98
rs4730633	7	113992074	G	T	0.506571	0.00710745	4.2e-07
rs566644344	7	113992139	A	G	0.998674	0.0313516	0.13
rs139744626	7	113992237	A	G	0.996121	-0.00516907	0.61
rs559113958	7	113992466	C	A	0.998203	0.00162116	0.96
rs144404957	7	113992603	C	A	0.995839	-0.00247165	0.86
rs575172504	7	113993210	G	C	0.998217	-0.00291468	0.82
rs1916986	7	113993281	G	A	0.913278	-0.0022788	0.38
rs117497463	7	113993653	T	C	0.983553	-0.00598524	0.34
rs116872707	7	113993814	C	T	0.989017	-0.000216789	0.95
rs117263617	7	113994297	T	A	0.998255	0.0127952	0.35
rs140464803	7	113994475	C	A	0.995162	0.00653874	0.51
rs79161510	7	113994891	T	C	0.93754	-0.00764896	0.0083
rs149079782	7	113995051	T	A	0.992179	0.0155645	0.072
rs954814	7	113995296	G	A	0.999712	0.111249	0.078
rs184847048	7	113995357	A	G	0.989802	-0.00424863	0.57
rs78843998	7	113995575	G	A	0.919034	-0.00219011	0.42
rs1916980	7	113995615	G	A	0.500766	0.00700816	6.2e-07
rs117705237	7	113996163	C	T	0.968485	0.00288787	0.53
rs11768201	7	113996193	C	A	0.918967	-0.00215702	0.43
rs80082024	7	113996805	A	T	0.998526	0.0195444	0.3
rs2690832	7	113996912	T	C	0.913096	-0.00207658	0.42
rs150132747	7	113996964	T	C	0.998256	0.00991661	0.58
rs117823761	7	113997077	A	G	0.994769	0.0195428	0.051
rs560968559	7	113997200	G	A	0.998648	-0.00682764	0.76
rs116990307	7	113997265	A	G	0.980177	0.00238745	0.62
rs548502668	7	113997522	G	A	0.998484	-0.0238058	0.27
rs2690833	7	113997624	C	T	0.418935	0.00671256	2.2e-06
rs181885606	7	113997711	A	G	0.997671	0.025113	0.1
rs114153176	7	113997734	T	A	0.998524	0.0190157	0.32
rs2690834	7	113997787	A	G	0.928202	-0.00218188	0.45
rs117161851	7	113997855	G	C	0.99386	-0.00257678	0.84
rs116428267	7	113997916	C	T	0.998543	0.0196949	0.3
rs186542282	7	113998243	G	A	0.990735	-0.00261562	0.71
rs12705959	7	113998246	C	T	0.54239	0.00731767	2.1e-07
rs55658511	7	113998447	C	T	0.999347	0.00892332	0.74
rs12672683	7	113998486	C	T	0.533662	0.00766323	5.4e-08
rs142331530	7	113998546	T	A	0.998575	0.0259908	0.18
rs115849038	7	113998987	G	A	0.998587	0.0248365	0.2
rs2690835	7	113998993	G	A	0.448305	0.00688335	9.8e-07
rs148368335	7	113999123	C	T	0.998901	-0.0358383	0.086
rs113431298	7	113999191	C	T	0.999707	0.106467	0.089
rs2690836	7	113999223	T	C	0.448314	0.00688319	9.8e-07
rs79530323	7	113999401	G	A	0.919356	-0.00224768	0.41
rs2690837	7	113999637	G	C	0.447772	0.00688554	9.8e-07
rs139353352	7	114000086	A	G	0.993242	0.0103571	0.24
rs184678779	7	114000421	T	C	0.998344	0.0119166	0.52
rs189515376	7	114000813	A	G	0.996419	-0.00499994	0.69
rs112905586	7	114001122	C	A	0.919433	-0.0021862	0.42
rs189711045	7	114001493	T	A	0.998234	0.0152525	0.36
rs185834413	7	114002123	G	A	0.994461	-0.00698105	0.49
rs115167958	7	114002409	C	T	0.9998	0.0547221	0.28
rs1465083	7	114002474	G	A	0.00194958	-0.000414798	0.98
rs2245192	7	114002535	T	C	0.883013	0.00155803	0.52
rs2245190	7	114002583	C	G	0.874864	0.00171703	0.45
rs148678106	7	114002985	G	A	0.983363	0.00163526	0.84
rs117318610	7	114003575	G	A	0.998646	-0.0287531	0.29
rs567839892	7	114003643	C	G	0.998755	-0.0286142	0.11
rs10226011	7	114003712	T	C	0.494662	-0.00582054	3.4e-05
rs183635645	7	114003996	A	G	0.998377	-0.00970613	0.71
rs1527150	7	114004069	A	T	0.00187206	-0.00430739	0.8
rs1527149	7	114004088	C	G	0.594482	0.00650785	6.3e-06
rs1527148	7	114004335	G	A	0.00186837	-0.00558086	0.75
rs7785799	7	114004477	G	A	0.494087	-0.00577776	3.9e-05
rs117393550	7	114004621	T	G	0.972754	0.00353478	0.47
rs73432278	7	114004948	A	C	0.999847	0.0543613	0.41
rs146449862	7	114005826	G	A	0.984054	0.00275081	0.68
rs535707684	7	114006475	C	T	0.998792	0.0158063	0.44
rs1527147	7	114006891	A	C	0.0018673	-0.00565609	0.74
rs55702527	7	114006904	T	C	0.999354	0.0118408	0.67
rs2049605	7	114007099	C	T	0.00186796	-0.00542571	0.75
rs2140619	7	114007270	A	G	0.588468	0.00653387	5.6e-06
rs190511173	7	114007560	G	A	0.998547	0.0354345	0.066
rs187628512	7	114007603	A	G	0.997428	-0.000861042	0.95
rs1405576	7	114007645	T	C	0.984817	-0.00180684	0.73
rs143816284	7	114007956	A	T	0.992461	0.00942215	0.24
rs940468	7	114008173	T	C	0.578882	0.00638116	8.7e-06
rs373366855	7	114008591	T	C	0.998567	0.0192382	0.32
rs192772487	7	114008634	G	A	0.995216	-0.032739	0.0031
rs565962206	7	114008998	C	T	0.997323	-0.0038604	0.84
rs2694941	7	114009237	T	A	0.589069	0.00643315	7.6e-06
rs191959962	7	114009259	G	A	0.991428	0.00826649	0.28
rs2694942	7	114009385	G	C	0.00202499	-0.00299996	0.84
rs188533529	7	114009407	G	A	0.998565	-0.0490622	0.017
rs573945407	7	114009638	A	G	0.998292	-0.00319454	0.8
rs191848239	7	114009652	C	T	0.995426	-0.00257597	0.82
rs2694943	7	114009931	C	T	0.57958	0.0062685	1.2e-05
rs2694944	7	114010165	C	T	0.579514	0.0062934	1.1e-05
rs184984810	7	114010220	T	C	0.998433	0.0167959	0.36
rs117701885	7	114010522	T	C	0.992335	0.000102973	0.96
rs11505922	7	114010651	T	C	0.494107	-0.00576382	4e-05
rs10953756	7	114010863	A	G	0.579448	0.00629328	1.1e-05
rs1916985	7	114011103	A	C	0.57944	0.0062865	1.2e-05
rs187181865	7	114011167	T	A	0.997816	-0.0103247	0.53
rs2694945	7	114011594	C	T	0.000467963	0.0422475	0.22
rs76372101	7	114011655	C	T	0.999364	0.0183618	0.51
rs151155010	7	114011886	G	A	0.985127	0.0080845	0.17
rs73716393	7	114012073	T	C	0.999357	0.0192312	0.49
rs571454082	7	114012078	C	T	0.998173	-0.00178066	0.92
rs2255176	7	114012174	G	T	0.00202557	-0.00429704	0.78
rs553125036	7	114012579	C	T	0.998775	-0.0290941	0.11
rs1527155	7	114012603	G	A	0.000457146	0.0384675	0.27
rs73432296	7	114012777	G	T	0.999519	0.0062334	0.93
rs6466484	7	114012911	A	C	0.600085	-0.00813338	8.7e-09
rs188610470	7	114013025	T	C	0.99866	0.0223389	0.26
rs192561297	7	114013143	G	A	0.998484	0.0197284	0.29
rs78940842	7	114013227	T	C	0.98481	-0.00163673	0.76
rs117970722	7	114013763	A	T	0.981889	-0.003256	0.54
rs1527156	7	114013851	G	A	0.000450681	0.045794	0.19
rs112689706	7	114014130	G	A	0.990547	-0.00252378	0.73
rs11769283	7	114014488	A	G	0.928375	-0.00173975	0.57
rs11762537	7	114014549	G	T	0.918553	-0.00170955	0.54
rs10249531	7	114014574	T	C	0.601222	-0.00808493	1e-08
rs59093423	7	114014670	C	T	0.999684	0.086677	0.15
rs80298534	7	114014947	T	C	0.92778	-0.00213194	0.47
rs188881049	7	114015000	G	A	0.998798	-2.24027e-05	1
rs186164676	7	114015454	G	T	0.997008	0.00641037	0.51
rs12705960	7	114015707	C	A	0.488057	0.00819799	3.6e-09
rs1830198	7	114016025	T	G	0.0892163	0.00146481	0.59
rs141832660	7	114016661	G	T	0.998081	0.0212253	0.2
rs542786386	7	114016744	G	T	0.997911	0.00284689	0.85
rs73434106	7	114016931	G	A	0.999683	0.0884496	0.14
rs73434109	7	114016941	A	G	0.999681	0.0818737	0.18
rs28431297	7	114017067	G	A	0.601211	-0.00806185	1.1e-08
rs12705961	7	114017246	G	A	0.48835	0.00812351	5e-09
rs73434111	7	114017387	A	G	0.912917	-0.0016768	0.53
rs148827452	7	114017685	C	T	0.995905	-0.000538267	1
rs76747134	7	114017937	T	C	0.984855	-0.00147452	0.79
rs111360918	7	114018040	A	C	0.998084	0.0205876	0.21
rs4730634	7	114018191	T	A	0.488356	0.00813634	4.8e-09
rs66647990	7	114018456	C	T	0.601227	-0.00804794	1.2e-08
rs77947118	7	114018603	G	T	0.999355	-0.00155389	0.96
rs140539477	7	114018926	C	A	0.998074	0.0212633	0.21
rs371641138	7	114019093	A	G	0.998085	0.0202602	0.22
rs4484606	7	114019127	T	C	0.00244147	-0.0124827	0.38
rs72603564	7	114019501	T	A	0.954677	0.00462304	0.16
rs138191949	7	114019547	T	C	0.998727	-0.0150974	0.59
rs34392115	7	114019550	G	A	0.982961	0.00516718	0.34
rs9641516	7	114019696	C	G	0.48837	0.00815229	4.5e-09
rs113109483	7	114019776	C	T	0.998073	0.0208651	0.21
rs112240466	7	114019920	G	A	0.998081	0.0212059	0.2
rs111584248	7	114020068	G	A	0.983785	-0.00678022	0.22
rs111395984	7	114020081	T	C	0.990757	-0.000607165	0.91
rs189448929	7	114020109	T	A	0.992836	-0.00543897	0.55
rs369665749	7	114020177	C	A	0.998088	0.0208035	0.21
rs139936187	7	114020198	G	A	0.998083	0.0213896	0.19
rs185822432	7	114020334	G	T	0.998081	0.0213162	0.2
rs538440577	7	114020375	A	G	0.999018	-0.0382726	0.059
rs4348426	7	114020404	G	A	0.00245075	-0.0115731	0.41
rs112413496	7	114020503	C	T	0.983731	0.00227711	0.73
rs191078841	7	114020854	G	A	0.995595	0.000638315	0.93
rs6972929	7	114021196	G	A	0.601226	-0.00805329	1.2e-08
rs10230154	7	114021260	A	G	0.000449538	0.0451168	0.19
rs10259672	7	114021306	C	T	0.601231	-0.0080512	1.2e-08
rs2396725	7	114021405	T	C	0.000506843	0.0382204	0.27
rs2396726	7	114021410	C	T	0.488341	0.00815164	4.6e-09
rs10233347	7	114021527	A	G	0.6012	-0.00805319	1.2e-08
rs10233738	7	114021829	A	T	0.00259079	-0.0159278	0.26
rs66571810	7	114021870	T	C	0.613175	0.00792009	2.6e-08
rs183648699	7	114021989	T	C	0.997632	0.0220798	0.17
rs3997266	7	114022000	A	G	0.601271	-0.00804743	1.2e-08
rs60254622	7	114022493	C	T	0.999574	0.0538746	0.31
rs185657557	7	114022654	T	G	0.99628	-0.00700783	0.56
rs113263896	7	114022673	C	A	0.998083	0.0214825	0.19
rs7779005	7	114022955	C	G	0.000477206	0.036724	0.29
rs187360619	7	114023168	C	T	0.996365	-0.0187734	0.12
rs7779476	7	114023285	C	A	0.488523	0.00812413	5.2e-09
rs10244257	7	114023482	T	C	0.529033	-0.00818448	4.4e-09
rs190165306	7	114023513	G	C	0.994388	-0.00752158	0.45
rs141936241	7	114023756	G	A	0.999234	0.0404054	0.26
rs186573526	7	114023765	T	C	0.995661	0.0196699	0.077
rs13225495	7	114023767	A	G	0.479144	0.00841581	1.6e-09
rs184278909	7	114024062	G	T	0.994294	-0.0130339	0.25
rs77265909	7	114024178	C	T	0.984845	-0.00145293	0.79
rs10229691	7	114024179	G	A	0.602748	-0.00814321	8.7e-09
rs12667224	7	114024316	G	A	0.484852	0.00841685	1.5e-09
rs148452874	7	114024406	G	A	0.998069	0.0250585	0.13
rs4310137	7	114024424	G	A	0.602735	-0.00815526	8.2e-09
rs4291206	7	114024557	G	T	0.000449477	0.0451439	0.19
rs568613768	7	114024684	G	T	0.992538	-0.0150811	0.084
rs12537376	7	114025053	A	G	0.609507	0.0082191	7.8e-09
rs116101328	7	114025156	T	C	0.92823	-0.00185861	0.54
rs546204178	7	114025175	C	T	0.997568	-0.0381741	0.011
rs2396727	7	114025213	C	G	0.602714	-0.00815608	8.2e-09
rs13232831	7	114025385	C	A	0.48484	0.00841866	1.5e-09
rs75175310	7	114025388	G	C	0.98485	-0.00149413	0.78
rs2396728	7	114025485	A	G	0.6027	-0.00815537	8.3e-09
rs6466486	7	114025596	A	C	0.000447494	0.0457359	0.19
rs564822732	7	114025760	T	G	0.998403	0.00750207	0.72
rs112356730	7	114025926	G	A	0.98148	0.00311935	0.55
rs535654623	7	114025944	T	G	0.998244	0.0151958	0.37
rs6964805	7	114026159	T	A	0.000450329	0.0447201	0.2
rs6944881	7	114026173	G	T	0.984531	-0.000718431	0.88
rs568048605	7	114026197	G	A	0.997476	-0.00561567	0.66
rs145613349	7	114026343	G	A	0.979268	0.00296129	0.57
rs61006613	7	114026415	T	G	0.984865	-0.00151725	0.78
rs79001196	7	114026627	A	G	0.928198	-0.0018743	0.53
rs2396729	7	114026843	C	T	0.000450483	0.0445904	0.2
rs1852470	7	114027269	T	G	0.479199	0.00841327	1.6e-09
rs7788307	7	114027868	C	T	0.000450114	0.044187	0.2
rs62469229	7	114027976	T	C	0.960501	-0.00406427	0.24
rs143612207	7	114028005	C	A	0.982896	0.00149855	0.85
rs4727798	7	114028237	A	G	0.000447319	0.0419596	0.23
rs116869628	7	114028310	T	C	0.966692	-0.00024501	0.99
rs77927324	7	114028462	T	A	0.998302	-0.0261446	0.29
rs17137004	7	114029251	A	G	0.602498	-0.00813003	9.4e-09
rs190629672	7	114029594	T	C	0.998276	-0.00578558	0.83
rs17137009	7	114029610	T	C	0.98449	-0.000600324	0.9
rs10953758	7	114029863	A	G	0.484736	0.0084524	1.3e-09
rs111888605	7	114030098	A	G	0.993618	-0.00668762	0.49
rs1818998	7	114030784	T	C	0.479035	0.00843907	1.5e-09
rs1818999	7	114031014	T	C	0.479018	0.00846065	1.3e-09
rs62469231	7	114031174	G	A	0.98255	0.0118878	0.032
rs7807690	7	114031325	C	T	0.000446725	0.0415902	0.24
rs117401378	7	114031362	A	G	0.991009	0.00650167	0.38
rs4730636	7	114032019	T	C	0.481209	0.00823494	3.6e-09
rs116988056	7	114032149	A	G	0.928709	-0.00209144	0.48
rs117456815	7	114032199	G	A	0.994928	-0.0194577	0.062
rs115380188	7	114032714	C	T	0.928731	-0.00212629	0.47
rs10282446	7	114033015	T	C	0.000446738	0.0416997	0.23
rs75959326	7	114033055	C	G	0.946696	-0.000239797	0.91
rs189740316	7	114033063	A	T	0.994767	-0.00670857	0.54
rs2396723	7	114033184	T	C	0.00045185	0.042207	0.23
rs111356848	7	114033257	A	G	0.990556	-0.00220522	0.76
rs113111103	7	114033319	C	A	0.990556	-0.0022535	0.75
rs577683673	7	114033495	A	G	0.997605	0.00929928	0.55
rs2396724	7	114033544	G	A	0.602401	-0.00812793	9.8e-09
rs114701302	7	114033585	C	T	0.999953	0.166383	0.24
rs148051485	7	114033669	C	T	0.982937	0.00166961	0.83
rs11976570	7	114033671	C	T	0.92871	-0.00208685	0.48
rs112252393	7	114034579	C	A	0.990563	-0.00236377	0.74
rs555017421	7	114034630	A	C	0.997706	0.0122364	0.41
rs112650355	7	114035458	G	C	0.99059	-0.00222645	0.76
rs565947508	7	114035611	A	T	0.997466	0.00201085	0.89
rs60603579	7	114036155	G	A	0.592475	-0.00808468	1e-08
rs12234614	7	114036331	G	T	0.000446611	0.0418644	0.23
rs73208648	7	114036921	G	T	0.779261	-0.00623895	0.00025
rs116148254	7	114037181	G	C	0.997466	0.00668546	0.61
rs73434145	7	114037359	C	T	0.999675	0.0902334	0.13
rs77778080	7	114037388	G	A	0.998864	-0.033902	0.17
rs6942634	7	114037958	G	A	0.47756	0.00778138	2.8e-08
rs139692517	7	114038258	G	A	0.997419	0.00479502	0.71
rs529680478	7	114038274	A	G	0.998163	-0.000207996	0.99
rs114678349	7	114038807	A	G	0.997462	0.00547032	0.67
rs117655293	7	114039218	G	A	0.980761	-0.000164979	0.96
rs72603565	7	114039277	C	T	0.952593	0.00394367	0.22
rs572330376	7	114039394	C	A	0.998877	-0.0158926	0.52
rs12534017	7	114039451	A	C	0.480116	0.00767238	4.5e-08
rs113943083	7	114039709	G	A	0.991046	-0.00221693	0.77
rs6952871	7	114039815	A	C	0.999694	0.0502779	0.43
rs61214761	7	114039909	T	C	0.999833	0.0459668	0.47
rs35624276	7	114040103	G	A	0.517045	0.00834859	2.5e-09
rs73434150	7	114040673	G	C	0.999893	0.047685	0.54
rs142233337	7	114040682	G	A	0.996781	0.0261023	0.057
rs559288254	7	114040968	G	A	0.996917	-0.00182574	0.85
rs78398868	7	114041534	G	T	0.989167	0.00295535	0.61
rs141313587	7	114041589	C	T	0.998531	0.0268699	0.19
rs376143975	7	114041593	A	G	0.997504	0.00587844	0.66
rs141629935	7	114042222	T	C	0.992683	-0.0160328	0.069
rs12536335	7	114043159	A	G	0.573201	0.00875612	4.1e-10
rs6969741	7	114043161	G	A	0.000439183	0.0457806	0.19
rs117358937	7	114044956	G	A	0.989601	0.0022483	0.69
rs190665216	7	114045026	T	A	0.997239	-0.0183177	0.2
rs538832641	7	114045242	G	A	0.996943	0.015227	0.26
rs117738679	7	114045485	A	G	0.966904	0.0014906	0.78
rs75755264	7	114045651	G	A	0.997227	0.0108227	0.42
rs7456695	7	114045911	A	G	0.994564	-0.0213185	0.033
rs2030915	7	114046369	C	G	0.572974	0.00890411	2.1e-10
rs188618606	7	114046440	T	C	0.998634	-0.0368769	0.14
rs192365409	7	114046809	G	A	0.995548	0.0193806	0.075
rs7795397	7	114047140	A	T	0.475496	0.00777127	2e-08
rs6966777	7	114047538	A	G	0.000485887	0.0544008	0.11
rs8180817	7	114047542	G	C	0.570172	0.00901896	1.2e-10
rs192314352	7	114047746	T	C	0.997517	0.00598756	0.65
rs73434153	7	114047869	T	C	0.999873	0.0486622	0.55
rs149069790	7	114048588	C	T	0.997506	0.00561666	0.67
rs192161286	7	114048696	C	T	0.990008	0.00203605	0.79
rs190267223	7	114049205	C	G	0.997517	0.00602332	0.65
rs113077019	7	114049533	A	G	0.991167	-0.00169654	0.82
rs73208651	7	114049892	G	T	0.962276	0.00105969	0.79
rs181717058	7	114050068	C	T	0.997506	0.00526788	0.69
rs180743182	7	114050976	A	G	0.997471	0.0153657	0.29
rs149390204	7	114051119	A	G	0.997512	0.00595296	0.66
rs190909944	7	114051506	T	A	0.998703	0.0271716	0.21
rs79606018	7	114051529	G	A	0.915509	-0.00355955	0.16
rs531940198	7	114051826	A	C	0.994718	-0.0265625	0.0048
rs187837032	7	114052209	G	A	0.997508	0.00566655	0.67
rs75180272	7	114052268	A	T	0.973664	-0.00173406	0.69
rs112791970	7	114052552	G	A	0.973656	-0.00170749	0.7
rs118108522	7	114053331	T	C	0.992165	-0.00221487	0.8
rs117924790	7	114053385	G	A	0.996698	-0.00760006	0.51
rs75759248	7	114053546	A	G	0.999798	0.00685139	0.81
rs150123021	7	114053916	G	A	0.997509	0.00571792	0.66
rs116999788	7	114054074	T	G	0.98952	0.00244698	0.66
rs112966452	7	114054430	A	C	0.973642	-0.0017756	0.69
rs116017453	7	114054976	T	C	0.997446	0.00757431	0.57
rs12533005	7	114056055	G	C	0.572965	0.00895257	1.7e-10
rs12705964	7	114056460	A	G	0.936459	0.00837641	0.0027
rs10241421	7	114056619	G	C	0.95882	0.0017061	0.71
rs141514949	7	114056796	G	A	0.997867	0.0209415	0.19
rs11975039	7	114057109	G	T	0.915478	-0.00360893	0.15
rs180893093	7	114057329	A	C	0.996229	-0.0190949	0.11
rs41304936	7	114058072	T	C	0.964229	0.0051037	0.16
rs2894699	7	114059156	C	T	0.572994	0.00896066	1.7e-10
rs116869259	7	114059199	C	G	0.915431	-0.00362082	0.15
rs77369014	7	114059398	G	A	0.989942	0.00040742	0.95
rs117327635	7	114059728	C	T	0.969331	-0.0050193	0.24
rs1852469	7	114060476	A	T	0.953682	0.00416659	0.21
rs10228350	7	114060663	A	T	0.57203	-0.00767578	4.8e-08
rs550091639	7	114061974	A	T	0.998611	-0.0081617	0.71
rs1830199	7	114061985	C	A	0.9995	-0.0477256	0.17
rs77627039	7	114062103	G	T	0.990049	-0.000612343	0.94
rs138927799	7	114062654	G	A	0.987278	-0.0106164	0.079
rs117042212	7	114063481	A	C	0.923907	0.00164374	0.53
rs550197584	7	114063551	A	G	0.99841	-0.00160668	0.97
rs76477277	7	114063746	T	A	0.998392	0.0371703	0.05
rs191699399	7	114065600	A	G	0.98305	0.00152058	0.85
rs62467866	7	114066260	G	A	0.981344	0.01101	0.032
rs375935869	7	114066439	C	A	0.997848	0.0103483	0.58
rs190617761	7	114068707	A	G	0.994948	-0.00725772	0.51
rs75638747	7	114069060	G	A	0.999007	0.0145393	0.51
rs17311630	7	114069114	G	A	0.970009	-0.00542817	0.22
rs189523652	7	114069285	T	A	0.997517	0.00650772	0.63
rs13238891	7	114069352	A	G	0.982455	0.00429876	0.42
rs7785701	7	114069536	C	G	0.42704	-0.00901823	1.3e-10
rs546894231	7	114070240	C	T	0.997746	0.0145568	0.34
rs559744365	7	114070411	A	T	0.998309	0.0306497	0.092
rs536363473	7	114070666	A	T	0.995316	0.0206255	0.054
rs1476535	7	114071035	C	T	0.437046	-0.00897104	1.4e-10
rs536995095	7	114071597	C	T	0.998711	0.0184217	0.37
rs10255943	7	114072443	A	G	0.287553	-0.00673963	1.3e-05
rs150542630	7	114073056	T	C	0.998724	-0.0136155	0.6
rs573750641	7	114073083	A	G	0.998447	-0.00286177	0.87
rs77221237	7	114073186	A	G	0.979026	0.0019604	0.7
rs114881801	7	114073229	T	C	0.999694	-0.0560991	0.21
rs191158325	7	114073292	T	C	0.997486	0.00603987	0.65
rs73434158	7	114073293	A	G	0.999827	0.0572138	0.35
rs56891748	7	114073637	T	C	0.999835	0.0581101	0.36
rs17137020	7	114073745	C	T	0.997333	0.0124818	0.35
rs10268637	7	114074257	C	T	0.524476	-0.00780571	1.7e-08
rs28534444	7	114075140	T	C	0.524514	-0.00781694	1.7e-08
rs151276840	7	114075384	G	T	0.997937	0.0100154	0.55
rs140520233	7	114075653	C	T	0.987842	0.00352358	0.59
rs10246733	7	114075686	A	C	0.524462	-0.00781931	1.6e-08
rs138166892	7	114075832	G	A	0.996437	-0.0219404	0.11
rs189352331	7	114076277	T	C	0.997508	0.00362949	0.77
rs10280045	7	114076394	C	G	0.427157	-0.00906781	1e-10
rs191933387	7	114076527	T	C	0.998487	0.00752006	0.66
[truncated: 1,298 more rows]

## Sheet: FOXP2_Insomnia
MarkerName	CHR	BP	Allele1	Allele2	Freq1	BETA	P-value
[truncated: 2,383 more rows]

[truncated: 7 more sheets: FOXP2_SleepEfficiency, FOXP2_SleepDuration, FOXP4_ShortSleep, FOXP4_SleepDuration, FOXP4_Chronotype, FOXP4_ExtremeChronotype, FOXP4_NumberSleepEpisodes]
