# Supplementary material for: Conserved sleep disturbances in FOXP1 syndrome originate from developmental dysregulation of peptidergic signaling
Source: J Clin Invest. 2026 Apr 1;136(7):e193475. doi: 10.1172/JCI193475 (PMC13038207; doi:10.1172/JCI193475)
Supplement: Supplemental table 4 [file jci-136-193475-s241.xlsx]

## Sheet: Table S4
GeneID	SYMBOL	FLYBASE CG	GENE NAME	logFC	AveExpr	t	P.Value	adj.P.Val	B	padj.filter
FBgn0038435	Gyc89Da	CG14885	Guanylyl cyclase at 89Da	-2.16774	4.01999	-47.6383	1.30226e-11	1.32961e-07	17.2233	1.32961e-07
FBgn0001217	Hsc70-2	CG7756	Heat shock protein 70 cognate 2	-8.33372	1.08458	-42.473	3.43811e-11	1.55982e-07	11.7251	1.55982e-07
FBgn0038290	CG6912	CG6912	uncharacterized protein	7.01717	4.19352	39.0155	7.0468e-11	1.55982e-07	14.8519	1.55982e-07
FBgn0037229	flip	CG9766	flippy	-2.3272	4.16874	-38.9848	7.09386e-11	1.55982e-07	15.7871	1.55982e-07
FBgn0261625	GLS	CG42708	Glutaminase	-2.02421	4.34949	-38.6448	7.63867e-11	1.55982e-07	15.6922	1.55982e-07
FBgn0262477	FoxP	CG43067	Forkhead box P	-9.00506	3.14589	-35.2703	1.65225e-10	2.63908e-07	13.1319	2.63908e-07
FBgn0038291	CG3984	CG3984	uncharacterized protein	5.74241	3.98794	34.8927	1.80936e-10	2.63908e-07	14.5114	2.63908e-07
FBgn0037090	Est-Q	CG7529	Esterase Q	2.28749	5.45723	33.1027	2.82124e-10	3.6006e-07	14.4717	3.6006e-07
FBgn0029088	disp	CG2019	dispatched	1.78645	5.75506	32.3184	3.45329e-10	3.91757e-07	14.2492	3.91757e-07
FBgn0038292	CG3987	CG3987	uncharacterized protein	2.95772	3.08334	28.9008	8.85167e-10	9.03756e-07	13.262	9.03756e-07
FBgn0261380	mRpL37	CG42632	mitochondrial ribosomal protein L37	-1.15982	5.51561	-26.1265	2.06743e-09	1.89431e-06	12.3847	1.89431e-06
FBgn0037475	Fer1	CG33323	48 related 1	-1.1955	5.72632	-25.897	2.22642e-09	1.89431e-06	12.3112	1.89431e-06
FBgn0036556	hzg	CG5830	herzog	2.70566	8.22312	25.0044	2.98836e-09	2.34701e-06	11.9986	2.34701e-06
FBgn0038034	Cyp9f3	CG17875	Cytochrome P450 9f3	-2.85719	3.61923	-24.161	3.98454e-09	2.90587e-06	11.8314	2.90587e-06
FBgn0261261	plx	CG42612	pollux	-1.57311	7.93072	-23.9211	4.33205e-09	2.94868e-06	11.5641	2.94868e-06
FBgn0085732	CR40190	CR40190	pseudo	1.68691	2.84887	23.6494	4.76715e-09	3.04204e-06	11.6536	3.04204e-06
FBgn0001112	Gld	CG1152	Glucose dehydrogenase	1.87115	1.44889	22.6766	6.776e-09	4.06959e-06	11.1332	4.06959e-06
FBgn0045035	tefu	CG6535	telomere fusion	1.15182	3.97804	22.4582	7.34722e-09	4.16751e-06	11.1754	4.16751e-06
FBgn0050424	cGlr2	CG30424	cGAS-like receptor 2	1.44838	3.36906	21.6879	9.83615e-09	5.28564e-06	10.9147	5.28564e-06
FBgn0027552	CG10863	CG10863	uncharacterized protein	-1.90395	5.28513	-21.3141	1.13735e-08	5.80616e-06	10.5936	5.80616e-06
FBgn0027657	glob1	CG9734	globin 1	-0.884002	7.60895	-21.0133	1.28064e-08	6.22633e-06	10.4429	6.22633e-06
FBgn0038311	CG14864	CG14864	uncharacterized protein	3.10802	0.458184	20.8628	1.35984e-08	6.30413e-06	10.0779	6.30413e-06
FBgn0037975	CG3397	CG3397	uncharacterized protein	-6.02978	-3.13981	-20.7546	1.42013e-08	6.30413e-06	8.34141	6.30413e-06
FBgn0037550	CG9667	CG9667	uncharacterized protein	-1.24257	3.72739	-19.4464	2.44309e-08	1.03933e-05	9.91347	1.03933e-05
FBgn0051157	CG31157	CG31157	uncharacterized protein	-7.19807	-0.0227879	-19.0603	2.88657e-08	1.17887e-05	8.5924	1.17887e-05
FBgn0260995	dpr21	CG42596	defective proboscis extension response 21	-1.47789	5.78903	-18.6355	3.48139e-08	1.31313e-05	9.33541	1.31313e-05
FBgn0260435	CR42530	CR42530	pseudo	-5.76152	-3.33029	-18.5314	3.64722e-08	1.31313e-05	7.8473	1.31313e-05
FBgn0051146	Nlg1	CG31146	Neuroligin 1	1.96637	2.68993	18.5223	3.66211e-08	1.31313e-05	9.62704	1.31313e-05
FBgn0034356	Pepck2	CG10924	Phosphoenolpyruvate carboxykinase 2	2.6244	0.958698	18.4815	3.72976e-08	1.31313e-05	9.43206	1.31313e-05
FBgn0065035	AlkB	CG33250	AlkB	2.15219	0.833934	18.2462	4.14833e-08	1.41181e-05	9.3412	1.41181e-05
FBgn0035610	Lkr	CG10626	Leucokinin receptor	-2.17369	4.36514	-18.0767	4.48245e-08	1.47631e-05	9.2023	1.47631e-05
FBgn0051347	CG31347	CG31347	uncharacterized protein	-1.99554	1.31143	-17.8446	4.98956e-08	1.59198e-05	9.2847	1.59198e-05
FBgn0040524	CG11052	CG11052	uncharacterized protein	4.77585	0.709862	17.6451	5.47685e-08	1.62312e-05	8.81114	1.62312e-05
FBgn0026315	Ugt35A1	CG6644	UDP-glycosyltransferase family 35 member A1	-0.907133	4.04011	-17.6121	5.56248e-08	1.62312e-05	9.06707	1.62312e-05
FBgn0037845	CG14694	CG14694	uncharacterized protein	1.85098	1.78386	17.6115	5.56406e-08	1.62312e-05	9.21035	1.62312e-05
FBgn0250848	26-29-p	CG8947	26-29kD-proteinase	0.687155	6.12287	17.4052	6.13455e-08	1.73983e-05	8.7517	1.73983e-05
FBgn0027571				-0.596386	9.077	-17.3164	6.40006e-08	1.76607e-05	8.77218	1.76607e-05
FBgn0036147	Plod	CG6199	procollagen lysyl hydroxylase	-0.51672	6.24224	-17.0981	7.10864e-08	1.90533e-05	8.55627	1.90533e-05
FBgn0023541	Cyp4d14	CG3540	Cytochrome P450 4d14	0.819207	5.85987	17.0495	7.27796e-08	1.90533e-05	8.56187	1.90533e-05
FBgn0004465	Su(P)	CG4086	Suppressor of ref(2)P sterility	0.66575	5.9737	16.5732	9.19915e-08	2.33658e-05	8.29485	2.33658e-05
FBgn0038470	CG18213	CG18213	uncharacterized protein	-1.25503	2.47135	-16.5335	9.38292e-08	2.33658e-05	8.63883	2.33658e-05
FBgn0030646				1.25782	2.14917	16.2668	1.07313e-07	2.60873e-05	8.54281	2.60873e-05
FBgn0000473	Cyp6a2	CG9438	Cytochrome P450 6a2	-1.606	3.18351	-16.1025	1.16686e-07	2.77062e-05	8.3379	2.77062e-05
FBgn0038532	CG14322	CG14322	uncharacterized protein	0.895672	6.21173	16.0404	1.20469e-07	2.79543e-05	7.99087	2.79543e-05
FBgn0000146	aub	CG6137	aubergine	1.28782	1.8444	15.8406	1.33576e-07	2.93961e-05	8.34071	2.93961e-05
FBgn0036942	CG7328	CG7328	uncharacterized protein	1.8995	1.81676	15.8398	1.33637e-07	2.93961e-05	8.33652	2.93961e-05
FBgn0000045	Act79B	CG7478	Actin 79B	-2.08834	5.21414	-15.8157	1.3532e-07	2.93961e-05	7.94684	2.93961e-05
FBgn0263608	l(3)72Dr	CG32154	lethal (3) 72Dr	1.06203	2.03474	15.6347	1.48775e-07	3.14139e-05	8.21814	3.14139e-05
FBgn0036975	CG5618	CG5618	uncharacterized protein	-1.05649	7.25698	-15.6095	1.50762e-07	3.14139e-05	7.70122	3.14139e-05
FBgn0032507	CG9377	CG9377	uncharacterized protein	5.14675	1.55048	15.4324	1.65606e-07	3.38168e-05	8.05029	3.38168e-05
FBgn0030151	CG1354	CG1354	uncharacterized protein	0.643953	4.45767	15.3624	1.7192e-07	3.38444e-05	7.77552	3.38444e-05
FBgn0051600				-5.08309	-3.85183	-15.3575	1.72371e-07	3.38444e-05	6.72507	3.38444e-05
FBgn0013276	Hsp70Ab	CG18743	Heat shock protein 70 Ab	6.80157	-2.65217	14.8166	2.31411e-07	4.45793e-05	6.93563	4.45793e-05
FBgn0038115	CG7966	CG7966	uncharacterized protein	-1.47521	4.65063	-14.3507	3.00681e-07	5.68509e-05	7.07703	5.68509e-05
FBgn0037238	CG1090	CG1090	uncharacterized protein	-0.7206	8.52704	-14.1662	3.34271e-07	6.20528e-05	6.85783	6.20528e-05
FBgn0026314	Ugt35B1	CG6649	UDP-glycosyltransferase family 35 member B1	-0.709667	9.1311	-14.0563	3.56252e-07	6.46873e-05	6.76939	6.46873e-05
FBgn0032402	PLCXD	CG14945	Phosphatidylinositol-specific phospholipase C X domain containing	-0.448863	8.37095	-14.0104	3.65902e-07	6.46873e-05	6.7714	6.46873e-05
FBgn0036557	mRpS31	CG5904	mitochondrial ribosomal protein S31	-1.12951	4.79862	-14.003	3.67469e-07	6.46873e-05	6.85814	6.46873e-05
FBgn0036918	Pfdn6	CG7770	Prefoldin 6	0.855658	5.43218	13.9477	3.79544e-07	6.56805e-05	6.77098	6.56805e-05
FBgn0052195	CG32195	CG32195	uncharacterized protein	1.13218	4.2127	13.7567	4.24789e-07	7.13498e-05	6.7608	7.13498e-05
FBgn0002868	MtnA	CG9470	Metallothionein A	-1.75612	6.16488	-13.7508	4.26282e-07	7.13498e-05	6.5789	7.13498e-05
FBgn0041100	park	CG10523	parkin	-0.750812	4.94618	-13.6731	4.4645e-07	7.29896e-05	6.5932	7.29896e-05
FBgn0038436	Gyc89Db	CG14886	Guanylyl cyclase at 89Db	-0.690928	3.92653	-13.6534	4.51736e-07	7.29896e-05	6.7362	7.29896e-05
FBgn0011576	Cyp4d2	CG3466	Cytochrome P450 4d2	0.66891	6.21559	13.6321	4.57525e-07	7.29896e-05	6.52546	7.29896e-05
FBgn0260944	Rbp1	CG17136	RNA-binding protein 1	-0.998547	7.16748	-13.6027	4.65648e-07	7.31426e-05	6.49205	7.31426e-05
FBgn0010039	GstD3	CG4381	Glutathione S transferase D3	0.936913	3.64919	13.5045	4.93974e-07	7.59406e-05	6.69747	7.59406e-05
FBgn0035477	CG14982	CG14982	uncharacterized protein	-0.53723	7.27622	-13.4899	4.98337e-07	7.59406e-05	6.4466	7.59406e-05
FBgn0052228	CG32228	CG32228	uncharacterized protein	-3.26303	0.173104	-13.4581	5.08028e-07	7.62789e-05	6.9337	7.62789e-05
FBgn0033775	Cyp9h1	CG17577	Cytochrome P450 9h1	0.851865	2.51184	13.3878	5.30163e-07	7.83046e-05	6.89309	7.83046e-05
FBgn0038037	Cyp9f2	CG11466	Cytochrome P450 9f2	-0.456016	6.99571	-13.3672	5.36858e-07	7.83046e-05	6.40939	7.83046e-05
FBgn0028940	Cyp28a5	CG8864	Cytochrome P450 28a5	-1.30702	6.28296	-13.3228	5.51578e-07	7.93184e-05	6.33485	7.93184e-05
FBgn0040251	Ugt302K1	CG6658	UDP-glycosyltransferase family 302 member K1	-4.90911	0.593294	-13.2941	5.61343e-07	7.96016e-05	6.83961	7.96016e-05
FBgn0037515	Sp7	CG3066	Serine protease 7	0.758887	4.6068	13.1517	6.12764e-07	8.50201e-05	6.35396	8.50201e-05
FBgn0005633	fln	CG7445	flightin	-0.790472	5.11275	-13.1426	6.16208e-07	8.50201e-05	6.22361	8.50201e-05
FBgn0263979	Caf1-55	CG4236	Chromatin assembly factor 1, p55 subunit	-0.621352	4.81452	-13.056	6.50246e-07	8.84557e-05	6.19437	8.84557e-05
FBgn0036118	Blos2	CG14145	Biogenesis of lysosome-related organelles complex 1, subunit 2	-0.552842	3.77244	-13.0359	6.58436e-07	8.84557e-05	6.40911	8.84557e-05
FBgn0250910	Octbeta3R	CG42244	Octopamine beta3 receptor	-0.628908	6.967	-12.9846	6.79858e-07	9.01474e-05	6.09742	9.01474e-05
FBgn0015270	Orc2	CG3041	Origin recognition complex subunit 2	2.57443	0.228277	12.7975	7.64872e-07	0.00010012	6.58479	0.00010012
FBgn0085638	CG41378	CG41378	uncharacterized protein	-1.73141	2.8006	-12.6673	8.30971e-07	0.000107395	6.28745	0.000107395
FBgn0010258	Rbp4	CG9654	RNA-binding protein 4	-2.51048	-0.60959	-12.4801	9.37518e-07	0.000119651	6.22675	0.000119651
FBgn0053170	CG33170	CG33170	uncharacterized protein	-1.01019	5.592	-12.3238	1.03813e-06	0.000129419	5.64591	0.000129419
FBgn0052944	CG32944	CG32944	uncharacterized protein	-0.557626	6.26116	-12.3219	1.03941e-06	0.000129419	5.65035	0.000129419
FBgn0031119	CG1812	CG1812	uncharacterized protein	0.401292	5.57711	12.236	1.09982e-06	0.000135291	5.70164	0.000135291
FBgn0261514	NimA	CG42282	Nimrod A	-1.58838	1.10018	-12.2056	1.12218e-06	0.000136398	6.2302	0.000136398
FBgn0002542	lds	CG2684	lodestar	-1.38553	1.82456	-12.0193	1.27053e-06	0.000152613	5.98336	0.000152613
FBgn0259697				-3.00013	-0.675004	-12.0001	1.28694e-06	0.000152786	5.99749	0.000152786
FBgn0264347	lncRNA:CR43803	CR43803	long non-coding RNA:CR43803	-5.74262	-1.93873	-11.9755	1.30848e-06	0.000153558	5.64276	0.000153558
FBgn0034076	Jhedup	CG8424	Juvenile hormone esterase duplication	3.96328	0.379036	11.9347	1.34494e-06	0.000156044	6.01681	0.000156044
FBgn0038205	Kif19A	CG9913	Kinesin family member 19A	-1.2803	1.13929	-11.8636	1.4113e-06	0.000161903	5.9588	0.000161903
FBgn0069969	CG40498	CG40498	uncharacterized protein	0.569231	8.70556	11.7445	1.53064e-06	0.000172435	5.22657	0.000172435
FBgn0020415	Idgf2	CG4475	Imaginal disc growth factor 2	0.459241	4.73155	11.7386	1.53689e-06	0.000172435	5.43037	0.000172435
FBgn0039332	alrm	CG11910	astrocytic leucine-rich repeat molecule	-0.365511	9.30918	-11.7215	1.55504e-06	0.000172576	5.21718	0.000172576
FBgn0038056	CG5961	CG5961	uncharacterized protein	0.764027	4.55309	11.6584	1.624e-06	0.000178291	5.25053	0.000178291
FBgn0037936	CG6908	CG6908	uncharacterized protein	-2.33418	3.22981	-11.5529	1.74698e-06	0.000188936	5.51684	0.000188936
FBgn0036116	CG7888	CG7888	uncharacterized protein	-0.836702	8.72167	-11.5295	1.77571e-06	0.000188936	5.00026	0.000188936
FBgn0037134	CG7407	CG7407	uncharacterized protein	-0.511205	6.52997	-11.5289	1.77648e-06	0.000188936	5.06772	0.000188936
FBgn0026634	Cog2	CG6177	Component of oligomeric golgi complex 2	-0.47396	4.88673	-11.4776	1.84122e-06	0.000193803	5.04307	0.000193803
FBgn0038262	CG14857	CG14857	uncharacterized protein	-1.8491	1.16494	-11.4568	1.86815e-06	0.000194631	5.69237	0.000194631
FBgn0038401	CG5916	CG5916	uncharacterized protein	-0.487485	5.88413	-11.4031	1.93997e-06	0.000200072	4.90531	0.000200072
FBgn0052485	CG32485	CG32485	uncharacterized protein	-0.391381	6.77553	-11.366	1.99137e-06	0.000203156	4.90879	0.000203156
FBgn0000551	Edg78E	CG7673	Ecdysone-dependent gene 78E	-2.39766	-0.504575	-11.353	2.00967e-06	0.000203156	5.61241	0.000203156
FBgn0011280	Obp19d	CG1668	Odorant-binding protein 19d	2.92145	1.73615	11.328	2.04551e-06	0.000204751	5.59672	0.000204751
FBgn0053471	Ir48a	CR33471	Ionotropic receptor 48a	-6.64581	0.0238385	-11.2787	2.11818e-06	0.000208323	5.43907	0.000208323
FBgn0036288	CG10660	CG10660	uncharacterized protein	-0.419782	4.57545	-11.2762	2.122e-06	0.000208323	5.0392	0.000208323
FBgn0022359	Sodh-2	CG4649	Sorbitol dehydrogenase-2	-0.724082	4.05382	-11.2613	2.14457e-06	0.000208534	5.05498	0.000208534
FBgn0036260	Rh7	CG5638	Rhodopsin 7	0.472699	5.74294	11.2375	2.18117e-06	0.000210092	4.82942	0.000210092
FBgn0037098	Wnk	CG7177	Wnk kinase	-0.866568	7.60588	-11.0821	2.43837e-06	0.000232671	4.65007	0.000232671
FBgn0259849	Su(Ste):CR42418	CR42418	ncRNA	-6.34918	-3.11237	-10.972	2.64067e-06	0.000249641	5.05197	0.000249641
FBgn0034013	unc-5	CG8166	unc-5	-0.554846	5.64305	-10.9167	2.74947e-06	0.000252731	4.55291	0.000252731
FBgn0036294	CG10654	CG10654	uncharacterized protein	-0.629492	6.19363	-10.9163	2.75029e-06	0.000252731	4.55246	0.000252731
FBgn0039809	CG15547	CG15547	uncharacterized protein	0.448712	5.17112	10.9136	2.7556e-06	0.000252731	4.6105	0.000252731
FBgn0031703	Acsf2	CG12512	Acyl-CoA synthetase family member 2	-0.707362	3.91026	-10.9053	2.77237e-06	0.000252731	4.74812	0.000252731
FBgn0034705	CG11170	CG11170	uncharacterized protein	-0.814305	2.07149	-10.7601	3.08504e-06	0.000278745	5.01259	0.000278745
FBgn0085793				0.558661	4.85013	10.7105	3.20068e-06	0.000286657	4.52479	0.000286657
FBgn0052457	CG32457	CG32457	uncharacterized protein	-2.93128	-2.38588	-10.695	3.23778e-06	0.000287459	4.70484	0.000287459
FBgn0037579	COX7AL	CG18193	Cytochrome c oxidase subunit 7A-like	-3.32589	-2.69465	-10.6632	3.31558e-06	0.000291828	4.59452	0.000291828
FBgn0036929	CG7668	CG7668	uncharacterized protein	0.506483	3.86545	10.5288	3.66742e-06	0.000320038	4.5843	0.000320038
FBgn0035385	FMRFaR	CG2114	FMRFamide Receptor	-0.44351	4.7735	-10.4547	3.87873e-06	0.000333014	4.30779	0.000333014
FBgn0034436	CG11961	CG11961	uncharacterized protein	-0.706917	2.12824	-10.4448	3.908e-06	0.000333014	4.76741	0.000333014
FBgn0037440	CRAT	CG1041	Carnitine O-Acetyl-Transferase	0.721827	4.51628	10.4428	3.91398e-06	0.000333014	4.30467	0.000333014
FBgn0033214	CG1941	CG1941	uncharacterized protein	-2.07077	0.810528	-10.421	3.97954e-06	0.000335794	4.94695	0.000335794
FBgn0053169	CG33169	CG33169	uncharacterized protein	-0.916191	1.83297	-10.3804	4.10464e-06	0.000342342	4.74574	0.000342342
FBgn0038211	CG9649	CG9649	uncharacterized protein	1.20343	3.37738	10.3673	4.14596e-06	0.000342342	4.44869	0.000342342
FBgn0036906	CG14102	CG14102	uncharacterized protein	1.15777	3.07563	10.3636	4.15773e-06	0.000342342	4.48372	0.000342342
FBgn0036381	CG8745	CG8745	uncharacterized protein	-0.863426	8.87872	-10.3329	4.25661e-06	0.00034768	4.03996	0.00034768
FBgn0261356	CG42633	CG42633	uncharacterized protein	-1.79636	-0.0355602	-10.3136	4.32e-06	0.000350058	4.89829	0.000350058
FBgn0087035	AGO2	CG7439	Argonaute 2	-0.338839	7.7042	-10.2697	4.46852e-06	0.000358496	4.12919	0.000358496
FBgn0037750	Whamy	CG12946	WHAMM and JMY related	-1.85647	0.0232112	-10.2622	4.49436e-06	0.000358496	4.8634	0.000358496
FBgn0029882	CG3226	CG3226	uncharacterized protein	0.433459	4.00473	10.2251	4.62514e-06	0.000366067	4.21838	0.000366067
FBgn0032883	Rhau	CG9323	RHAU helicase	0.476509	4.13974	10.1738	4.81285e-06	0.000377994	4.17475	0.000377994
FBgn0031182	Cyp6t1	CG1644	Cytochrome P450 6t1	0.917769	2.94479	10.1635	4.85152e-06	0.000378122	4.33511	0.000378122
FBgn0263414	asRNA:CR43460	CR43460	antisense RNA:CR43460	-2.94419	-1.37296	-10.0909	5.13458e-06	0.000397152	4.6514	0.000397152
FBgn0034494	CG10444	CG10444	uncharacterized protein	0.486093	6.06997	10.0697	5.22061e-06	0.00040077	3.86649	0.00040077
FBgn0034304	CG5742	CG5742	uncharacterized protein	-0.617258	4.67356	-9.99922	5.51807e-06	0.000420444	3.8985	0.000420444
FBgn0036777	CG7341	CG7341	uncharacterized protein	1.54245	2.17683	9.9741	5.62863e-06	0.000424944	4.35364	0.000424944
FBgn0003319	Sb	CG4316	Stubble	0.906558	1.7594	9.96699	5.66038e-06	0.000424944	4.416	0.000424944
FBgn0003890	betaTub97EF	CG4869	beta-Tubulin at 97EF	0.413262	4.61601	9.95368	5.72035e-06	0.000426312	3.92549	0.000426312
FBgn0085228	CG34199	CG34199	uncharacterized protein	-2.69395	-0.112642	-9.89351	6.00032e-06	0.000443937	4.58001	0.000443937
FBgn0028984	Spn88Ea	CG18525	Serpin 88Ea	-0.355897	5.91858	-9.86022	6.16169e-06	0.000452596	3.68161	0.000452596
FBgn0036301	CG4069	CG4069	uncharacterized protein	-0.435503	4.46068	-9.82946	6.31514e-06	0.000460554	3.74591	0.000460554
FBgn0260874	Ir76a	CG42584	Ionotropic receptor 76a	-1.14889	3.45391	-9.80763	6.42657e-06	0.000464467	3.92123	0.000464467
FBgn0261928	CG42795	CG42795	uncharacterized protein	0.354588	10.1288	9.80121	6.45977e-06	0.000464467	3.73638	0.000464467
FBgn0085440	Lgr4	CG34411	Leucine-rich repeat-containing G protein-coupled receptor 4	0.576561	3.53922	9.77898	6.57619e-06	0.000469531	3.96871	0.000469531
FBgn0028872	CG18095	CG18095	uncharacterized protein	1.25042	4.06829	9.73232	6.82812e-06	0.000484133	3.76804	0.000484133
FBgn0004652	fru	CG14307	fruitless	0.307144	7.08948	9.70761	6.96588e-06	0.000485431	3.59933	0.000485431
FBgn0050291	CG30291	CG30291	uncharacterized protein	0.332511	4.79571	9.69757	7.02272e-06	0.000485431	3.62667	0.000485431
FBgn0003074	Pgi	CG8251	Phosphoglucose isomerase	-0.361624	9.26894	-9.69219	7.05339e-06	0.000485431	3.57671	0.000485431
FBgn0040260	Ugt37D1	CG17932	UDP-glycosyltransferase family 37 member D1	0.482635	4.63517	9.6903	7.06421e-06	0.000485431	3.72349	0.000485431
FBgn0035331	MsR1	CG8985	Myosuppressin receptor 1	-0.362157	5.66013	-9.68682	7.08415e-06	0.000485431	3.53633	0.000485431
FBgn0037818	CG6465	CG6465	uncharacterized protein	-0.632655	6.16303	-9.58981	7.66638e-06	0.000513898	3.43873	0.000513898
FBgn0051549	CG31549	CG31549	uncharacterized protein	0.924682	4.51713	9.58362	7.70526e-06	0.000513898	3.57035	0.000513898
FBgn0259145	CG42260	CG42260	uncharacterized protein	0.536204	7.23015	9.58288	7.70993e-06	0.000513898	3.36917	0.000513898
FBgn0263650	lncRNA:CR43641	CR43641	long non-coding RNA:CR43641	-1.14637	0.821375	-9.57274	7.7742e-06	0.000513898	4.25451	0.000513898
FBgn0037435	CG18048	CG18048	uncharacterized protein	-0.497527	3.26933	-9.57082	7.78644e-06	0.000513898	3.78698	0.000513898
FBgn0000018	abo	CG6093	abnormal oocyte	1.07196	0.87182	9.56845	7.80159e-06	0.000513898	4.22371	0.000513898
FBgn0038519	Prx3	CG5826	Peroxiredoxin 3	0.414664	5.52823	9.49277	8.30227e-06	0.000543373	3.35941	0.000543373
FBgn0021895	ytr	CG18426	yantar	0.472527	6.33426	9.45413	8.57155e-06	0.000557424	3.31345	0.000557424
FBgn0029766	CG15784	CG15784	uncharacterized protein	0.655815	2.24223	9.41325	8.86708e-06	0.000572993	3.93145	0.000572993
FBgn0036183	CG6083	CG6083	uncharacterized protein	-0.468569	4.65058	-9.35975	9.27094e-06	0.000595323	3.34432	0.000595323
FBgn0250907	Cht10	CG18140	Chitinase 10	-1.15453	1.6918	-9.33891	9.43375e-06	0.000598434	3.92397	0.000598434
FBgn0263046	CG43341	CG43341	uncharacterized protein	-0.545147	4.68927	-9.33855	9.43663e-06	0.000598434	3.32326	0.000598434
FBgn0036612	CG4998	CG4998	uncharacterized protein	1.90999	1.64898	9.32894	9.51278e-06	0.00059954	3.95901	0.00059954
FBgn0039081	Irk2	CG4370	Inwardly rectifying potassium channel 2	-0.591723	8.94997	-9.25768	1.00993e-05	0.000632598	3.10511	0.000632598
FBgn0015582	dare	CG12390	defective in the avoidance of repellents	0.540285	3.83926	9.2472	1.01889e-05	0.000634318	3.34196	0.000634318
FBgn0038462	EMC2A	CG17556	ER membrane protein complex subunit 2A	0.411306	3.86601	9.23359	1.03065e-05	0.000637752	3.40168	0.000637752
FBgn0043364	cbt	CG4427	cabut	0.490023	7.35361	9.21339	1.04839e-05	0.000644822	3.12101	0.000644822
FBgn0026268	Antdh	CG1386	Antennal dehydrogenase	3.00912	0.835824	9.18488	1.07401e-05	0.000656628	3.97386	0.000656628
FBgn0032259	CG6144	CG6144	uncharacterized protein	-0.314976	4.67419	-9.16747	1.09e-05	0.000662431	3.20256	0.000662431
FBgn0025628	CG4199	CG4199	uncharacterized protein	-0.390208	6.35303	-9.11727	1.13758e-05	0.000687258	3.01192	0.000687258
FBgn0262887	lncRNA:CR43242	CR43242	long non-coding RNA:CR43242	-0.881441	3.98299	-9.04204	1.21325e-05	0.000728664	3.14779	0.000728664
FBgn0062449	CG13197	CG13197	uncharacterized protein	-0.456125	5.08194	-9.02576	1.23035e-05	0.000733841	2.97959	0.000733841
FBgn0037838	TTLL15	CG4089	Tubulin tyrosine ligase-like 15	0.448928	3.8052	9.0202	1.23625e-05	0.000733841	3.16794	0.000733841
FBgn0037060	CG10508	CG10508	uncharacterized protein	-0.491325	7.87626	-8.97059	1.29031e-05	0.000761507	2.86821	0.000761507
FBgn0038974	CG5377	CG5377	uncharacterized protein	0.974121	2.91029	8.96037	1.30177e-05	0.000763856	3.26959	0.000763856
FBgn0038814	CG15923	CG15923	uncharacterized protein	1.44982	0.331013	8.93645	1.32902e-05	0.00077539	3.75526	0.00077539
FBgn0000055	Adh	CG3481	Alcohol dehydrogenase	-1.50003	2.51733	-8.89035	1.38337e-05	0.000802509	3.29764	0.000802509
FBgn0036551	CG17029	CG17029	uncharacterized protein	-0.388655	6.24966	-8.87259	1.40496e-05	0.000810124	2.79936	0.000810124
FBgn0037530	EMC1	CG2943	ER membrane protein complex subunit 1	0.268879	6.64237	8.86657	1.41236e-05	0.000810124	2.78137	0.000810124
FBgn0037855	CG6621	CG6621	uncharacterized protein	0.598144	5.55268	8.83265	1.45487e-05	0.000829847	2.71345	0.000829847
FBgn0037183	CG14451	CG14451	uncharacterized protein	-1.88439	-1.32616	-8.82109	1.46969e-05	0.000833642	3.68541	0.000833642
FBgn0033137	Tsp42Ep	CG4471	Tetraspanin 42Ep	1.27482	-0.463367	8.786	1.51569e-05	0.000850395	3.66872	0.000850395
FBgn0036369	CG10089	CG10089	uncharacterized protein	-0.385839	7.19222	-8.78585	1.51589e-05	0.000850395	2.66337	0.000850395
FBgn0038515	CG5823	CG5823	uncharacterized protein	0.283637	6.32212	8.77738	1.52723e-05	0.000852076	2.63679	0.000852076
FBgn0030091	CG7065	CG7065	uncharacterized protein	0.416001	5.3925	8.7419	1.57577e-05	0.000874381	2.65758	0.000874381
FBgn0031974	CG12560	CG12560	uncharacterized protein	0.826346	1.93421	8.72174	1.6041e-05	0.000885292	3.29087	0.000885292
FBgn0033924	CG8613	CG8613	uncharacterized protein	-0.343991	8.31768	-8.70067	1.63432e-05	0.000897119	2.57627	0.000897119
FBgn0051627	CG31627	CG31627	uncharacterized protein	0.604603	2.44332	8.67743	1.6684e-05	0.000910929	3.19453	0.000910929
FBgn0037850	CG14695	CG14695	uncharacterized protein	0.981552	0.578382	8.67082	1.67822e-05	0.000911418	3.47985	0.000911418
FBgn0053508	ppk13	CG33508	pickpocket 13	1.44617	0.567373	8.65805	1.6974e-05	0.000916954	3.49361	0.000916954
FBgn0036414	nan	CG5842	nanchung	-1.7975	0.209135	-8.63984	1.72517e-05	0.000927054	3.51189	0.000927054
FBgn0045800	Uhg1	CR32886	U snoRNA host gene 1	0.614665	3.38379	8.58083	1.81866e-05	0.000972171	2.86985	0.000972171
FBgn0050054	CG30054	CG30054	uncharacterized protein	0.543604	3.11355	8.53788	1.89023e-05	0.00100517	2.86743	0.00100517
FBgn0086475				0.26578	5.00566	8.53158	1.90099e-05	0.00100565	2.55034	0.00100565
FBgn0020414	Idgf3	CG4559	Imaginal disc growth factor 3	0.589272	6.56044	8.48339	1.98555e-05	0.00103751	2.36765	0.00103751
FBgn0011742	Arp2	CG9901	Actin-related protein 2	0.323153	6.523	8.47629	1.99835e-05	0.00103751	2.38651	0.00103751
FBgn0052822				1.69594	-1.06936	8.47615	1.9986e-05	0.00103751	3.40107	0.00103751
FBgn0050395	CG30395	CG30395	uncharacterized protein	-1.93013	-0.659623	-8.47436	2.00185e-05	0.00103751	3.40189	0.00103751
FBgn0260461	Rcd7	CG14098	Reduction in Cnn dots 7	-0.724485	3.70007	-8.46699	2.01526e-05	0.00103918	2.61134	0.00103918
FBgn0051248	CG31248	CG31248	uncharacterized protein	-0.306253	6.17618	-8.46053	2.02711e-05	0.00103993	2.44807	0.00103993
FBgn0263738	Ada2a	CG43663	transcriptional Adaptor 2a	0.684808	3.9307	8.44467	2.05649e-05	0.00103993	2.58274	0.00103993
FBgn0260965	CG42588	CG42588	uncharacterized protein	-0.345305	4.84528	-8.4399	2.06544e-05	0.00103993	2.44119	0.00103993
FBgn0037470	Tailor	CG1091	tailor	0.377597	5.23932	8.43958	2.06603e-05	0.00103993	2.37571	0.00103993
FBgn0028857	CG12448	CG12448	uncharacterized protein	-5.33781	-2.426	-8.43872	2.06764e-05	0.00103993	3.29914	0.00103993
FBgn0086917	spok	CG41624	spookier	-2.1708	-2.22855	-8.43284	2.07875e-05	0.00104039	3.14038	0.00104039
FBgn0033446	CG1648	CG1648	uncharacterized protein	-0.502454	7.36798	-8.32178	2.30094e-05	0.00114598	2.16687	0.00114598
FBgn0035073	CG16896	CG16896	uncharacterized protein	0.329211	4.26616	8.30697	2.3325e-05	0.00115149	2.40123	0.00115149
FBgn0031678	Nepl3	CG31918	Neprilysin-like 3	1.673	-0.286704	8.30601	2.33457e-05	0.00115149	3.22956	0.00115149
FBgn0036837	CG18135	CG18135	uncharacterized protein	-0.297921	8.23826	-8.29742	2.35312e-05	0.00115506	2.31115	0.00115506
FBgn0041712	yellow-d	CG9889	yellow-d	0.484425	2.73688	8.29194	2.36503e-05	0.00115536	2.65052	0.00115536
FBgn0053056	CG33056	CG33056	uncharacterized protein	0.389757	5.17803	8.26868	2.41635e-05	0.00116857	2.20711	0.00116857
FBgn0037613	Cks85A	CG9790	Cyclin-dependent kinase subunit 85A	0.489079	3.49152	8.26193	2.43148e-05	0.00116857	2.47929	0.00116857
FBgn0038274	Nup93-2	CG7262	Nucleoporin 93kD-2	-0.533712	3.21703	-8.25898	2.43814e-05	0.00116857	2.49996	0.00116857
FBgn0037742	Rpt3R	CG9475	Regulatory particle triple-A ATPase 3-related	-0.931084	0.962995	-8.2561	2.44463e-05	0.00116857	3.01868	0.00116857
FBgn0033769	CG8768	CG8768	uncharacterized protein	-0.345432	4.93899	-8.25404	2.4493e-05	0.00116857	2.32972	0.00116857
FBgn0013277	Hsp70Ba	CG31449	Heat shock protein 70 Ba	4.98004	-2.77363	8.23471	2.49353e-05	0.00118414	3.12296	0.00118414
FBgn0032843	CG10730	CG10730	uncharacterized protein	0.745803	2.93929	8.22536	2.51526e-05	0.00118893	2.60903	0.00118893
FBgn0037880	CG17726	CG17726	uncharacterized protein	-0.546121	3.59076	-8.1848	2.61194e-05	0.00122145	2.37778	0.00122145
FBgn0037617	nom	CG8145	numerous disordered muscles	-0.68236	1.92142	-8.18296	2.61642e-05	0.00122145	2.74272	0.00122145
FBgn0033246	ACC	CG11198	Acetyl-CoA carboxylase	-0.332831	8.29118	-8.18151	2.61995e-05	0.00122145	2.16772	0.00122145
FBgn0025835	CG17707	CG17707	uncharacterized protein	0.568381	4.62818	8.15626	2.68241e-05	0.00123494	2.14132	0.00123494
FBgn0024943	PIP82	CG11219	PIP82	0.811485	3.2202	8.15483	2.686e-05	0.00123494	2.48602	0.00123494
FBgn0026737	CG6171	CG6171	uncharacterized protein	-0.453899	4.32607	-8.15235	2.69224e-05	0.00123494	2.24286	0.00123494
FBgn0037412	Osi4	CG10303	Osiris 4	-2.01172	-1.78966	-8.1469	2.70598e-05	0.00123494	3.06937	0.00123494
FBgn0036560	CG5895	CG5895	uncharacterized protein	-0.575578	6.75566	-8.14557	2.70936e-05	0.00123494	1.99331	0.00123494
FBgn0085196	CG34167	CG34167	uncharacterized protein	1.71991	-0.768817	8.13856	2.72718e-05	0.00123753	3.09682	0.00123753
FBgn0037749	CG9471	CG9471	uncharacterized protein	0.6066	4.52376	8.115	2.78806e-05	0.00125956	2.13712	0.00125956
FBgn0034966	CG13563	CG13563	uncharacterized protein	1.13711	0.612555	8.11005	2.80102e-05	0.00125984	2.94539	0.00125984
FBgn0033020	COX4L	CG10396	Cytochrome c oxidase subunit 4-like	1.20244	0.384252	8.09683	2.83603e-05	0.00126999	3.00571	0.00126999
FBgn0033903	CG8323	CG8323	uncharacterized protein	-0.548075	4.53744	-8.08993	2.85449e-05	0.00127268	2.11564	0.00127268
FBgn0035359	CG1143	CG1143	uncharacterized protein	1.13737	0.40572	8.07669	2.89025e-05	0.00128302	2.94696	0.00128302
FBgn0038063	Octbeta2R	CG33976	Octopamine beta2 receptor	0.669981	4.06564	8.07198	2.9031e-05	0.00128314	2.18437	0.00128314
FBgn0033524	Cyp49a1	CG18377	Cytochrome P450 49a1	1.16698	1.57228	8.06575	2.9202e-05	0.00128514	2.70713	0.00128514
FBgn0031675	CG9121	CG9121	uncharacterized protein	0.289408	5.8124	8.05774	2.94235e-05	0.00128933	1.91892	0.00128933
FBgn0029523	CR18275	CR18275	pseudo	0.583445	2.84084	8.05132	2.96021e-05	0.00129087	2.4624	0.00129087
FBgn0034434				-0.279086	6.08604	-8.04404	2.98063e-05	0.00129087	1.9835	0.00129087
FBgn0051354	Hsp70Bbb	CG5834	Heat shock protein 70 Bbb	2.66198	-1.40216	8.04292	2.98379e-05	0.00129087	3.0053	0.00129087
FBgn0033101	CG9436	CG9436	uncharacterized protein	-0.399298	5.19413	-8.02363	3.03871e-05	0.00130908	1.97264	0.00130908
FBgn0260722	lncRNA:CR42549	CR42549	long non-coding RNA:CR42549	0.350807	5.04723	8.01156	3.07366e-05	0.00131584	2.01758	0.00131584
FBgn0033663	ERp60	CG8983	Endoplasmic reticulum p60	0.333006	6.85251	8.00739	3.08581e-05	0.00131584	1.9438	0.00131584
FBgn0052260	CG32260	CG32260	uncharacterized protein	2.29131	-1.25751	8.00492	3.09307e-05	0.00131584	2.97814	0.00131584
FBgn0053296	CG33296	CG33296	uncharacterized protein	1.13921	5.04054	7.99388	3.12563e-05	0.00132018	1.95068	0.00132018
FBgn0037069	Cpr78Cc	CG7658	Cuticular protein 78Cc	-1.49954	-0.749068	-7.98644	3.1478e-05	0.00132018	2.9595	0.00132018
FBgn0038426	mRpS33	CG10406	mitochondrial ribosomal protein S33	0.456695	4.33563	7.98532	3.15116e-05	0.00132018	2.06322	0.00132018
FBgn0050456				-0.880701	0.520699	-7.98403	3.15499e-05	0.00132018	2.84578	0.00132018
FBgn0039773	CG2224	CG2224	uncharacterized protein	-0.517891	5.79106	-7.96754	3.20486e-05	0.00133558	1.83727	0.00133558
FBgn0001150	gt	CG7952	giant	0.437275	3.83969	7.95159	3.25394e-05	0.00135052	2.1962	0.00135052
FBgn0010215	alpha-Cat	CG17947	alpha Catenin	0.318687	8.19563	7.89234	3.44356e-05	0.00142261	1.78605	0.00142261
FBgn0029720	CG3009	CG3009	uncharacterized protein	-0.445018	7.70869	-7.88874	3.4555e-05	0.00142261	1.80469	0.00142261
FBgn0034470	Obp56d	CG11218	Odorant-binding protein 56d	1.77403	0.687902	7.86843	3.52354e-05	0.00144479	2.73595	0.00144479
FBgn0038172	Adgf-D	CG9621	Adenosine deaminase-related growth factor D	-0.493416	8.00041	-7.84685	3.59746e-05	0.00146361	1.68288	0.00146361
FBgn0050035	Tret1-1	CG30035	Trehalose transporter 1-1	0.398411	7.33032	7.84666	3.59811e-05	0.00146361	1.80125	0.00146361
FBgn0034391	CG15080	CG15080	uncharacterized protein	0.745618	2.87357	7.83009	3.65607e-05	0.00148129	2.19726	0.00148129
FBgn0029821	CG4020	CG4020	uncharacterized protein	1.30565	0.00863849	7.80968	3.72885e-05	0.00150247	2.75395	0.00150247
FBgn0015622	Cnx99A	CG11958	Calnexin 99A	0.231528	7.29328	7.8072	3.73779e-05	0.00150247	1.68925	0.00150247
FBgn0033358	spab	CG8216	space blanket	-0.400462	7.6607	-7.79506	3.78197e-05	0.00151427	1.65965	0.00151427
FBgn0037974	CG12224	CG12224	uncharacterized protein	-4.78783	-1.77509	-7.78264	3.82776e-05	0.0015221	2.72829	0.0015221
FBgn0045038	Proc	CG7105	Proctolin	-0.419347	8.20085	-7.77793	3.84528e-05	0.0015221	1.66643	0.0015221
FBgn0033542	CAH13	CG12309	Carbonic anhydrase 13	0.461719	3.52836	7.77767	3.84624e-05	0.0015221	2.00478	0.0015221
FBgn0037816	CG6345	CG6345	uncharacterized protein	-0.334035	3.73515	-7.77037	3.87359e-05	0.0015248	1.91962	0.0015248
FBgn0041164	armi	CG11513	armitage	0.758121	3.40438	7.76789	3.88293e-05	0.0015248	1.96619	0.0015248
FBgn0027500	spd-2	CG17286	spindle defective 2	2.91766	-0.894984	7.7601	3.91239e-05	0.00152736	2.74604	0.00152736
FBgn0264462	lncRNA:CR43870	CR43870	long non-coding RNA:CR43870	0.608835	2.46808	7.75411	3.93525e-05	0.00152736	2.19367	0.00152736
FBgn0010452	trn	CG11280	tartan	-0.483504	6.10796	-7.75175	3.94428e-05	0.00152736	1.58339	0.00152736
FBgn0037770	Art4	CG5358	Arginine methyltransferase 4	-0.382478	5.76182	-7.75045	3.94929e-05	0.00152736	1.65707	0.00152736
FBgn0263780	CG17684	CG17684	uncharacterized protein	-1.29736	5.85478	-7.89033	3.96613e-05	0.00152808	1.63354	0.00152808
FBgn0035231	Pcyt2	CG18330	Phosphocholine cytidylyltransferase 2	-0.379244	6.20793	-7.73885	3.99412e-05	0.00153308	1.59272	0.00153308
FBgn0034539	CG11159	CG11159	uncharacterized protein	-0.739201	4.57132	-7.70909	4.11171e-05	0.00157231	1.79623	0.00157231
FBgn0027795	CG14785	CG14785	uncharacterized protein	1.21658	1.19796	7.70261	4.13783e-05	0.00157639	2.4011	0.00157639
FBgn0036516	CG7656	CG7656	uncharacterized protein	0.329863	5.54842	7.66741	4.28289e-05	0.00162559	1.52794	0.00162559
FBgn0011829	Ret	CG14396	Ret oncogene	-0.463514	3.81588	-7.65865	4.3199e-05	0.00163356	1.82965	0.00163356
FBgn0026592	Fie	CG1079	Fire exit	-0.263987	8.90822	-7.61809	4.4957e-05	0.00169377	1.57048	0.00169377
FBgn0034579	mRpL54	CG9353	mitochondrial ribosomal protein L54	-0.451293	3.67723	-7.58962	4.62383e-05	0.00173564	1.75333	0.00173564
FBgn0041621	Or82a	CG31519	Odorant receptor 82a	-1.29374	-0.13849	-7.53528	4.8797e-05	0.00182497	2.45399	0.00182497
FBgn0031157	CG1503	CG1503	uncharacterized protein	-1.25739	0.687311	-7.52939	4.90837e-05	0.001829	2.31729	0.001829
FBgn0032819	CG10463	CG10463	uncharacterized protein	-0.530287	2.50714	-7.51624	4.97301e-05	0.00184634	1.88753	0.00184634
FBgn0002778	mnd	CG3297	minidiscs	0.419386	6.59166	7.50074	5.05042e-05	0.00186829	1.33287	0.00186829
FBgn0028420				0.322114	7.22283	7.47635	5.17498e-05	0.00189651	1.38971	0.00189651
FBgn0261015	Pif1A	CG42599	PFTAIRE-interacting factor 1A	-0.894618	0.480827	-7.47262	5.19433e-05	0.00189651	2.35301	0.00189651
FBgn0000455	Dip-C	CG5663	Dipeptidase C	0.36244	5.78269	7.47207	5.19718e-05	0.00189651	1.31784	0.00189651
FBgn0261041	stj	CG12295	straightjacket	0.254481	9.17536	7.47133	5.20101e-05	0.00189651	1.48202	0.00189651
FBgn0000206	boss	CG8285	bride of sevenless	0.944537	2.73289	7.46075	5.25637e-05	0.00190988	1.91146	0.00190988
FBgn0033911	VGAT	CG8394	Vesicular GABA Transporter	-0.254406	8.71309	-7.44274	5.35214e-05	0.00193778	1.34835	0.00193778
FBgn0029771	CG12730	CG12730	uncharacterized protein	-0.401927	5.94419	-7.43237	5.40815e-05	0.00194703	1.26227	0.00194703
FBgn0037408	NPFR	CG1147	Neuropeptide F receptor	-0.483412	4.80916	-7.43096	5.41583e-05	0.00194703	1.33965	0.00194703
FBgn0040528	CG15864	CG15864	uncharacterized protein	1.66673	0.904233	7.4106	5.52789e-05	0.00198034	2.16627	0.00198034
FBgn0027529	tapas	CG8920	tapas	-0.287995	7.31774	-7.4024	5.57373e-05	0.00198978	1.22217	0.00198978
FBgn0264373	lncRNA:CR43825	CR43825	long non-coding RNA:CR43825	2.17212	-1.03918	7.39364	5.62316e-05	0.00200043	2.38613	0.00200043
FBgn0000533	ea	CG4920	easter	-0.899908	2.38971	-7.38481	5.67343e-05	0.00201131	1.78653	0.00201131
FBgn0262820	CG43191	CG43191	uncharacterized protein	-1.10911	0.468306	-7.37202	5.74725e-05	0.00203043	2.19891	0.00203043
FBgn0038042	Scgbeta	CG5657	Sarcoglycan beta	-0.390986	6.06043	-7.36193	5.80616e-05	0.00204417	1.19537	0.00204417
FBgn0011297	Alg3	CG4084	ALG3, alpha-1,3- mannosyltransferase	0.519867	3.33386	7.35047	5.87394e-05	0.00206092	1.56196	0.00206092
FBgn0024912	agt	CG1303	O-6-alkylguanine-DNA alkyltransferase	0.826484	1.88582	7.33524	5.96529e-05	0.00207581	1.8654	0.00207581
FBgn0035880	Culd	CG17352	CUB and LDLa domain	0.41268	3.7203	7.33369	5.97472e-05	0.00207581	1.47517	0.00207581
FBgn0039272	CG11836	CG11836	uncharacterized protein	1.51106	-0.795587	7.33325	5.97736e-05	0.00207581	2.30307	0.00207581
FBgn0035434	Drsl5	CG10812	Drosomycin-like 5	3.18026	-0.23742	7.31844	6.06795e-05	0.00210013	2.29772	0.00210013
FBgn0028886	CG15279	CG15279	uncharacterized protein	1.40873	2.15666	7.31116	6.11303e-05	0.00210858	1.85324	0.00210858
FBgn0031285	CG3662	CG3662	uncharacterized protein	-0.314674	11.2053	-7.30607	6.14474e-05	0.00211238	1.23326	0.00211238
FBgn0261599	RpS29	CG8495	Ribosomal protein S29	-0.452261	8.23322	-7.29632	6.20605e-05	0.0021263	1.1775	0.0021263
FBgn0036646	CR18217	CR18217	pseudo	-0.935238	1.97343	-7.2849	6.2787e-05	0.002144	1.76434	0.002144
FBgn0037000	ZnT77C	CG5130	Zinc transporter 77C	0.794956	3.41052	7.27097	6.36859e-05	0.00216744	1.46156	0.00216744
FBgn0030668	CG8128	CG8128	uncharacterized protein	-0.528873	5.76665	-7.26502	6.40742e-05	0.00217341	1.08629	0.00217341
FBgn0050187	CG30187	CG30187	uncharacterized protein	1.20837	-0.74483	7.22464	6.67796e-05	0.00225768	2.19343	0.00225768
FBgn0085378				0.500753	3.77782	7.21713	6.7296e-05	0.00226392	1.38792	0.00226392
FBgn0004878	cas	CG2102	castor	1.56316	-0.811158	7.21552	6.74077e-05	0.00226392	2.21388	0.00226392
FBgn0035318	CG9018	CG9018	uncharacterized protein	0.344736	5.03196	7.20735	6.79755e-05	0.00227551	1.07759	0.00227551
FBgn0261436	DhpD	CG18143	Dihydropterin deaminase	0.835815	4.0115	7.18638	6.94588e-05	0.00231756	1.2191	0.00231756
FBgn0038550	CG17801	CG17801	uncharacterized protein	2.28598	-0.748652	7.17801	7.00605e-05	0.00232911	2.14997	0.00232911
FBgn0261705	CG42741	CG42741	uncharacterized protein	-0.538226	2.42353	-7.17524	7.02611e-05	0.00232911	1.63309	0.00232911
FBgn0004784	inaC	CG6518	inactivation no afterpotential C	0.634202	3.88304	7.15523	7.17275e-05	0.00237003	1.27047	0.00237003
FBgn0033128	Tsp42Eg	CG12142	Tetraspanin 42Eg	-0.71551	3.31483	-7.14315	7.26294e-05	0.00238491	1.38729	0.00238491
FBgn0004554	Edg91	CG7539	Ecdysone-dependent gene 91	4.42661	0.102694	7.14294	7.26451e-05	0.00238491	2.09819	0.00238491
FBgn0031662	CG3792	CG3792	uncharacterized protein	0.278975	5.05806	7.12708	7.38485e-05	0.00241664	1.0234	0.00241664
FBgn0036333	MICAL-like	CG11259	MICAL-like	-0.222893	5.62248	-7.11182	7.50272e-05	0.00243607	1.03479	0.00243607
FBgn0058191	CG40191	CG40191	uncharacterized protein	0.403768	7.09373	7.11121	7.50744e-05	0.00243607	0.867116	0.00243607
FBgn0037822	CG14683	CG14683	uncharacterized protein	-0.411392	6.06684	-7.11014	7.51579e-05	0.00243607	0.885999	0.00243607
FBgn0261641	CG42724	CG42724	uncharacterized protein	0.505295	7.34131	7.08155	7.74267e-05	0.00249404	0.859814	0.00249404
FBgn0004237	Hrb87F	CG12749	Heterogeneous nuclear ribonucleoprotein at 87F	0.76385	6.20544	7.08122	7.74532e-05	0.00249404	0.849913	0.00249404
FBgn0054034	CG34034	CG34034	uncharacterized protein	-1.66684	-2.07251	-7.07842	7.76792e-05	0.00249404	2.0634	0.00249404
FBgn0034693	flap	CG11073	flapper	1.68369	3.31391	7.0767	7.994e-05	0.00255858	1.28107	0.00255858
FBgn0036187	RIOK1	CG11660	RIO kinase 1	-0.453836	3.18936	-7.04761	8.02172e-05	0.00255943	1.26587	0.00255943
FBgn0031972	Wwox	CG7221	WW domain containing oxidoreductase	0.331972	4.04548	7.04274	8.0627e-05	0.00256449	1.0422	0.00256449
FBgn0037117	CG11248	CG11248	uncharacterized protein	0.498737	6.28692	7.02678	8.19852e-05	0.00259959	0.777917	0.00259959
FBgn0003943	Ubi-p63E	CG11624	Ubiquitin-63E	-0.747792	7.14157	-7.01301	8.31771e-05	0.00262922	0.754986	0.00262922
FBgn0035431	CG14968	CG14968	uncharacterized protein	-0.394102	3.92671	-6.98751	8.54359e-05	0.00269229	1.02923	0.00269229
FBgn0036319	Ent3	CG11010	Equilibrative nucleoside transporter 3	0.243554	7.04721	6.97605	8.64726e-05	0.00271657	0.76775	0.00271657
FBgn0039007	CCAP	CG4910	Crustacean cardioactive peptide	-0.594272	4.59446	-6.97103	8.6931e-05	0.00272259	0.891135	0.00272259
FBgn0260779	GatA	CG6007	Glutamyl-tRNA amidotransferase, subunit A	0.632659	4.00265	6.95815	8.81195e-05	0.0027464	1.02639	0.0027464
FBgn0038196	CG9922	CG9922	uncharacterized protein	-0.554934	3.68655	-6.9507	8.88152e-05	0.0027464	1.01232	0.0027464
FBgn0052074	CG32074	CG32074	uncharacterized protein	-1.16809	-0.121378	-6.94608	8.92499e-05	0.0027464	1.82814	0.0027464
FBgn0001078	ftz-f1	CG4059	ftz transcription factor 1	0.539009	7.44445	6.94216	8.96199e-05	0.0027464	0.675754	0.0027464
FBgn0040093	lectin-46Ca	CG1656	lectin-46Ca	-0.504164	3.06254	-6.94019	8.98072e-05	0.0027464	1.17282	0.0027464
FBgn0085302	CG34273	CG34273	uncharacterized protein	-0.717636	1.42478	-6.94016	8.98104e-05	0.0027464	1.54262	0.0027464
FBgn0037998	Cog1	CG4848	Component of oligomeric golgi complex 1	-0.279143	5.73922	-6.93699	9.01112e-05	0.0027464	0.69686	0.0027464
FBgn0035388	CG2162	CG2162	uncharacterized protein	-0.421902	6.80003	-6.93692	9.0118e-05	0.0027464	0.665719	0.0027464
FBgn0030887	CG6867	CG6867	uncharacterized protein	0.252958	6.08228	6.93212	9.05766e-05	0.0027464	0.705686	0.0027464
FBgn0035293	CG5687	CG5687	uncharacterized protein	0.306765	6.26671	6.93071	9.07118e-05	0.0027464	0.789583	0.0027464
FBgn0034128	CG4409	CG4409	uncharacterized protein	-0.363931	7.81779	-6.93033	9.07488e-05	0.0027464	0.719584	0.0027464
FBgn0036999	isoQC	CG5976	iso Glutaminyl cyclase	0.476765	3.92947	6.92856	9.09192e-05	0.0027464	0.920189	0.0027464
FBgn0032129	jp	CG4405	junctophilin	0.235332	7.71677	6.91447	9.22856e-05	0.00277946	0.808724	0.00277946
FBgn0039311	CG10513	CG10513	uncharacterized protein	-0.690184	7.32565	-6.87562	9.61743e-05	0.00288754	0.617384	0.00288754
FBgn0051823	CG31823	CG31823	uncharacterized protein	-2.55095	-2.46077	-6.87303	9.64397e-05	0.00288754	1.85723	0.00288754
FBgn0035526	CG1316	CG1316	uncharacterized protein	0.249819	7.64153	6.8535	9.8468e-05	0.0029326	0.642429	0.0029326
FBgn0028856	CG18063	CG18063	uncharacterized protein	-1.65577	-1.40604	-6.85259	9.85632e-05	0.0029326	1.85605	0.0029326
FBgn0031745	rau	CG8965	rau	-0.805641	1.75653	-6.84941	9.88984e-05	0.0029326	1.36071	0.0029326
FBgn0037377	CG1218	CG1218	uncharacterized protein	-0.29415	4.11953	-6.84756	9.90938e-05	0.0029326	0.883279	0.0029326
FBgn0032818	CG10628	CG10628	uncharacterized protein	-0.421667	3.99166	-6.84181	9.97049e-05	0.00293508	0.820068	0.00293508
FBgn0031643	CG3008	CG3008	uncharacterized protein	-0.236198	5.35105	-6.84136	9.97523e-05	0.00293508	0.695307	0.00293508
FBgn0027660	blot	CG3897	bloated tubules	0.549881	4.42398	6.83429	0.000100509	0.00294884	0.792713	0.00294884
FBgn0262838	BomT1	CG43202	Bomanin Tailed 1	-1.519	-1.954	-6.82236	0.0001018	0.00297773	1.82413	0.00297773
FBgn0044047	Ilp6	CG14049	Insulin-like peptide 6	0.666146	4.35886	6.81982	0.000102077	0.00297773	0.721082	0.00297773
FBgn0038397	CG10185	CG10185	uncharacterized protein	0.978138	0.975088	6.8119	0.000102947	0.00298784	1.5331	0.00298784
FBgn0025382	Rab27	CG14791	Rab27	-0.356049	6.37054	-6.81134	0.000103009	0.00298784	0.558956	0.00298784
FBgn0019660	lncRNA:roX2	CR32665	long non-coding RNA on the X 2	0.821939	6.44193	6.80201	0.000104044	0.00300932	0.516733	0.00300932
FBgn0037167	CG11425	CG11425	uncharacterized protein	-0.797567	4.80846	-6.79653	0.000104658	0.00301851	0.62248	0.00301851
FBgn0032813	PCNA2	CG10262	Proliferating cell nuclear antigen 2	-0.304826	3.87899	-6.789	0.000105508	0.00303446	0.972208	0.00303446
FBgn0260746	Ect3	CG3132	Ectoderm-expressed 3	-0.946236	8.1948	-6.78299	0.000106191	0.00303876	0.562349	0.00303876
FBgn0261998	CG42816	CG42816	uncharacterized protein	1.32305	-1.05129	6.78245	0.000106252	0.00303876	1.75208	0.00303876
FBgn0031970	CG7227	CG7227	uncharacterized protein	1.03456	0.800038	6.77955	0.000106585	0.00303974	1.50705	0.00303974
FBgn0034335	GstE1	CG5164	Glutathione S transferase E1	0.73202	5.38146	6.7731	0.000107327	0.00305238	0.566374	0.00305238
FBgn0038256	CG7530	CG7530	uncharacterized protein	0.507422	5.89449	6.75452	0.000109496	0.00310544	0.475903	0.00310544
FBgn0261532	cdm	CG7212	cadmus	0.324005	7.39855	6.74434	0.000110706	0.00313104	0.494082	0.00313104
FBgn0032643	GCS2beta	CG6453	Glucosidase 2 beta subunit	0.23195	4.90762	6.73856	0.000111398	0.00314193	0.654539	0.00314193
FBgn0036553	CG17027	CG17027	uncharacterized protein	-0.598913	3.41625	-6.72103	0.000113529	0.00319321	0.835555	0.00319321
FBgn0040092	lectin-46Cb	CG1652	lectin-46Cb	-0.495986	4.0558	-6.71393	0.000114406	0.00320901	0.708036	0.00320901
FBgn0037387	CG1213	CG1213	uncharacterized protein	0.836079	6.9761	6.70984	0.000114913	0.00321442	0.520047	0.00321442
FBgn0033459	CG12744	CG12744	uncharacterized protein	-0.930638	0.0711092	-6.69073	0.000117319	0.00326992	1.5145	0.00326992
FBgn0029128				0.484269	6.8426	6.68902	0.000117538	0.00326992	0.401229	0.00326992
FBgn0036734	CG7564	CG7564	uncharacterized protein	0.341154	7.18434	6.67723	0.000119053	0.00330306	0.405674	0.00330306
FBgn0034903	sona	CG9850	sol narae	1.33992	2.89117	6.6601	0.000121293	0.0033561	0.9185	0.0033561
FBgn0031707	CG14020	CG14020	uncharacterized protein	1.46922	-1.92444	6.65157	0.000122425	0.00337144	1.63737	0.00337144
FBgn0027932	Akap200	CG13388	A kinase anchor protein 200	0.691733	7.04818	6.65095	0.000122508	0.00337144	0.375326	0.00337144
FBgn0025878	wrapper	CG10382	wrapper	0.712228	5.8066	6.6434	0.000123521	0.00338264	0.402461	0.00338264
FBgn0037050	ICA69	CG10566	Islet cell autoantigen 69 kDa	-0.250576	5.97514	-6.64298	0.000123577	0.00338264	0.407628	0.00338264
FBgn0052138				0.242554	6.51406	6.63767	0.000124296	0.00338419	0.391201	0.00338419
FBgn0038742	Arc42	CG4703	Activator-recruited cofactor subunit 42	0.69243	3.54048	6.63766	0.000124297	0.00338419	0.681249	0.00338419
FBgn0030391	Rab40	CG1900	Rab40	0.260785	4.13788	6.6344	0.000124741	0.00338724	0.558437	0.00338724
FBgn0083943	CG34107	CG34107	uncharacterized protein	1.90231	-2.37514	6.62355	0.000126228	0.00341854	1.61497	0.00341854
FBgn0011336	Stt3B	CG7748	Catalytic subunit 3B of the oligosaccharyltransferase complex	0.314309	5.44352	6.61695	0.000127142	0.0034209	0.344133	0.0034209
FBgn0003480	spn-B	CG3325	spindle B	0.481421	2.7043	6.61413	0.000127535	0.0034209	0.853199	0.0034209
FBgn0052459	CG32459	CG32459	uncharacterized protein	-3.0524	-2.24917	-6.61137	0.000127921	0.0034209	1.60155	0.0034209
FBgn0038395	CG10407	CG10407	uncharacterized protein	-0.871012	0.0789651	-6.60979	0.000128143	0.0034209	1.46531	0.0034209
FBgn0040805	CG12355	CG12355	uncharacterized protein	-0.340206	7.20281	-6.60914	0.000128234	0.0034209	0.371985	0.0034209
FBgn0031808	Nepl5	CG9507	Neprilysin-like 5	-0.534204	7.88149	-6.60849	0.000128326	0.0034209	0.289554	0.0034209
FBgn0038424	Fntb	CG17565	Farnesyl transferase beta subunit	0.447424	5.08427	6.58747	0.000131317	0.00348929	0.392079	0.00348929
FBgn0028645	beat-Ib	CG7644	beaten path Ib	-0.315024	6.85305	-6.58408	0.000131806	0.00348929	0.269665	0.00348929
FBgn0260857	Bet1	CG14084	Blocked early in transport 1	0.367163	4.22732	6.58332	0.000131916	0.00348929	0.480624	0.00348929
FBgn0043842				0.472586	7.55265	6.57917	0.000132519	0.00349618	0.263757	0.00349618
FBgn0037082	CG5664	CG5664	uncharacterized protein	0.346516	3.45993	6.55982	0.000135369	0.00356216	0.674215	0.00356216
FBgn0051712	CG31712	CG31712	uncharacterized protein	0.270118	8.9274	6.55147	0.00013662	0.00358583	0.37416	0.00358583
FBgn0051673	CG31673	CG31673	uncharacterized protein	0.508351	3.14679	6.53458	0.000139189	0.00363553	0.658764	0.00363553
FBgn0036997	CG5955	CG5955	uncharacterized protein	1.36111	2.48604	6.53352	0.000139351	0.00363553	0.841509	0.00363553
FBgn0036447	Mgat4b	CG17173	alpha-1,3-mannosyl-glycoprotein 4-beta-N-acetylglucosaminyltransferase b	1.00344	-0.239396	6.53203	0.000139582	0.00363553	1.40585	0.00363553
FBgn0000414	Dab	CG9695	Disabled	0.446407	8.36663	6.52809	0.000140189	0.00364187	0.236388	0.00364187
FBgn0039189	CG18528	CG18528	uncharacterized protein	-0.277676	3.67943	-6.52584	0.000140538	0.00364187	0.531515	0.00364187
FBgn0010105	comm	CG17943	commissureless	-0.194999	5.80031	-6.50732	0.000143448	0.00370296	0.23262	0.00370296
FBgn0035523	Ctl1	CG1311	Choline transporter-like 1	0.200488	5.34314	6.50497	0.00014382	0.00370296	0.267841	0.00370296
FBgn0031782	WDR79	CG9226	WD repeat domain 79	0.38099	3.15447	6.50254	0.000144209	0.00370296	0.650716	0.00370296
FBgn0015019	CCT3	CG8977	Chaperonin containing TCP1 subunit 3	0.318649	5.06063	6.50168	0.000144347	0.00370296	0.316351	0.00370296
FBgn0053126	NLaz	CG33126	Neural Lazarillo	-0.505109	6.88045	-6.49174	0.000145944	0.00372695	0.189622	0.00372695
FBgn0001219				0.345429	10.0818	6.49133	0.000146012	0.00372695	0.219006	0.00372695
FBgn0028525	c(2)M	CG4249	crossover suppressor on 2 of Manheim	0.733916	0.830745	6.48145	0.000147621	0.00375862	1.11514	0.00375862
FBgn0037439	CG10286	CG10286	uncharacterized protein	-0.396557	3.61549	-6.4362	0.000155246	0.00393477	0.397322	0.00393477
FBgn0031653	Jon25Biii	CG8871	Jonah 25Biii	-4.37968	-3.25346	-6.43583	0.00015531	0.00393477	1.41756	0.00393477
FBgn0032079	CG31886	CG31886	uncharacterized protein	-0.42036	3.79591	-6.42704	0.000156841	0.00393809	0.409288	0.00393809
FBgn0003719	tld	CG6868	tolloid	0.583907	3.55396	6.42607	0.000157012	0.00393809	0.41126	0.00393809
FBgn0024352	Stip1	CG2720	Stress induced phosphoprotein 1	0.455025	5.70421	6.42602	0.000157019	0.00393809	0.179606	0.00393809
FBgn0040253	Ugt35E1	CG17200	UDP-glycosyltransferase family 35 member E1	-1.49965	-1.59748	-6.42487	0.000157222	0.00393809	1.39212	0.00393809
FBgn0010434	cora	CG11949	coracle	0.351991	8.16077	6.4238	0.00015741	0.00393809	0.0961675	0.00393809
FBgn0003256	rl	CG12559	rolled	0.372794	7.14266	6.41947	0.000158172	0.00393809	0.0725211	0.00393809
FBgn0031381	Npc2a	CG7291	Niemann-Pick type C-2a	-0.273727	7.34106	-6.41829	0.000158382	0.00393809	0.224067	0.00393809
FBgn0036795	CG18233	CG18233	uncharacterized protein	0.736333	0.712481	6.41689	0.000158631	0.00393809	1.14017	0.00393809
FBgn0033639	CG9003	CG9003	uncharacterized protein	0.217783	7.71854	6.4153	0.000158912	0.00393809	0.112603	0.00393809
FBgn0031491	alpha4GT1	CG17223	alpha1,4-galactosyltransferase 1	-0.211316	5.51872	-6.4117	0.000159554	0.00394408	0.149314	0.00394408
FBgn0000150	awd	CG2210	abnormal wing discs	0.476319	6.22008	6.40961	0.000159926	0.00394408	0.0753329	0.00394408
FBgn0005561	sv	CG11049	shaven	0.817984	5.58152	6.40691	0.000160411	0.00394649	0.119299	0.00394649
FBgn0004575	Syn	CG3985	Synapsin	-0.378066	10.6907	-6.40272	0.000161164	0.0039555	0.122625	0.0039555
FBgn0264652				0.243593	6.33519	6.38796	0.000163853	0.00400678	0.0625088	0.00400678
FBgn0028939	NimC2	CG18146	Nimrod C2	1.11669	1.02085	6.38695	0.000164039	0.00400678	0.9753	0.00400678
FBgn0051778	CG31778	CG31778	uncharacterized protein	-1.19975	0.630488	-6.38167	0.000165013	0.00400808	1.08848	0.00400808
FBgn0033453	Sting	CG1667	sting	0.530064	3.01161	6.38146	0.000165051	0.00400808	0.469713	0.00400808
FBgn0037304	CG1113	CG1113	uncharacterized protein	-0.446342	3.47821	-6.38029	0.000165269	0.00400808	0.37075	0.00400808
FBgn0033785	Sans	CG13320	Scaffold protein containing ankyrin repeats and SAM domain	-0.798296	-0.0109789	-6.37329	0.000166573	0.00403011	1.20213	0.00403011
FBgn0036583	CG13055	CG13055	uncharacterized protein	0.778445	4.20135	6.37031	0.000167131	0.00403406	0.22789	0.00403406
FBgn0026374	Rhp	CG8497	Rhophilin	0.649063	4.99209	6.35377	0.000170269	0.00410012	0.0728834	0.00410012
FBgn0264567	lncRNA:CR43939	CR43939	long non-coding RNA:CR43939	3.2432	-1.8648	6.34907	0.000171174	0.00411219	1.32333	0.00411219
FBgn0036486	Msh6	CG7003	Msh6	0.30099	4.20679	6.34313	0.000172322	0.00413007	0.270142	0.00413007
FBgn0038449	CG17562	CG17562	uncharacterized protein	2.90207	-1.81514	6.3252	0.000175844	0.0042046	1.29496	0.0042046
FBgn0022097	Vha36-1	CG8186	Vacuolar H[+] ATPase 36kD subunit 1	-0.298953	8.5727	-6.31829	0.000177221	0.00422763	0.00152451	0.00422763
FBgn0037935	CG6834	CG6834	uncharacterized protein	-0.412881	5.49248	-6.31389	0.000178106	0.00423884	-0.0236407	0.00423884
FBgn0031535	CG12795	CG12795	uncharacterized protein	-0.345997	4.47304	-6.31137	0.000178613	0.00424101	0.130951	0.00424101
FBgn0029915	CG14434	CG14434	uncharacterized protein	-0.41099	2.20517	-6.30548	0.000179807	0.00425455	0.602188	0.00425455
FBgn0050104	NT5E-2	CG30104	Ecto-5'-nucleotidase 2	0.766267	3.12618	6.30445	0.000180016	0.00425455	0.365442	0.00425455
FBgn0033755	ClC-b	CG8594	Chloride channel-b	0.214356	5.49872	6.30082	0.000180758	0.00425775	0.0451301	0.00425775
FBgn0034182	SmydA-7	CG9640	SET and MYND domain containing, arthropod-specific, member 7	0.511272	3.33521	6.29971	0.000180986	0.00425775	0.294026	0.00425775
FBgn0033196	CG1358	CG1358	uncharacterized protein	-0.254924	9.31447	-6.28478	0.000184074	0.00431126	0.0126414	0.00431126
FBgn0032482	Pect	CG5547	Phosphoethanolamine cytidylyltransferase	-0.218544	8.6519	-6.28463	0.000184105	0.00431126	0.0859181	0.00431126
FBgn0052442	Arv1	CG32442	ACAT-related protein required for viability 1	-0.587702	2.4051	-6.27766	0.000185566	0.00431538	0.519727	0.00431538
FBgn0002036	CG10561	CG10561	uncharacterized protein	-0.340096	6.28924	-6.27729	0.000185643	0.00431538	-0.110246	0.00431538
FBgn0050015	CG30015	CG30015	uncharacterized protein	0.248112	7.79248	6.2765	0.000185811	0.00431538	-0.00612173	0.00431538
FBgn0022774	Oat	CG8782	Ornithine aminotransferase precursor	0.736983	4.57388	6.27574	0.000185971	0.00431538	0.101409	0.00431538
FBgn0263776	CG43693	CG43693	uncharacterized protein	0.278815	7.99577	6.26984	0.000187222	0.00433455	-0.0713739	0.00433455
FBgn0051368	CG31368	CG31368	uncharacterized protein	0.207357	5.04974	6.26694	0.000187839	0.00433899	0.0245695	0.00433899
FBgn0014007	Ptp69D	CG10975	Protein tyrosine phosphatase 69D	0.204495	5.91262	6.23719	0.000194309	0.00447831	-0.0540417	0.00447831
FBgn0032290	CG6443	CG6443	uncharacterized protein	-0.322715	4.45708	-6.23187	0.00019549	0.0044954	0.00424039	0.0044954
FBgn0037537	CG2767	CG2767	uncharacterized protein	1.08293	3.58933	6.22174	0.000197763	0.00453745	0.161626	0.00453745
FBgn0031689	Cyp28d1	CG10833	Cytochrome P450 28d1	-0.695933	8.56127	-6.21489	0.000199319	0.00456289	-0.185984	0.00456289
FBgn0085316	CG34287	CG34287	uncharacterized protein	2.52101	-2.71496	6.21077	0.000200259	0.00456962	1.17611	0.00456962
FBgn0025697	santa-maria	CG12789	scavenger receptor acting in neural tissue and majority of rhodopsin is absent	0.340798	6.45819	6.20968	0.000200508	0.00456962	-0.158457	0.00456962
FBgn0037848	Tsp86D	CG4591	Tetraspanin 86D	-0.210738	5.78818	-6.18922	0.00020526	0.0046675	-0.165676	0.0046675
FBgn0003748	Treh	CG9364	Trehalase	-0.412696	8.45762	-6.18154	0.000207075	0.0046935	-0.217695	0.0046935
FBgn0038198	Npc2b	CG3153	Niemann-Pick type C-2b	0.942063	6.72492	6.23358	0.000207323	0.0046935	-0.200834	0.0046935
FBgn0262562	CG43102	CG43102	uncharacterized protein	0.36012	8.01744	6.17394	0.000208889	0.00471848	-0.219293	0.00471848
FBgn0033252	CG12769	CG12769	uncharacterized protein	0.270645	6.41826	6.17028	0.000209768	0.00472757	-0.131901	0.00472757
FBgn0038319	mRpL9	CG31478	mitochondrial ribosomal protein L9	-0.323593	4.52467	-6.16842	0.000210217	0.00472757	-0.031674	0.00472757
FBgn0010750	atms	CG2503	antimeros	0.338017	5.63763	6.16488	0.000211075	0.00473643	-0.198295	0.00473643
FBgn0027611	LManII	CG6206	Lysosomal alpha-mannosidase II	0.666619	5.49903	6.15051	0.000214591	0.0047772	-0.201231	0.0047772
FBgn0041709	yellow-g	CG5717	yellow-g	-1.66457	-0.874726	-6.14832	0.000215133	0.0047772	1.01393	0.0047772
FBgn0033943	CG12869	CG12869	uncharacterized protein	1.16357	0.315811	6.14778	0.000215267	0.0047772	0.851162	0.0047772
FBgn0037807	CG6293	CG6293	uncharacterized protein	0.55888	2.98405	6.14742	0.000215355	0.0047772	0.199959	0.0047772
FBgn0036423	CG3919	CG3919	uncharacterized protein	0.967534	0.0640437	6.14674	0.000215525	0.0047772	0.880122	0.0047772
FBgn0002899	mus301	CG7972	mutagen-sensitive 301	0.592767	1.20242	6.14604	0.000215699	0.0047772	0.666537	0.0047772
FBgn0037662	CG11997	CG11997	uncharacterized protein	-1.45568	-0.826683	-6.13105	0.000219456	0.00484989	1.01821	0.00484989
FBgn0264556	Gr39a	CG31622	Gustatory receptor 39a	0.377912	2.657	6.12352	0.000221373	0.00487389	0.286945	0.00487389
FBgn0027296	temp	CG3073	tempura	0.188428	6.629	6.12303	0.000221497	0.00487389	-0.228701	0.00487389
FBgn0036732	Oatp74D	CG7571	Organic anion transporting polypeptide 74D	0.301164	5.08691	6.11492	0.000223582	0.00489573	-0.143671	0.00489573
FBgn0033521	CG12896	CG12896	uncharacterized protein	-1.18437	2.01428	-6.11181	0.000224385	0.00489573	0.395628	0.00489573
FBgn0034688	CG11474	CG11474	uncharacterized protein	-0.327123	6.21514	-6.11011	0.000224827	0.00489573	-0.292427	0.00489573
FBgn0000042	Act5C	CG4027	Actin 5C	0.401533	10.5356	6.10856	0.00022523	0.00489573	-0.295767	0.00489573
FBgn0037730	CG9444	CG9444	uncharacterized protein	1.31592	-0.975705	6.10339	0.000226583	0.00489573	0.987696	0.00489573
FBgn0000557	eEF1alpha2	CG1873	eukaryotic translation elongation factor 1 alpha 2	0.212294	9.85374	6.10312	0.000226653	0.00489573	-0.260632	0.00489573
FBgn0028662	VhaPPA1-1	CG7007	Vacuolar H[+] ATPase PPA1 subunit 1	-0.185308	8.48191	-6.10187	0.000226981	0.00489573	-0.257263	0.00489573
FBgn0085289	CG34260	CG34260	uncharacterized protein	0.682556	0.780876	6.10149	0.00022708	0.00489573	0.685024	0.00489573
FBgn0039600	Prp39	CG1646	pre-mRNA processing factor 39	0.344176	7.56591	6.09927	0.000227665	0.00489573	-0.339182	0.00489573
FBgn0033697	Cyp6t3	CG8457	Cytochrome P450 6t3	0.654847	3.62397	6.09893	0.000227753	0.00489573	0.0206399	0.00489573
FBgn0264718				0.381008	2.3798	6.09851	0.000227864	0.00489573	0.327297	0.00489573
FBgn0036652	CG13032	CG13032	uncharacterized protein	-2.77157	-3.23209	-6.09707	0.000228244	0.00489573	1.04806	0.00489573
FBgn0036519	CG7650	CG7650	uncharacterized protein	-0.505485	3.48822	-6.09424	0.000228995	0.00490155	-0.00201576	0.00490155
FBgn0032085	CG9555	CG9555	uncharacterized protein	2.09555	-1.90412	6.09111	0.000229824	0.004909	1.02988	0.004909
FBgn0042094	Ak3	CG6612	Adenylate kinase 3	-0.238313	4.90838	-6.08721	0.000230865	0.00491522	-0.251092	0.00491522
FBgn0036671	CG9951	CG9951	uncharacterized protein	-0.23831	4.17551	-6.0849	0.000231484	0.00491522	-0.151917	0.00491522
FBgn0038400	Mic26-27	CG5903	MICOS subunit 26/27	-0.422757	7.70759	-6.08462	0.00023156	0.00491522	-0.359857	0.00491522
FBgn0038301	CG6654	CG6654	uncharacterized protein	-0.374914	4.2794	-6.08264	0.000232093	0.00491632	-0.160049	0.00491632
FBgn0032450	CG5776	CG5776	uncharacterized protein	-0.342825	3.16176	-6.07822	0.000233285	0.00493134	0.068559	0.00493134
FBgn0035948	CG5644	CG5644	uncharacterized protein	-0.596878	6.12262	-6.0762	0.000233833	0.00493271	-0.365175	0.00493271
FBgn0013348	TpnC41C	CG2981	Troponin C at 41C	1.70671	-0.210494	6.07129	0.00023517	0.00493924	0.869692	0.00493924
FBgn0004919	gol	CG2679	goliath	-0.19258	7.1753	-6.07083	0.000235293	0.00493924	-0.258667	0.00493924
FBgn0037849	CG4596	CG4596	uncharacterized protein	-0.350896	5.98769	-6.06974	0.000235594	0.00493924	-0.361182	0.00493924
FBgn0063494	GstE6	CG17530	Glutathione S transferase E6	0.993582	3.50561	6.05683	0.000239153	0.00500359	-0.00645977	0.00500359
FBgn0026197	lncRNA:noe	CR32172	long non-coding RNA:noe	-0.674863	8.77583	-6.04365	0.000242849	0.00507052	-0.346896	0.00507052
FBgn0028406	Drep4	CG9414	DNA fragmentation factor-related protein 4	-0.359628	7.4181	-6.03866	0.000244265	0.00508969	-0.419408	0.00508969
FBgn0037583	CG9684	CG9684	uncharacterized protein	0.337361	2.7839	6.02963	0.000246848	0.00513303	0.215436	0.00513303
FBgn0005533	RpS17	CG3922	Ribosomal protein S17	-0.242433	7.91089	-6.02418	0.000248423	0.00515528	-0.309474	0.00515528
FBgn0036240	CG6928	CG6928	uncharacterized protein	0.343087	3.80401	6.02155	0.000249189	0.00516068	-0.111394	0.00516068
FBgn0027601	pdgy	CG9009	pudgy	0.539832	6.62936	6.01621	0.000250744	0.00517623	-0.423811	0.00517623
FBgn0038916	dnd	CG6560	dead end	-0.669815	3.10231	-6.0155	0.000250953	0.00517623	-0.0119943	0.00517623
FBgn0037020	Pex14	CG4289	Peroxin 14	0.306007	4.68657	6.00812	0.000253128	0.00521056	-0.321426	0.00521056
FBgn0037489	CG1234	CG1234	uncharacterized protein	-0.28757	3.73563	-5.99729	0.000256354	0.00526634	0.022555	0.00526634
FBgn0039874				0.331628	3.55	5.99477	0.00025711	0.00527128	-0.0972247	0.00527128
FBgn0032390	dgt2	CG16969	dim gamma-tubulin 2	2.59416	-1.14668	5.99285	0.000257691	0.0052726	0.871703	0.0052726
FBgn0036292	CG10646	CG10646	uncharacterized protein	-0.271864	4.15166	-5.97224	0.000263992	0.00539073	-0.221056	0.00539073
FBgn0016792				0.341185	2.70562	5.96743	0.000265488	0.00539482	0.116235	0.00539482
FBgn0002579	RpL36	CG7622	Ribosomal protein L36	-0.250704	9.10448	-5.96697	0.000265631	0.00539482	-0.388576	0.00539482
FBgn0014857	His3.3A	CG5825	Histone H3.3A	-0.19165	6.49119	-5.96514	0.000266202	0.00539482	-0.448799	0.00539482
FBgn0000409				-0.319168	9.69729	-5.96481	0.000266306	0.00539482	-0.386436	0.00539482
FBgn0010548	Aldh-III	CG11140	Aldehyde dehydrogenase type III	0.206722	6.38353	5.95693	0.000268781	0.00543417	-0.461589	0.00543417
FBgn0029752	TrxT	CG3315	Thioredoxin T	-1.27461	0.505471	-5.94661	0.000272064	0.00548966	0.543225	0.00548966
FBgn0036970	Spn77Bc	CG6289	Serpin 77Bc	-0.873915	0.501374	-5.92912	0.000277728	0.00559291	0.552201	0.00559291
FBgn0003751	trk	CG5619	trunk	0.966836	0.314012	5.92176	0.00028015	0.00563058	0.592872	0.00563058
FBgn0031695	Cyp4ac3	CG14031	Cytochrome P450 4ac3	-0.44769	3.45172	-5.91859	0.000281201	0.00564059	-0.117747	0.00564059
FBgn0031765	CG9109	CG9109	uncharacterized protein	-0.22987	5.2817	-5.9125	0.000283232	0.00567019	-0.469613	0.00567019
FBgn0001253	ImpE1	CG32356	Ecdysone-inducible gene E1	-0.389981	4.71391	-5.90595	0.000285432	0.00569652	-0.412462	0.00569652
FBgn0028374	Hug	CG6371	Hugin	-0.427996	6.49541	-5.90526	0.000285663	0.00569652	-0.573699	0.00569652
FBgn0262509	nrm	CG43079	neuromusculin	0.429519	7.72645	5.90196	0.000286783	0.00569953	-0.591978	0.00569953
FBgn0003255	rk	CG8930	rickets	0.298117	4.67396	5.90152	0.00028693	0.00569953	-0.381139	0.00569953
FBgn0036353	CG10171	CG10171	uncharacterized protein	-0.365274	3.86911	-5.89118	0.000290462	0.00575847	-0.287059	0.00575847
FBgn0033558	CG12344	CG12344	uncharacterized protein	-0.352071	5.20034	-5.87612	0.000295692	0.00584214	-0.529853	0.00584214
FBgn0033584	CG7737	CG7737	uncharacterized protein	-0.332343	5.478	-5.87574	0.000295826	0.00584214	-0.564312	0.00584214
FBgn0038547	CG17803	CG17803	uncharacterized protein	0.531563	4.30351	5.86033	0.000301288	0.00593851	-0.453556	0.00593851
FBgn0004580	Cbp53E	CG6702	Calbindin 53E	-0.307049	10.9478	-5.85062	0.000304785	0.00599587	-0.588838	0.00599587
FBgn0038632	CG14301	CG14301	uncharacterized protein	-0.603926	2.76659	-5.84754	0.000305905	0.00600633	-0.148402	0.00600633
FBgn0020618	Rack1	CG7111	Receptor of activated protein kinase C 1	-0.248365	8.41679	-5.84591	0.0003065	0.00600645	-0.563623	0.00600645
FBgn0027558	Pgant3	CG4445	Polypeptide N-Acetylgalactosaminyltransferase 3	0.220369	4.93523	5.84398	0.000307205	0.00600875	-0.478414	0.00600875
FBgn0028396	TotA	CG31509	Turandot A	-1.11563	3.20656	-5.84182	0.000307994	0.00601265	-0.190577	0.00601265
FBgn0031909	CG5181	CG5181	uncharacterized protein	-0.313415	4.32656	-5.83844	0.000309237	0.0060221	-0.450739	0.0060221
FBgn0013998				-0.297596	5.18911	-5.8373	0.000309657	0.0060221	-0.569424	0.0060221
FBgn0262794	CG43175	CG43175	uncharacterized protein	1.48056	-1.3364	5.83545	0.00031034	0.00602229	0.688873	0.00602229
FBgn0039640	superdeath	CG14516	Suppressor of ER stress-induced death	-0.240984	4.16427	-5.83319	0.000311178	0.00602229	-0.341968	0.00602229
FBgn0039696	Rnb	CG7837	R and B	0.287281	4.80278	5.83249	0.000311437	0.00602229	-0.543154	0.00602229
FBgn0035649	CG10483	CG10483	uncharacterized protein	-0.198935	6.5314	-5.82745	0.000313315	0.00604716	-0.640764	0.00604716
FBgn0038665	euc	CG12269	eucalyptus	0.462452	6.3643	5.82242	0.000315199	0.00607205	-0.630897	0.00607205
FBgn0027885				0.353494	8.57085	5.81003	0.000319898	0.00615096	-0.685721	0.00615096
FBgn0030086	CCT2	CG7033	Chaperonin containing TCP1 subunit 2	0.358885	5.50565	5.79684	0.00032498	0.00623441	-0.671603	0.00623441
FBgn0038028	CG10035	CG10035	uncharacterized protein	1.5398	-1.77375	5.79561	0.00032546	0.00623441	0.671744	0.00623441
FBgn0025549	unc-119	CG1659	unc-119	0.197119	7.3162	5.79222	0.000326785	0.00624808	-0.689027	0.00624808
FBgn0000032	Acph-1	CG7899	Acid phosphatase 1	-0.241114	4.57797	-5.7899	0.000327694	0.00625375	-0.584978	0.00625375
FBgn0033093	CG3270	CG3270	uncharacterized protein	-0.510382	6.87624	-5.78765	0.000328578	0.00625892	-0.727267	0.00625892
FBgn0036514	CG12301	CG12301	uncharacterized protein	-0.491575	3.34832	-5.77948	0.000331809	0.00630869	-0.356641	0.00630869
FBgn0030418	CG4004	CG4004	uncharacterized protein	-0.26129	4.88701	-5.77622	0.000333108	0.00632162	-0.58343	0.00632162
FBgn0020372	TM4SF	CG11303	Transmembrane 4 superfamily	-0.259753	10.7298	-5.76759	0.000336577	0.00637561	-0.667388	0.00637561
FBgn0024558	Dph5	CG31289	Diphthamide methyltransferase	-0.47567	4.58041	-5.76393	0.000338057	0.0063865	-0.587903	0.0063865
FBgn0030653	CG7860	CG7860	uncharacterized protein	-0.495478	2.6935	-5.76235	0.000338702	0.0063865	-0.203955	0.0063865
FBgn0026418	Hsc70Cb	CG6603	Hsc70Cb	0.282465	7.42339	5.76154	0.000339029	0.0063865	-0.776525	0.0063865
FBgn0263198	Acn	CG10473	Acinus	0.29744	8.11871	5.75422	0.000342024	0.00643106	-0.713518	0.00643106
FBgn0053555				-0.361426	7.70277	-5.75269	0.000342654	0.00643106	-0.750732	0.00643106
FBgn0086662	snoRNA:Psi28S-3186	CR33709	ncRNA	-0.618835	1.12464	-5.75064	0.000343502	0.00643514	0.15875	0.00643514
FBgn0037518	CG2641	CG2641	uncharacterized protein	0.866807	0.553403	5.7358	0.000349693	0.00653913	0.293141	0.00653913
FBgn0036980	RhoBTB	CG5701	Rho-related BTB domain containing	0.271103	7.08796	5.73016	0.000352075	0.00657163	-0.818356	0.00657163
FBgn0035725	Mis12	CG18156	Mis12	0.546125	2.03486	5.72721	0.000353333	0.00658308	-0.0918112	0.00658308
FBgn0038448	CG12783	CG12783	uncharacterized protein	1.6215	-1.54871	5.71508	0.000358539	0.00666791	0.585184	0.00666791
FBgn0038529	CG14323	CG14323	uncharacterized protein	2.13381	-2.34306	5.71311	0.000359395	0.00667168	0.615305	0.00667168
FBgn0050018	mthl13	CG30018	methuselah-like 13	1.18935	-1.38215	5.70926	0.00036107	0.00669061	0.540748	0.00669061
FBgn0010621	CCT5	CG8439	Chaperonin containing TCP1 subunit 5	0.357402	4.841	5.70732	0.000361918	0.00669416	-0.670758	0.00669416
FBgn0086681	Mst36Fa	CG31801	Male-specific transcript 36Fa	0.898494	0.598296	5.69974	0.000365248	0.0067378	0.242791	0.0067378
FBgn0262813	CG43184	CG43184	uncharacterized protein	1.20079	-1.20769	5.69895	0.000365596	0.0067378	0.504473	0.0067378
FBgn0000120	Arr1	CG5711	Arrestin 1	0.601467	6.27389	5.69604	0.000366886	0.00674938	-0.807819	0.00674938
FBgn0033310				-0.256328	3.55829	-5.69434	0.000367641	0.00675111	-0.405711	0.00675111
FBgn0004910	Eip63F-1	CG15855	Ecdysone-induced protein 63F 1	-0.310343	7.70477	-5.68618	0.000371295	0.00680596	-0.823748	0.00680596
FBgn0032337	AstCC	CG14920	Allatostatin double C	-0.320438	3.76605	-5.67974	0.000374203	0.00684697	-0.459948	0.00684697
FBgn0030158	CG9686	CG9686	uncharacterized protein	-0.289775	9.59592	-5.67008	0.00037861	0.00691522	-0.826835	0.00691522
FBgn0038277	RpS5b	CG7014	Ribosomal protein S5b	1.43696	-1.2195	5.66661	0.000380209	0.00693202	0.50627	0.00693202
FBgn0036660				-0.29225	3.62696	-5.66273	0.000382003	0.00695231	-0.53177	0.00695231
FBgn0030608	Lsd-2	CG9057	Lipid storage droplet-2	0.268628	7.77662	5.64752	0.000389132	0.00706918	-0.83003	0.00706918
FBgn0032889	CG9331	CG9331	uncharacterized protein	0.474681	4.84232	5.64609	0.000389809	0.00706918	-0.799102	0.00706918
FBgn0264482	lncRNA:CR43890	CR43890	long non-coding RNA:CR43890	1.66951	-1.8152	5.64277	0.000391388	0.00708524	0.505827	0.00708524
FBgn0003011	ort	CG7411	ora transientless	-0.297518	6.88544	-5.6279	0.00039854	0.00720194	-0.901013	0.00720194
FBgn0025519	fidipidine	CG7773	fidipidine	-0.19856	4.97319	-5.61858	0.000403096	0.00727139	-0.740325	0.00727139
FBgn0034933	CG3735	CG3735	uncharacterized protein	-0.253206	3.6823	-5.61211	0.000406295	0.00731618	-0.634416	0.00731618
FBgn0031184	CG14615	CG14615	uncharacterized protein	0.439661	2.38274	5.60786	0.000408409	0.0073413	-0.305561	0.0073413
FBgn0083970	CG34134	CG34134	uncharacterized protein	0.408722	3.01573	5.59906	0.000412826	0.00740765	-0.518946	0.00740765
FBgn0262965	CR43276	CR43276	pseudo	0.72266	-0.219041	5.5939	0.000415441	0.00743468	0.294746	0.00743468
FBgn0053505	U3-55K	CG33505	U3 small nuclear riboprotein factor 55K	-0.524953	2.04902	-5.59179	0.000416514	0.00743468	-0.257511	0.00743468
FBgn0264602	lncRNA:CR43951	CR43951	long non-coding RNA:CR43951	-0.863151	0.198529	-5.59179	0.000416517	0.00743468	0.15183	0.00743468
FBgn0037265	spartin	CG12001	spartin	-0.306289	5.21493	-5.59029	0.000417282	0.00743534	-0.937903	0.00743534
FBgn0260659	CG42542	CG42542	uncharacterized protein	0.18067	6.16877	5.58437	0.000420317	0.00747637	-0.80751	0.00747637
FBgn0259210	prom	CG42310	prominin	1.07725	1.80191	5.58141	0.000421844	0.0074797	-0.214176	0.0074797
FBgn0035673	CG6602	CG6602	uncharacterized protein	-0.482006	1.55125	-5.58117	0.000421969	0.0074797	-0.00979417	0.0074797
FBgn0036544	sff	CG6114	sugar-free frosting	0.39099	8.25935	5.55821	0.000434024	0.00768003	-1.01877	0.00768003
FBgn0260962	pic	CG7769	piccolo	-0.193113	5.90212	-5.55628	0.000435052	0.00768492	-1.00585	0.00768492
FBgn0261458	capt	CG33979	capulet	0.220472	7.21498	5.55416	0.000436188	0.00769167	-0.998491	0.00769167
FBgn0033523	CG12895	CG12895	uncharacterized protein	-0.298199	3.94289	-5.55172	0.000437503	0.00769761	-0.778933	0.00769761
FBgn0052100	CG32100	CG32100	uncharacterized protein	-0.259792	4.17621	-5.55073	0.000438033	0.00769761	-0.752194	0.00769761
FBgn0037560	CR18228	CR18228	pseudo	0.387324	3.37147	5.54519	0.00044103	0.00772752	-0.659927	0.00772752
FBgn0025390	Mur2B	CG14796	Mucin related 2B	0.383816	4.18039	5.54478	0.000441248	0.00772752	-0.772303	0.00772752
FBgn0016054	phr6-4	CG2488	(6-4)-photolyase	0.867166	1.61422	5.54246	0.00044251	0.00773254	-0.183765	0.00773254
FBgn0039108	CG10232	CG10232	uncharacterized protein	1.18915	-1.71736	5.54147	0.000443049	0.00773254	0.385833	0.00773254
FBgn0038681	Cyp12a4	CG6042	Cytochrome P450 12a4	0.251629	5.78404	5.53628	0.000445894	0.00776891	-0.976969	0.00776891
FBgn0051352	Unc-115a	CG31352	Uncoordinated 115a	0.206736	6.5224	5.53418	0.000447044	0.00777567	-0.997963	0.00777567
FBgn0030327	FucT6	CG2448	alpha1,6-fucosyltransferase	-0.265572	7.0992	-5.52165	0.000454003	0.00788328	-1.05476	0.00788328
FBgn0259710	CG42364	CG42364	uncharacterized protein	1.12838	-0.384838	5.51417	0.000458212	0.00794286	0.185652	0.00794286
FBgn0250757	kumpel	CG42235	kin of rumpel	-0.214653	7.53512	-5.51155	0.0004597	0.00795515	-1.0536	0.00795515
FBgn0036787	CG4306	CG4306	uncharacterized protein	0.663317	2.21949	5.50858	0.000461391	0.00797089	-0.379799	0.00797089
FBgn0036911	Fibp	CG8660	fibp	0.186101	5.52149	5.50396	0.000464031	0.00799353	-1.00198	0.00799353
FBgn0038472	CG3995	CG3995	uncharacterized protein	-0.333126	3.62871	-5.50355	0.000464267	0.00799353	-0.746287	0.00799353
FBgn0033427	Smyd4-1	CG1868	SET and MYND domain containing, class 4, member 1	0.279835	3.83953	5.4973	0.000467867	0.00804196	-0.795504	0.00804196
FBgn0063496	GstE4	CG17525	Glutathione S transferase E4	0.921798	1.27394	5.4928	0.000470482	0.0080733	-0.101659	0.0080733
FBgn0031318	CG4887	CG4887	uncharacterized protein	0.374435	7.11993	5.48915	0.000472609	0.00809621	-1.11505	0.00809621
FBgn0038167	Lkb1	CG9374	Lkb1 kinase	-0.265958	5.33061	-5.47802	0.000479169	0.00819484	-1.05139	0.00819484
FBgn0063493	GstE7	CG17531	Glutathione S transferase E7	0.765693	0.914741	5.47418	0.000481455	0.00822016	-0.125434	0.00822016
FBgn0037228	CG1092	CG1092	uncharacterized protein	-0.305612	3.86405	-5.46583	0.000486472	0.00829196	-0.811913	0.00829196
FBgn0038704	CG5316	CG5316	uncharacterized protein	0.228076	5.86723	5.46231	0.000488603	0.0083144	-1.12633	0.0083144
FBgn0035788	CG8541	CG8541	uncharacterized protein	-0.684031	-0.00914679	-5.45992	0.000490055	0.00832523	0.0664529	0.00832523
FBgn0016034	mael	CG11254	maelstrom	-0.624011	2.26107	-5.45699	0.00049184	0.00834167	-0.514516	0.00834167
FBgn0051999	CG31999	CG31999	uncharacterized protein	0.227945	6.33396	5.4512	0.000495392	0.008381	-1.12645	0.008381
FBgn0262598	mtsh	CG7795	mitoshell	0.699273	1.14484	5.45054	0.000495801	0.008381	-0.148959	0.008381
FBgn0002938	ninaC	CG5125	neither inactivation nor afterpotential C	0.493507	6.44742	5.43816	0.000503496	0.00849701	-1.13875	0.00849701
FBgn0037188	CG7369	CG7369	uncharacterized protein	0.276541	5.81358	5.42616	0.000511082	0.00859307	-1.13411	0.00859307
FBgn0037541	CG2747	CG2747	uncharacterized protein	0.354507	8.78385	5.42563	0.000511417	0.00859307	-1.2011	0.00859307
FBgn0032117	FucTB	CG4435	alpha1,3-fucosyltransferase B	0.262244	3.55191	5.42517	0.000511713	0.00859307	-0.826793	0.00859307
FBgn0032973	CG6675	CG6675	uncharacterized protein	-1.69049	2.11672	-5.41774	0.000516472	0.00865876	-0.498159	0.00865876
FBgn0040508	ACXC	CG5983	Adenylyl cyclase X C	-0.480697	1.25206	-5.41464	0.000518475	0.00867808	-0.245717	0.00867808
FBgn0021750	SerRS-m	CG4938	Seryl-tRNA synthetase, mitochondrial	-0.218683	4.0279	-5.40605	0.00052407	0.00875737	-0.871123	0.00875737
FBgn0010241	Mdr50	CG8523	Multi drug resistance 50	-1.67048	-1.59594	-5.40467	0.000524976	0.00875818	0.187062	0.00875818
FBgn0029838	CG4666	CG4666	uncharacterized protein	0.653803	0.266323	5.39884	0.000528814	0.00878925	0.00403432	0.00878925
FBgn0037829	CG14691	CG14691	uncharacterized protein	-3.09814	-2.82594	-5.39541	0.000531084	0.00878925	0.241198	0.00878925
FBgn0036934	sNPF-R	CG7395	short neuropeptide F receptor	-0.338519	6.30901	-5.39519	0.000531231	0.00878925	-1.26475	0.00878925
FBgn0036889	CG14100	CG14100	uncharacterized protein	-0.265063	4.14745	-5.39485	0.000531459	0.00878925	-1.04199	0.00878925
FBgn0264374	lncRNA:CR43826	CR43826	long non-coding RNA:CR43826	1.49354	-1.35833	5.39461	0.00053162	0.00878925	0.159706	0.00878925
FBgn0053267	CG33267	CG33267	uncharacterized protein	0.406282	2.25302	5.39403	0.000532003	0.00878925	-0.605271	0.00878925
FBgn0034345	CG5174	CG5174	uncharacterized protein	0.206797	7.23894	5.38726	0.000536533	0.00884976	-1.25518	0.00884976
FBgn0032900	CG14401	CG14401	uncharacterized protein	-0.598646	2.32211	-5.38228	0.00053989	0.00889077	-0.573051	0.00889077
FBgn0032726	CG10621	CG10621	uncharacterized protein	0.903822	3.53854	5.37854	0.000542424	0.00891812	-0.86582	0.00891812
FBgn0027280	orion	CG2206	orion	-0.24111	7.71714	-5.37284	0.000546314	0.00896764	-1.22654	0.00896764
FBgn0020299	stumps	CG31317	stumps	-0.558897	6.73251	-5.36698	0.000550347	0.00901928	-1.30804	0.00901928
FBgn0039234	Nct	CG7012	Nicastrin	0.274461	5.29059	5.36571	0.000551227	0.00901928	-1.23461	0.00901928
FBgn0052170	CG32170	CG32170	uncharacterized protein	-0.712932	3.30196	-5.357	0.000557288	0.00910386	-0.905332	0.00910386
FBgn0051530				0.250771	6.85602	5.35466	0.00055893	0.00911088	-1.29716	0.00911088
FBgn0037372	CG2091	CG2091	uncharacterized protein	0.205935	4.25205	5.35384	0.000559503	0.00911088	-1.02532	0.00911088
FBgn0040045	CR12460	CR12460	pseudo	0.876118	-0.35674	5.34874	0.000563102	0.0091466	-0.0634875	0.0091466
FBgn0045502	Gr10a	CG32664	Gustatory receptor 10a	0.452001	1.48642	5.34678	0.000564488	0.0091466	-0.39204	0.0091466
FBgn0039617	DIP-gamma	CG14521	Dpr-interacting protein gamma	0.163591	7.07997	5.34567	0.000565278	0.0091466	-1.23383	0.0091466
FBgn0038659	EndoA	CG14296	Endophilin A	-0.184152	10.1507	-5.34451	0.000566108	0.0091466	-1.21426	0.0091466
FBgn0264699	CG43968	CG43968	uncharacterized protein	-2.0282	-1.64785	-5.34441	0.000566176	0.0091466	0.109542	0.0091466
FBgn0263594	lost	CG14648	lost	0.155634	7.66786	5.33266	0.000574612	0.00926823	-1.25907	0.00926823
FBgn0035627	Sse	CG10583	Separase	1.26321	0.0374528	5.32383	0.00058104	0.00934662	-0.168927	0.00934662
FBgn0030258	CG1552	CG1552	uncharacterized protein	-0.245232	8.96715	-5.32348	0.000581303	0.00934662	-1.25684	0.00934662
FBgn0033631	Sod3	CG9027	Superoxide dismutase 3	-0.366679	8.31004	-5.3215	0.000582753	0.00935521	-1.35686	0.00935521
FBgn0260744	Tango9	CG10007	Transport and Golgi organization 9	-0.272184	6.78026	-5.3158	0.000586958	0.00940792	-1.3258	0.00940792
FBgn0022709	Ak1	CG17146	Adenylate kinase 1	-0.317335	6.96484	-5.31277	0.000589208	0.00942917	-1.37003	0.00942917
FBgn0036895	ms(3)76Cc	CG9392	male sterile (3) 76Cc	1.1243	-0.480263	5.30848	0.000592409	0.00943744	-0.102199	0.00943744
FBgn0041721	snRNA:U12	CR32162	small nuclear RNA U12	-1.16145	-1.37249	-5.30845	0.000592433	0.00943744	0.0925704	0.00943744
FBgn0039501	TTLL6B	CG5987	Tubulin tyrosine ligase-like 6B	0.767933	1.36322	5.30836	0.000592498	0.00943744	-0.452671	0.00943744
FBgn0045842	yuri	CG31732	yuri gagarin	0.654742	3.39123	5.30419	0.000595628	0.00947252	-1.00644	0.00947252
FBgn0036616				-0.246456	8.225	-5.29208	0.00060482	0.00960375	-1.39054	0.00960375
FBgn0015521	RpS21	CG2986	Ribosomal protein S21	-0.328789	6.43029	-5.29003	0.000606389	0.00960684	-1.37609	0.00960684
FBgn0052115	CG32115	CG32115	uncharacterized protein	0.778433	1.37836	5.28937	0.000606896	0.00960684	-0.502833	0.00960684
FBgn0260743	GC1	CG18347	Glutamate Carrier 1	0.285452	6.88068	5.27954	0.000614503	0.00970824	-1.42776	0.00970824
FBgn0039479	CG14257	CG14257	uncharacterized protein	0.612431	0.73486	5.27864	0.000615204	0.00970824	-0.355107	0.00970824
FBgn0003292	rt	CG6097	rotated abdomen	0.320349	3.88891	5.27625	0.000617069	0.00972264	-1.14277	0.00972264
FBgn0026738	CG7857	CG7857	uncharacterized protein	-0.253855	3.76294	-5.27451	0.000618431	0.00972908	-1.08373	0.00972908
FBgn0052220	Csas	CG32220	CMP-sialic acid synthase	0.42175	6.35751	5.27278	0.000619788	0.00973043	-1.41049	0.00973043
FBgn0032160	CG4598	CG4598	uncharacterized protein	0.360922	3.94755	5.27197	0.000620422	0.00973043	-1.09713	0.00973043
FBgn0035099	CG6845	CG6845	uncharacterized protein	0.451133	3.48448	5.26978	0.000622147	0.00974252	-1.05332	0.00974252
FBgn0033661	CG13185	CG13185	uncharacterized protein	0.260789	4.31324	5.25877	0.000630904	0.00985304	-1.18901	0.00985304
FBgn0037358	elm	CG2185	ethanol sensitive with low memory	-0.244644	7.6074	-5.25848	0.000631135	0.00985304	-1.39747	0.00985304
FBgn0039251	Trf4-2	CG17462	Topoisomerase related function 4-2	1.70438	-2.261	5.25151	0.000636756	0.00991134	0.0468466	0.00991134
FBgn0031461	daw	CG16987	dawdle	0.92384	5.05772	5.31416	0.000637752	0.00991134	-1.34139	0.00991134
FBgn0053093	CG33093	CG33093	uncharacterized protein	-1.79999	-1.98275	-5.25024	0.000637781	0.00991134	0.0338818	0.00991134
FBgn0261551				0.240161	6.73609	5.24556	0.000641592	0.0099554	-1.35172	0.0099554
FBgn0036597	CG4962	CG4962	uncharacterized protein	1.59386	0.523419	5.24345	0.00064331	0.00996691	-0.27863	0.00996691
FBgn0036194	Dph1	CG11652	Diphthamide biosynthesis 1	0.421788	4.43707	5.24117	0.000645178	0.00996959	-1.29095	0.00996959
FBgn0002526	LanA	CG10236	Laminin A	0.338013	5.73367	5.24043	0.000645793	0.00996959	-1.38892	0.00996959
FBgn0039098	GILT3	CG13822	Gamma-interferon-inducible lysosomal thiol reductase 3	-0.323925	5.8329	-5.23876	0.000647166	0.00996959	-1.43716	0.00996959
FBgn0259964	Sfp33A3	CG42474	Seminal fluid protein 33A3	-1.91532	-2.29021	-5.23849	0.000647388	0.00996959	0.0462334	0.00996959
FBgn0031693	Cyp4ac1	CG14032	Cytochrome P450 4ac1	0.759621	-0.176529	5.23672	0.000648845	0.00997697	-0.229135	0.00997697
FBgn0052428	CG32428	CG32428	uncharacterized protein	0.282241	4.9469	5.22695	0.000656972	0.0100867	-1.36425	0.0100867
FBgn0032638	SPH93	CG6639	Serine protease homolog 93	-1.2465	-1.69116	-5.22294	0.00066034	0.0101232	-0.0401883	0.0101232
FBgn0035957	Argk2	CG5144	Arginine kinase 2	0.859036	0.299678	5.21758	0.000664869	0.0101774	-0.343176	0.0101774
FBgn0016920	nompC	CG11020	no mechanoreceptor potential C	-0.635425	1.8996	-5.21396	0.000667946	0.0102008	-0.761754	0.0102008
FBgn0029924	CG4586	CG4586	uncharacterized protein	0.712109	0.638431	5.21343	0.000668395	0.0102008	-0.431465	0.0102008
FBgn0035027	CG3511	CG3511	uncharacterized protein	0.180004	5.12322	5.20315	0.000677236	0.0103203	-1.28601	0.0103203
FBgn0039487	gb	CG6070	genderblind	0.347364	4.97536	5.19949	0.000680408	0.0103532	-1.39639	0.0103532
FBgn0035383	CPT2	CG2107	Carnitine palmitoyltransferase 2	0.571605	3.59402	5.19376	0.000685414	0.0104095	-1.19705	0.0104095
FBgn0035977	PGRP-LF	CG4437	Peptidoglycan recognition protein LF	-0.943438	0.711989	-5.19288	0.000686185	0.0104095	-0.503965	0.0104095
FBgn0037989	ATP8B	CG14741	ATPase 8B	0.283102	6.79679	5.19176	0.000687171	0.0104095	-1.5075	0.0104095
FBgn0037941	CG12594	CG12594	uncharacterized protein	-0.200919	7.03767	-5.19027	0.00068848	0.0104139	-1.49507	0.0104139
FBgn0263841	CG43702	CG43702	uncharacterized protein	-1.37878	-0.927495	-5.18698	0.000691383	0.0104423	-0.193124	0.0104423
FBgn0031895	CG4497	CG4497	uncharacterized protein	-0.227574	5.13915	-5.17512	0.000701968	0.0105863	-1.48854	0.0105863
FBgn0034151	CG15617	CG15617	uncharacterized protein	-2.46271	-0.575269	-5.17307	0.000703821	0.0105863	-0.213072	0.0105863
FBgn0003941	RpL40	CG2960	Ribosomal protein L40	-0.275455	8.69689	-5.17284	0.000704022	0.0105863	-1.52572	0.0105863
FBgn0037526	ArgRS-m	CG10092	Arginyl-tRNA synthetase, mitochondrial	0.213917	4.21973	5.1681	0.000708317	0.0106352	-1.32157	0.0106352
FBgn0042177	Arts	CG32164	Artemis	0.28239	4.06961	5.16221	0.000713689	0.0107001	-1.32639	0.0107001
FBgn0011591	fng	CG10580	fringe	-0.400064	6.15168	-5.15983	0.000715874	0.0107171	-1.54862	0.0107171
FBgn0013718	nuf	CG33991	nuclear fallout	0.367469	7.31096	5.15805	0.000717513	0.0107259	-1.57026	0.0107259
FBgn0038533	CG7523	CG7523	uncharacterized protein	0.249022	3.98811	5.15262	0.00072254	0.0107853	-1.32409	0.0107853
FBgn0030955	CG6891	CG6891	uncharacterized protein	-0.74188	3.36419	-5.14783	0.000727	0.010836	-1.12663	0.010836
FBgn0027490	D12	CG13400	D12	-0.293472	3.52983	-5.14518	0.00072948	0.0108571	-1.24308	0.0108571
FBgn0034072	Dg	CG18250	Dystroglycan	0.18952	7.83429	5.13809	0.000736168	0.0109359	-1.53272	0.0109359
FBgn0261349	Mst36Fb	CG42626	Male-specific transcript 36Fb	0.76598	0.538225	5.1373	0.000736912	0.0109359	-0.506071	0.0109359
FBgn0035815	Snmp2	CG7422	Sensory neuron membrane protein 2	-0.307296	3.43694	-5.1344	0.000739666	0.0109407	-1.26386	0.0109407
FBgn0039562	Gp93	CG5520	Glycoprotein 93	0.297756	6.45924	5.1338	0.000740241	0.0109407	-1.58497	0.0109407
FBgn0034094	Tsf3	CG3666	Transferrin 3	-0.60028	2.02656	-5.13358	0.00074045	0.0109407	-0.866966	0.0109407
FBgn0038720	CG6231	CG6231	uncharacterized protein	0.198761	6.58185	5.1304	0.000743488	0.0109697	-1.50624	0.0109697
FBgn0264438	lncRNA:CR43856	CR43856	long non-coding RNA:CR43856	-0.333137	2.19235	-5.1279	0.000745888	0.0109892	-0.971397	0.0109892
FBgn0052755	CG32755	CG32755	uncharacterized protein	0.67753	1.95237	5.11495	0.000758449	0.0111541	-0.916609	0.0111541
FBgn0037057	CG10512	CG10512	uncharacterized protein	0.488855	4.96861	5.11412	0.000759266	0.0111541	-1.55473	0.0111541
FBgn0041183	Tep1	CG18096	Thioester-containing protein 1	-1.19193	-0.909908	-5.11215	0.000761194	0.0111664	-0.292553	0.0111664
FBgn0038246	CG14853	CG14853	uncharacterized protein	-0.243351	7.96181	-5.11002	0.000763291	0.0111678	-1.60177	0.0111678
FBgn0003429	slo	CG10693	slowpoke	0.425017	9.60061	5.10983	0.000763477	0.0111678	-1.60687	0.0111678
FBgn0032018	CG7806	CG7806	uncharacterized protein	0.221931	5.59793	5.10786	0.00076542	0.0111802	-1.55987	0.0111802
FBgn0005564	Shal	CG9262	Shaker cognate l	-0.174944	8.89894	-5.10439	0.000768864	0.0112051	-1.55159	0.0112051
FBgn0036723	CG12229	CG12229	uncharacterized protein	0.618509	2.55638	5.10338	0.000769866	0.0112051	-1.08613	0.0112051
FBgn0030586	CG12539	CG12539	uncharacterized protein	-0.688814	0.334743	-5.10282	0.000770421	0.0112051	-0.419939	0.0112051
FBgn0031500	CG17221	CG17221	uncharacterized protein	-0.192785	4.66877	-5.10163	0.000771612	0.0112065	-1.4613	0.0112065
FBgn0033648	Ir48b	CG13195	Ionotropic receptor 48b	-2.1253	-2.98701	-5.09533	0.000777921	0.0112821	-0.122317	0.0112821
FBgn0031217	CG11377	CG11377	uncharacterized protein	0.185751	4.76129	5.09346	0.0007798	0.0112933	-1.50066	0.0112933
FBgn0051211	CG31211	CG31211	uncharacterized protein	0.304062	8.85915	5.09227	0.000781001	0.0112946	-1.62906	0.0112946
FBgn0030512	Nadsyn	CG9940	NAD synthetase	0.175065	5.14718	5.08942	0.000783893	0.0113204	-1.55012	0.0113204
FBgn0053143	CG33143	CG33143	uncharacterized protein	0.263735	6.80463	5.07987	0.000793641	0.011445	-1.69235	0.011445
FBgn0031597	CG17612	CG17612	uncharacterized protein	-0.306366	3.20861	-5.07749	0.000796096	0.0114624	-1.23748	0.0114624
FBgn0034141	Dolk	CG8311	Dolichol kinase	-0.392142	4.86773	-5.07534	0.000798318	0.0114624	-1.57229	0.0114624
FBgn0034858	eIF2Bdelta	CG10315	eukaryotic translation initiation factor 2B subunit delta	0.250393	4.75935	5.07438	0.000799305	0.0114624	-1.58135	0.0114624
FBgn0037030	CG3288	CG3288	uncharacterized protein	0.624859	0.157939	5.07435	0.000799339	0.0114624	-0.419815	0.0114624
FBgn0038369	Arpc3A	CG4560	Actin-related protein 2/3 complex, subunit 3A	0.296502	4.86697	5.0701	0.000803759	0.0115097	-1.5743	0.0115097
FBgn0035294	Mfap1	CG1017	Microfibril-associated protein 1	-0.254472	4.40377	-5.0657	0.000808352	0.0115592	-1.49156	0.0115592
FBgn0044011	Spn43Ad	CG1859	Serpin 43Ad	-0.518283	1.98901	-5.06173	0.000812534	0.0116028	-0.909277	0.0116028
FBgn0025700	CG5885	CG5885	uncharacterized protein	0.208286	4.21455	5.05551	0.000819117	0.0116779	-1.434	0.0116779
FBgn0051262	CG31262	CG31262	uncharacterized protein	1.17968	-2.27005	5.05461	0.000820083	0.0116779	-0.191424	0.0116779
FBgn0032864	CG2493	CG2493	uncharacterized protein	0.564179	3.63675	5.0509	0.000824039	0.011695	-1.38893	0.011695
FBgn0038269	Rrp6	CG7292	Rrp6	-0.322072	4.49975	-5.05038	0.000824601	0.011695	-1.55788	0.011695
FBgn0052137	CG32137	CG32137	uncharacterized protein	0.291412	4.6349	5.05027	0.00082472	0.011695	-1.58914	0.011695
FBgn0039609	Nepl17	CG14529	Neprilysin-like 17	0.298547	5.72698	5.04382	0.000831658	0.011777	-1.72521	0.011777
FBgn0033876	Syngr	CG10808	Synaptogyrin	-0.292167	9.65051	-5.04072	0.000835019	0.0118033	-1.70303	0.0118033
FBgn0032419	CG17217	CG17217	uncharacterized protein	0.481411	2.03852	5.03919	0.00083669	0.0118033	-1.04784	0.0118033
FBgn0264078	Flo2	CG32593	Flotillin 2	0.242958	6.53097	5.03892	0.000836981	0.0118033	-1.7351	0.0118033
FBgn0037108	Alg11	CG11306	ALG11, alpha-1,2-mannosyltransferase	-0.188332	6.0791	-5.02955	0.000847249	0.0119316	-1.67819	0.0119316
FBgn0039228	CG6980	CG6980	uncharacterized protein	0.79522	-0.499324	5.02508	0.000852198	0.0119493	-0.414907	0.0119493
FBgn0034725	CG6044	CG6044	uncharacterized protein	-0.154369	8.65956	-5.02481	0.000852506	0.0119493	-1.6436	0.0119493
FBgn0033062	Ars2	CG7843	Arsenic resistance protein 2	0.26316	6.73163	5.02429	0.000853079	0.0119493	-1.78282	0.0119493
FBgn0003885	alphaTub84D	CG2512	alpha-Tubulin at 84D	0.405283	7.39843	5.02333	0.000854145	0.0119493	-1.78162	0.0119493
FBgn0028436	ECSIT	CG10610	ECSIT	-0.233935	3.93151	-5.02227	0.00085533	0.0119493	-1.45988	0.0119493
FBgn0034962	MAN1	CG3167	MAN1	-0.196051	5.02625	-5.02209	0.000855529	0.0119493	-1.67489	0.0119493
FBgn0031800	CG9497	CG9497	uncharacterized protein	1.43611	1.87355	5.02069	0.000857095	0.0119548	-0.927514	0.0119548
FBgn0039678	Obp99a	CG18111	Odorant-binding protein 99a	1.57291	-0.623405	5.01762	0.000860527	0.0119863	-0.432874	0.0119863
FBgn0038389	CG5516	CG5516	uncharacterized protein	0.269469	3.5176	5.01524	0.000863212	0.0120073	-1.44523	0.0120073
FBgn0003559	su(f)	CG17170	suppressor of forked	0.177172	5.57562	5.01404	0.000864561	0.0120097	-1.71802	0.0120097
FBgn0033132	Tsp42Ej	CG12143	Tetraspanin 42Ej	-0.197997	8.45241	-5.01123	0.000867738	0.0120288	-1.73011	0.0120288
FBgn0034447	CG7744	CG7744	uncharacterized protein	-0.330406	2.48129	-5.01074	0.000868289	0.0120288	-1.06731	0.0120288
FBgn0037612	CG8112	CG8112	uncharacterized protein	-0.379123	5.51832	-4.99925	0.00088142	0.0121836	-1.75283	0.0121836
FBgn0052072	Elo68alpha	CG32072	Elongase 68alpha	-1.38634	-1.82585	-4.99888	0.000881851	0.0121836	-0.284316	0.0121836
FBgn0034940	CG16787	CG16787	uncharacterized protein	-0.213214	4.80876	-4.99602	0.000885154	0.0122127	-1.70654	0.0122127
FBgn0033809	CG4630	CG4630	uncharacterized protein	-0.334627	5.29221	-4.99436	0.000887071	0.0122227	-1.72313	0.0122227
FBgn0030799	CG4872	CG4872	uncharacterized protein	0.517542	2.22537	4.99285	0.000888829	0.0122304	-1.15371	0.0122304
FBgn0032593	Trpgamma	CG5996	Transient receptor potential cation channel gamma	-0.406708	1.7369	-4.9913	0.000890635	0.0122387	-0.991799	0.0122387
FBgn0033734	CG8520	CG8520	uncharacterized protein	-0.240198	5.33996	-4.98769	0.000894844	0.0122707	-1.7054	0.0122707
FBgn0038371	Pbp45	CG9597	PSEA-binding protein 45kD	-0.655868	1.19125	-4.98648	0.00089627	0.0122707	-0.893108	0.0122707
FBgn0000077	amx	CG12127	almondex	-0.237545	4.3208	-4.98623	0.000896564	0.0122707	-1.55044	0.0122707
FBgn0037137	Nopp140	CG7421	Nopp140	-0.195733	5.05608	-4.98364	0.000899606	0.0122958	-1.66963	0.0122958
FBgn0036368	CG10738	CG10738	uncharacterized protein	-0.341315	4.87481	-4.98102	0.000902696	0.0123216	-1.73592	0.0123216
FBgn0038531	CG14325	CG14325	uncharacterized protein	2.38954	-1.96073	4.97935	0.000904676	0.0123321	-0.319898	0.0123321
FBgn0036405	CG6833	CG6833	uncharacterized protein	-0.299195	3.60615	-4.97575	0.00090895	0.0123738	-1.46885	0.0123738
FBgn0034638	CG10433	CG10433	uncharacterized protein	0.909231	5.47171	5.03188	0.000911355	0.0123901	-1.72607	0.0123901
FBgn0037531	CG10445	CG10445	uncharacterized protein	-1.34042	-0.600678	-4.96845	0.000917686	0.0124595	-0.540333	0.0124595
FBgn0030318	rho-4	CG1697	rhomboid-4	0.254387	3.58587	4.96684	0.000919629	0.0124693	-1.51567	0.0124693
FBgn0033355	CG13748	CG13748	uncharacterized protein	-1.0896	1.62683	-4.96288	0.000924415	0.0125155	-1.01003	0.0125155
FBgn0034950	Pask	CG3105	PAS kinase	-0.178789	5.76	-4.962	0.000925485	0.0125155	-1.77364	0.0125155
FBgn0037743	Alg12	CG8412	Alg12 alpha-1,6-mannosyltransferase	-0.164558	5.48777	-4.95988	0.00092807	0.0125325	-1.7512	0.0125325
FBgn0035282	CNMa	CG13936	CNMamide	-0.583598	0.744047	-4.95808	0.000930265	0.0125325	-0.814141	0.0125325
FBgn0036962	CG17122	CG17122	uncharacterized protein	-0.987504	0.182647	-4.95737	0.000931125	0.0125325	-0.702242	0.0125325
FBgn0038425	CG14881	CG14881	uncharacterized protein	0.568884	2.98398	4.95695	0.000931649	0.0125325	-1.38135	0.0125325
FBgn0262167	ana1	CG6631	anastral spindle 1	0.369873	3.76691	4.95312	0.000936344	0.012579	-1.55267	0.012579
FBgn0016080				0.376269	1.8066	4.94928	0.000941084	0.0126261	-1.03595	0.0126261
FBgn0032078	C1GalTA	CG9520	Core 1 Galactosyltransferase A	-0.148917	6.75	-4.94735	0.000943467	0.0126415	-1.86312	0.0126415
FBgn0066084	RpL41	CG30425	Ribosomal protein L41	-0.286493	8.06568	-4.94401	0.000947615	0.0126804	-1.77182	0.0126804
FBgn0039523	CG12885	CG12885	uncharacterized protein	1.03457	-0.357017	4.94214	0.000949948	0.012695	-0.560453	0.012695
FBgn0034734	CG4554	CG4554	uncharacterized protein	-0.195248	3.97236	-4.93971	0.000952996	0.0127094	-1.52525	0.0127094
FBgn0031977	baf	CG7380	barrier to autointegration factor	0.311515	4.44832	4.93929	0.000953516	0.0127094	-1.71956	0.0127094
FBgn0262579	Sarm	CG43119	Sterile alpha and Armadillo motif	0.250998	7.3197	4.93447	0.000959584	0.0127736	-1.80051	0.0127736
FBgn0015520	nonA-l	CG10328	nonA-like	0.358318	4.87139	4.9321	0.000962583	0.0127968	-1.80146	0.0127968
FBgn0038347				0.978187	3.70299	4.9357	0.000967698	0.0128349	-1.57307	0.0128349
FBgn0002948	nod	CG1763	no distributive disjunction	0.808023	1.49954	4.92787	0.000967961	0.0128349	-1.05844	0.0128349
FBgn0027547	CG1927	CG1927	uncharacterized protein	0.309523	6.23	4.92446	0.00097232	0.012876	-1.91262	0.012876
FBgn0036576	CG5151	CG5151	uncharacterized protein	0.55022	5.60275	4.91994	0.000978133	0.0129362	-1.88922	0.0129362
FBgn0026150	ApepP	CG6291	Aminopeptidase P	0.412312	3.36002	4.91633	0.000982806	0.0129812	-1.51432	0.0129812
FBgn0051710	CG31710	CG31710	uncharacterized protein	-0.357089	2.75041	-4.91511	0.000984383	0.0129852	-1.35297	0.0129852
FBgn0259152	Clbn	CG11847	Caliban	-0.145713	5.91721	-4.91313	0.000986957	0.0130024	-1.92277	0.0130024
FBgn0016919	nompB	CG12548	no mechanoreceptor potential B	0.415159	1.41953	4.91102	0.00098971	0.0130218	-1.0297	0.0130218
FBgn0032779	Alp12	CG16771	Alkaline phosphatase 12	0.271942	3.96099	4.90729	0.000994596	0.0130693	-1.60928	0.0130693
FBgn0027506	EDTP	CG6542	Egg-derived tyrosine phosphatase	0.179564	5.43315	4.90631	0.000995884	0.0130694	-1.77978	0.0130694
FBgn0035677	CG13293	CG13293	uncharacterized protein	0.3003	6.11831	4.90325	0.00099992	0.0131055	-1.9294	0.0131055
FBgn0036416	CG7924	CG7924	uncharacterized protein	0.921819	-0.56408	4.90068	0.00100331	0.0131331	-0.637404	0.0131331
FBgn0053234	CG33234	CG33234	uncharacterized protein	-0.844239	4.03219	-4.89942	0.00100499	0.0131382	-1.70996	0.0131382
FBgn0016078	wun	CG8804	wunen	-0.157596	6.8192	-4.89845	0.00100628	0.0131383	-1.92863	0.0131383
FBgn0051108	TTLL5	CG31108	Tubulin tyrosine ligase-like 5	-0.217923	6.04706	-4.89715	0.001008	0.0131439	-1.89713	0.0131439
FBgn0034856	yellow-d2	CG9891	yellow-d2	0.951288	2.60917	4.88663	0.00102213	0.0133112	-1.35464	0.0133112
FBgn0040850	CG15210	CG15210	uncharacterized protein	0.315591	2.74656	4.88053	0.00103042	0.013402	-1.27538	0.013402
FBgn0027844	CAH1	CG7820	Carbonic anhydrase 1	-0.240734	5.25454	-4.87755	0.0010345	0.0134379	-1.87012	0.0134379
FBgn0037797	CG12420	CG12420	uncharacterized protein	1.36825	-1.41962	4.87593	0.00103671	0.0134496	-0.505033	0.0134496
FBgn0035333	CG1317	CG1317	uncharacterized protein	0.176661	8.37752	4.87242	0.00104155	0.0134952	-1.92955	0.0134952
FBgn0022355	Tsf1	CG6186	Transferrin 1	0.262456	9.17939	4.86855	0.0010469	0.0135473	-1.87907	0.0135473
FBgn0032405	firl	CG14946	firelighter	-0.573507	5.6898	-4.86703	0.00104901	0.0135574	-1.94587	0.0135574
FBgn0035390	scramb2	CG1893	scramblase 2	-0.308679	5.01236	-4.86503	0.0010518	0.0135763	-1.91628	0.0135763
FBgn0050495	CG30495	CG30495	uncharacterized protein	0.320539	3.12111	4.86125	0.00105708	0.0136273	-1.52842	0.0136273
FBgn0033635	Prip	CG7777	prip	-0.448596	3.83645	-4.85693	0.00106317	0.0136884	-1.65221	0.0136884
FBgn0037758	CG9467	CG9467	uncharacterized protein	-0.272631	7.72464	-4.8544	0.00106674	0.0137084	-2.01128	0.0137084
FBgn0022959	yps	CG5654	ypsilon schachtel	0.200388	6.81548	4.85394	0.0010674	0.0137084	-1.9767	0.0137084
FBgn0014002				0.210986	7.58039	4.84713	0.00107709	0.0138151	-1.96597	0.0138151
FBgn0035830	CG8209	CG8209	uncharacterized protein	0.2311	4.34662	4.84556	0.00107935	0.0138151	-1.75232	0.0138151
FBgn0031660	mRpL28	CG3782	mitochondrial ribosomal protein L28	-0.179247	6.05768	-4.84527	0.00107977	0.0138151	-1.99172	0.0138151
FBgn0032536	Ance-3	CG17988	Ance-3	2.4293	0.325892	4.83831	0.00108981	0.0139235	-0.828354	0.0139235
FBgn0039941	CG17167	CG17167	uncharacterized protein	0.344592	2.14995	4.83624	0.00109281	0.0139235	-1.36629	0.0139235
FBgn0032444	CCT4	CG5525	Chaperonin containing TCP1 subunit 4	0.242405	5.39561	4.83594	0.00109324	0.0139235	-1.92144	0.0139235
FBgn0052190	NUCB1	CG32190	Nucleobindin 1	0.265738	6.93473	4.83474	0.00109499	0.0139235	-2.053	0.0139235
FBgn0000121	Arr2	CG5962	Arrestin 2	0.598727	7.2394	4.83458	0.00109523	0.0139235	-2.02483	0.0139235
FBgn0011802	Gem3	CG6539	Gemin 3	-0.466594	2.87335	-4.83376	0.00109642	0.0139235	-1.5553	0.0139235
FBgn0038795	CG4335	CG4335	uncharacterized protein	1.3489	-0.801397	4.83242	0.00109838	0.0139304	-0.684101	0.0139304
FBgn0037140	SLC22A	CG7442	SLC22A family member	-0.334118	6.53689	-4.83152	0.0010997	0.0139304	-2.04991	0.0139304
FBgn0025879	Timp	CG6281	Tissue inhibitor of metalloproteases	-0.257303	5.03824	-4.83007	0.00110182	0.01394	-1.95171	0.01394
FBgn0014189	Hel25E	CG7269	Helicase at 25E	0.264264	5.65907	4.82271	0.00111267	0.0140599	-2.03591	0.0140599
FBgn0024510	dlt	CG32315	discs lost	0.3439	4.25314	4.8137	0.00112612	0.0142082	-1.84859	0.0142082
FBgn0260026	CG42494	CG42494	uncharacterized protein	0.566879	1.41322	4.81299	0.00112719	0.0142082	-1.20391	0.0142082
FBgn0052055	CG32055	CG32055	uncharacterized protein	0.449379	1.76951	4.809	0.0011332	0.0142643	-1.30563	0.0142643
FBgn0036290	CG10638	CG10638	uncharacterized protein	0.378842	3.82571	4.80795	0.00113479	0.0142643	-1.78721	0.0142643
FBgn0039208				0.222538	6.49684	4.80726	0.00113584	0.0142643	-2.07669	0.0142643
FBgn0039651	Cyt-c1L	CG14508	Cytochrome c1-like	-1.35219	-1.72103	-4.80019	0.00114661	0.0143819	-0.566083	0.0143819
FBgn0262732	mbf1	CG4143	multiprotein bridging factor 1	0.238913	6.81856	4.79663	0.00115208	0.0144328	-2.0916	0.0144328
FBgn0036697	rogdi	CG7725	rogdi	-0.172315	7.15015	-4.7936	0.00115676	0.0144737	-2.07076	0.0144737
FBgn0086367	t	CG12120	tan	0.544534	3.39621	4.79067	0.00116129	0.0145126	-1.69737	0.0145126
FBgn0000422	Ddc	CG10697	Dopa decarboxylase	-0.144826	9.55856	-4.78627	0.00116815	0.0145804	-2.03395	0.0145804
FBgn0040056	CG17698	CG17698	uncharacterized protein	0.366534	8.96809	4.77782	0.00118144	0.0147283	-2.11425	0.0147283
FBgn0038832	CG15695	CG15695	uncharacterized protein	-0.560611	0.725255	-4.7741	0.00118733	0.0147794	-1.02268	0.0147794
FBgn0013442				0.84837	1.68271	4.77341	0.00118843	0.0147794	-1.32082	0.0147794
FBgn0013746	alien	CG9556	alien	0.214953	5.59129	4.772	0.00119068	0.0147894	-2.05434	0.0147894
FBgn0010812				0.203005	4.91754	4.76324	0.00120475	0.014946	-2.02009	0.014946
FBgn0038672	CG6005	CG6005	uncharacterized protein	0.253472	5.02939	4.76085	0.00120862	0.0149757	-1.9936	0.0149757
FBgn0037290	CG1124	CG1124	uncharacterized protein	-0.694363	4.73204	-4.75971	0.00121047	0.0149805	-1.95424	0.0149805
FBgn0003189	r	CG18572	rudimentary	0.426451	3.85813	4.75843	0.00121255	0.014988	-1.85918	0.014988
FBgn0003638	su(w[a])	CG3019	suppressor of white-apricot	0.541752	8.29385	4.7574	0.00121422	0.0149906	-2.13185	0.0149906
FBgn0031993				0.270274	6.94341	4.75539	0.0012175	0.0150014	-2.12828	0.0150014
FBgn0010292	bys	CG1430	by S6	-0.214364	4.3028	-4.75506	0.00121804	0.0150014	-1.89055	0.0150014
FBgn0036141	wls	CG6210	wntless	0.154813	5.57035	4.75395	0.00121986	0.0150057	-2.06684	0.0150057
FBgn0037603	Sys1	CG11753	Sys1 golgi trafficking protein	-0.180753	4.12237	-4.7529	0.00122158	0.0150088	-1.88596	0.0150088
FBgn0035360	CG1246	CG1246	uncharacterized protein	-1.31175	-1.41284	-4.74867	0.00122855	0.0150718	-0.689047	0.0150718
FBgn0050099	CG30099	CG30099	uncharacterized protein	-0.504454	0.66251	-4.74799	0.00122966	0.0150718	-1.02118	0.0150718
FBgn0028425	JhI-21	CG12317	Juvenile hormone Inducible-21	-0.186418	5.17203	-4.73848	0.00124549	0.0152475	-2.09692	0.0152475
FBgn0031002	CG14196	CG14196	uncharacterized protein	-0.458457	5.2422	-4.73048	0.00125896	0.015394	-2.08103	0.015394
FBgn0039328	CHKov2	CG10675	CHK domain ov2	-0.371528	4.46217	-4.7293	0.00126097	0.0154001	-2.0318	0.0154001
FBgn0011474	PR-Set7	CG3307	PR/SET domain containing protein 7	-0.23148	5.32272	-4.72542	0.00126757	0.0154622	-2.13458	0.0154622
FBgn0038964	Nop56	CG13849	Nop56	-0.281272	4.58483	-4.72079	0.0012755	0.0155403	-2.00802	0.0155403
FBgn0005778	PpD5	CG10138	Protein phosphatase D5	0.549149	0.825813	4.71627	0.00128329	0.0156167	-1.18915	0.0156167
FBgn0023511	Edem1	CG3810	ER degradation enhancer, mannosidase alpha-like 1	0.183361	4.87564	4.71085	0.0012927	0.0157005	-2.05697	0.0157005
FBgn0062928	hpRNA:CR33940	CR33940	hairpin RNA:CR33940	-0.676474	2.47472	-4.7104	0.0012935	0.0157005	-1.61182	0.0157005
FBgn0011722	Tig	CG11527	Tiggrin	-0.554915	5.56038	-4.70965	0.00129479	0.0157005	-2.16796	0.0157005
FBgn0038693	unc79	CG5237	uncoordinated 79	0.272669	10.1568	4.70747	0.00129862	0.0157282	-2.16431	0.0157282
FBgn0034704	Fbxo42	CG6758	F-box protein 42	-0.314757	5.41352	-4.7032	0.00130612	0.0157853	-2.16577	0.0157853
FBgn0039300	RpS27	CG10423	Ribosomal protein S27	-0.160496	7.30897	-4.70303	0.00130642	0.0157853	-2.12335	0.0157853
FBgn0003861	trp	CG7875	transient receptor potential	0.725129	5.25154	4.71425	0.00131118	0.0158241	-2.1421	0.0158241
FBgn0033978	Cyp6a23	CG10242	Cytochrome P450 6a23	-0.688503	2.33993	-4.69903	0.00131349	0.0158332	-1.4134	0.0158332
FBgn0000527	e	CG3331	ebony	-0.526406	8.63404	-4.69776	0.00131575	0.0158418	-2.19764	0.0158418
FBgn0052225	CG32225	CG32225	uncharacterized protein	-0.212379	8.14821	-4.69255	0.00132504	0.015923	-2.24728	0.015923
FBgn0037895	bumpel	CG6723	brother of rumpel	-0.652142	8.83471	-4.69907	0.00132562	0.015923	-2.23677	0.015923
FBgn0038293				0.207406	6.90735	4.69008	0.00132947	0.0159506	-2.22043	0.0159506
FBgn0031683	CG4230	CG4230	uncharacterized protein	0.151654	8.07994	4.68664	0.00133567	0.0159937	-2.06492	0.0159937
FBgn0013334	Sap47	CG8884	Synapse-associated protein 47kD	-0.304857	12.2087	-4.68635	0.0013362	0.0159937	-2.18673	0.0159937
FBgn0023525	CG3191	CG3191	uncharacterized protein	-0.310889	3.37805	-4.67572	0.00135555	0.0162063	-1.83168	0.0162063
FBgn0027585	CG8740	CG8740	uncharacterized protein	0.163025	6.24963	4.67479	0.00135726	0.0162078	-2.15932	0.0162078
FBgn0029950	rumpel	CG9657	rumpel	-0.313375	8.30643	-4.6714	0.0013635	0.0162633	-2.2762	0.0162633
FBgn0020277	lush	CG8807	lush	1.29619	0.354347	4.66975	0.00136657	0.0162808	-1.03372	0.0162808
FBgn0052473	CG32473	CG32473	uncharacterized protein	0.146854	5.92293	4.66479	0.00137579	0.0163715	-2.18137	0.0163715
FBgn0051626	CG31626	CG31626	uncharacterized protein	-0.624553	0.824567	-4.66025	0.00138428	0.0164534	-1.26134	0.0164534
FBgn0034588	CG9394	CG9394	uncharacterized protein	-0.313282	10.4056	-4.64956	0.0014045	0.0166744	-2.28027	0.0166744
FBgn0001124	Got1	CG8430	Glutamate oxaloacetate transaminase 1	-0.203193	8.03148	-4.64366	0.00141581	0.0167891	-2.27182	0.0167891
FBgn0086365	Orct2	CG13610	Organic cation transporter 2	-0.362083	2.23645	-4.63973	0.00142338	0.0168593	-1.65772	0.0168593
FBgn0033112	Spn42Db	CG9454	Serpin 42Db	0.851389	-0.788768	4.63783	0.00142706	0.0168833	-0.897576	0.0168833
FBgn0031817	HemK1	CG9531	HemK methyltransferase 1	-0.384142	6.00745	-4.63582	0.00143097	0.0168924	-2.3271	0.0168924
FBgn0036749	CG7460	CG7460	uncharacterized protein	0.455667	1.55177	4.63492	0.00143271	0.0168924	-1.49953	0.0168924
FBgn0024804	Dbp80	CG17023	Dead box protein 80	-0.36651	6.41571	-4.63488	0.00143279	0.0168924	-2.33999	0.0168924
FBgn0261859	CG42788	CG42788	uncharacterized protein	0.193643	7.98334	4.63287	0.00143672	0.0169192	-2.25165	0.0169192
FBgn0041087	wun2	CG8805	wunen-2	-0.262682	7.16646	-4.63191	0.00143859	0.0169217	-2.34682	0.0169217
FBgn0037908	dpr5	CG5308	defective proboscis extension response 5	-0.175127	6.08854	-4.62589	0.00145044	0.0170414	-2.26679	0.0170414
FBgn0038402	Fer2	CG5952	48 related 2	-0.183936	4.65278	-4.62267	0.0014568	0.0170678	-2.1453	0.0170678
FBgn0262123	l(2)41Ab	CG41265	lethal (2) 41Ab	-0.487066	4.73259	-4.62256	0.00145702	0.0170678	-2.2325	0.0170678
FBgn0001325	Kr	CG3340	Kruppel	-0.335713	3.50118	-4.62222	0.0014577	0.0170678	-2.00886	0.0170678
FBgn0027508	Tnks	CG4719	tankyrase	0.214106	6.75112	4.61979	0.00146254	0.0171048	-2.3114	0.0171048
FBgn0010926	l(3)07882	CG5824	lethal (3) 07882	-0.345771	3.9971	-4.61695	0.00146821	0.0171515	-2.11913	0.0171515
FBgn0030616	RpL37a	CG9091	Ribosomal protein L37a	-0.240871	8.28068	-4.61606	0.00146998	0.0171525	-2.31668	0.0171525
FBgn0261832	CG42764	CG42764	uncharacterized protein	1.69573	-2.21168	4.61355	0.00147503	0.0171723	-0.762516	0.0171723
FBgn0035169	Dci	CG13890	Dodecenoyl-CoA delta-isomerase	-0.252959	4.45251	-4.61281	0.00147651	0.0171723	-2.17084	0.0171723
FBgn0025571	SF1	CG5836	Splicing factor 1	0.297982	6.78599	4.6127	0.00147672	0.0171723	-2.37341	0.0171723
FBgn0030780	CG13008	CG13008	uncharacterized protein	0.626078	0.54445	4.60971	0.00148275	0.0172195	-1.15034	0.0172195
FBgn0033502	CG12910	CG12910	uncharacterized protein	-0.383119	2.00455	-4.60903	0.00148415	0.0172195	-1.57593	0.0172195
FBgn0002638	Rcc1	CG10480	Regulator of chromosome condensation 1	-0.194888	5.39222	-4.60604	0.00149021	0.0172702	-2.29224	0.0172702
FBgn0052448	CG32448	CG32448	uncharacterized protein	0.308863	2.83002	4.60518	0.00149195	0.0172708	-1.8252	0.0172708
FBgn0051345	CG31345	CG31345	uncharacterized protein	-0.333142	7.22887	-4.60434	0.00149366	0.017271	-2.34907	0.017271
FBgn0025558	CG4101	CG4101	uncharacterized protein	-0.276061	3.82689	-4.60291	0.00149658	0.0172852	-2.01943	0.0172852
FBgn0037064	CG9389	CG9389	uncharacterized protein	-0.351605	2.09579	-4.60159	0.00149928	0.0172968	-1.64196	0.0172968
FBgn0034493	CG8908	CG8908	uncharacterized protein	0.52918	0.491096	4.60032	0.00150187	0.0173071	-1.16472	0.0173071
FBgn0036518	RhoGAP71E	CG32149	Rho GTPase activating protein at 71E	0.199282	7.07302	4.58581	0.00153195	0.0176339	-2.35213	0.0176339
FBgn0051098	CG31098	CG31098	uncharacterized protein	-0.192648	5.54194	-4.57948	0.00154526	0.017754	-2.34331	0.017754
FBgn0028542	NimB4	CG33115	Nimrod B4	0.390683	2.56667	4.5792	0.00154587	0.017754	-1.79347	0.017754
FBgn0034753	CG2852	CG2852	uncharacterized protein	0.236881	8.18373	4.57543	0.00155386	0.0178258	-2.37269	0.0178258
FBgn0053303	CG33303	CG33303	uncharacterized protein	0.168022	4.88775	4.57356	0.00155784	0.0178513	-2.32482	0.0178513
FBgn0033820	CG4716	CG4716	uncharacterized protein	0.474405	4.05905	4.57199	0.00156118	0.0178696	-2.13687	0.0178696
FBgn0039770	CG15537	CG15537	uncharacterized protein	-0.267105	6.70529	-4.57116	0.00156297	0.01787	-2.43697	0.01787
FBgn0024985	Rilpl	CG11448	Rab interacting lysosomal protein like	0.168657	8.71363	4.56565	0.0015748	0.0179851	-2.33455	0.0179851
FBgn0086604	side-VIII	CG12484	sidestep VIII	-0.198221	8.86597	-4.56157	0.00158364	0.0180608	-2.43104	0.0180608
FBgn0029798	Rtel1	CG4078	Regulator of telomere elongation helicase 1	0.233678	5.01804	4.56096	0.00158497	0.0180608	-2.33776	0.0180608
FBgn0033592	CG13215	CG13215	uncharacterized protein	-2.8829	-2.72289	-4.55863	0.00159003	0.0180983	-0.811597	0.0180983
FBgn0029957	CG12155	CG12155	uncharacterized protein	-0.187732	5.43964	-4.55698	0.00159362	0.018119	-2.38948	0.018119
FBgn0262720				1.69571	-2.31236	4.55601	0.00159575	0.018123	-0.840236	0.018123
FBgn0040228	DCTN5-p25	CG10846	Dynactin 5, p25 subunit	-0.261902	3.96659	-4.55381	0.00160058	0.0181577	-2.17279	0.0181577
FBgn0002021	l(2)37Bb	CG10655	lethal (2) 37Bb	-0.18889	5.14579	-4.55261	0.00160321	0.0181674	-2.31352	0.0181674
FBgn0010317	CycJ	CG10308	Cyclin J	-0.311135	3.27105	-4.54226	0.00162615	0.0184068	-2.07401	0.0184068
FBgn0032634	Polr2J	CG6840	RNA polymerase II subunit J	0.265071	3.21385	4.5382	0.00163524	0.0184893	-1.95145	0.0184893
FBgn0040011	Slmap	CG17494	Sarcolemma associated protein	-0.183132	6.71092	-4.53496	0.00164254	0.0185512	-2.46545	0.0185512
FBgn0030437	hec	CG4395	hector	0.286155	3.90899	4.53404	0.00164463	0.0185543	-2.20796	0.0185543
FBgn0263975	CR43727	CR43727	pseudo	-1.21752	-1.7096	-4.52841	0.0016574	0.0186778	-0.929007	0.0186778
FBgn0037273				0.352847	2.97674	4.52732	0.0016599	0.0186853	-1.95951	0.0186853
FBgn0000357	Cp18	CG6517	Chorion protein 18	0.930696	-0.751353	4.52495	0.00166531	0.0187242	-1.09958	0.0187242
FBgn0035878	CG7182	CG7182	uncharacterized protein	-0.274791	4.09385	-4.52421	0.00166702	0.0187242	-2.24669	0.0187242
FBgn0003996	w	CG2759	white	-0.342946	4.18886	-4.51795	0.00168144	0.0188654	-2.27869	0.0188654
FBgn0027109	NPF	CG10342	neuropeptide F	-0.335875	5.47723	-4.51483	0.00168868	0.0189117	-2.44301	0.0189117
FBgn0051119	HDAC11	CG31119	Histone deacetylase 11	-0.545394	4.93586	-4.51418	0.0016902	0.0189117	-2.41793	0.0189117
FBgn0033853	NADK	CG6145	NAD kinase	-0.284158	5.73092	-4.51333	0.00169218	0.0189117	-2.49401	0.0189117
FBgn0031515	CG9664	CG9664	uncharacterized protein	1.13464	0.561673	4.51299	0.00169298	0.0189117	-1.3988	0.0189117
FBgn0033190	Gpo2	CG2137	Glycerophosphate oxidase 2	1.30956	-0.3676	4.50904	0.00170221	0.0189923	-1.20687	0.0189923
FBgn0001330	kz	CG3228	kurz	-0.294459	3.65593	-4.50832	0.00170391	0.0189923	-2.18628	0.0189923
FBgn0010222	Nmdmc	CG18466	NAD-dependent methylenetetrahydrofolate dehydrogenase	0.754104	4.31244	4.51351	0.00170595	0.0189942	-2.32133	0.0189942
FBgn0002528				-0.179938	5.8027	-4.50552	0.0017105	0.0190242	-2.35051	0.0190242
FBgn0036317	CG10948	CG10948	uncharacterized protein	0.230196	6.97193	4.50456	0.00171276	0.0190285	-2.50376	0.0190285
FBgn0005634				0.173843	7.90809	4.50211	0.00171856	0.0190574	-2.47663	0.0190574
FBgn0032253	LManI	CG5322	Lysosomal alpha-mannosidase I	0.790267	1.18441	4.50061	0.00172212	0.0190574	-1.55177	0.0190574
FBgn0262734	eIF4H1	CG4429	eukaryotic translation initiation factor 4H1	0.264051	7.17961	4.49915	0.00172559	0.0190574	-2.51646	0.0190574
FBgn0033926	Arc1	CG12505	Activity-regulated cytoskeleton associated protein 1	-0.463764	4.9343	-4.49884	0.00172633	0.0190574	-2.3955	0.0190574
FBgn0037753	CG12947	CG12947	uncharacterized protein	-0.818802	-0.516921	-4.49866	0.00172676	0.0190574	-1.16536	0.0190574
FBgn0033342				0.225239	5.74476	4.4983	0.00172761	0.0190574	-2.50312	0.0190574
FBgn0261570	raskol	CG42684	raskol	0.155151	7.24876	4.49796	0.00172842	0.0190574	-2.37362	0.0190574
FBgn0031598	Vps53	CG3338	Vacuolar protein sorting 53	-0.150616	5.32982	-4.49531	0.00173476	0.0191067	-2.30025	0.0191067
FBgn0032180				0.162475	6.53801	4.49374	0.00173853	0.0191276	-2.39444	0.0191276
FBgn0001233	Hsp83	CG1242	Heat shock protein 83	1.10335	9.37894	4.56593	0.00178126	0.0195678	-2.47483	0.0195678
FBgn0015239	Hr78	CG7199	Hormone-receptor-like in 78	0.219641	5.58989	4.47571	0.00178238	0.0195678	-2.53893	0.0195678
FBgn0040534	Sf3b5	CG11985	Splicing factor 3b subunit 5	-0.307087	4.22509	-4.4714	0.00179304	0.0196509	-2.34495	0.0196509
FBgn0029785	RpL35	CG4111	Ribosomal protein L35	-0.149665	7.88989	-4.4711	0.0017938	0.0196509	-2.44054	0.0196509
FBgn0037429	Osi19	CG15189	Osiris 19	1.10366	0.211515	4.46883	0.00179943	0.0196915	-1.35781	0.0196915
FBgn0033762	ZnT49B	CG8632	Zinc transporter 49B	0.149385	6.53333	4.46797	0.00180159	0.019694	-2.5843	0.019694
FBgn0038617	Wdr37	CG12333	WD repeat domain 37	-0.158768	5.57398	-4.46615	0.00180613	0.0197225	-2.49578	0.0197225
FBgn0261397	didum	CG2146	dilute class unconventional myosin	0.2173	7.08583	4.46138	0.00181809	0.0198319	-2.51202	0.0198319
FBgn0036274	CG4328	CG4328	uncharacterized protein	-0.18617	4.68619	-4.45995	0.00182169	0.01985	-2.44151	0.01985
FBgn0039178	CG6356	CG6356	uncharacterized protein	0.149114	8.3715	4.45443	0.00183568	0.0199812	-2.49639	0.0199812
FBgn0028833	Cmpk	CG6092	Cytidine/uridine monophosphate kinase 1	-0.305566	7.97958	-4.45191	0.0018421	0.0200297	-2.56299	0.0200297
FBgn0261454	scaRNA:MeU4-A65	CR43571	small Cajal body-specific RNA : MeU4-A65	1.36475	-2.22114	4.44883	0.00185	0.0200941	-1.01658	0.0200941
FBgn0032246	Wdfy2	CG5168	WD repeat and FYVE domain containing 2	0.130388	6.22432	4.44587	0.00185761	0.0201553	-2.49412	0.0201553
FBgn0034538	CG16799	CG16799	uncharacterized protein	-0.648348	1.58737	-4.44332	0.00186421	0.0202055	-1.79286	0.0202055
FBgn0037632	CCT7	CG8351	Chaperonin containing TCP1 subunit 7	0.295211	4.35558	4.44195	0.00186774	0.0202223	-2.39637	0.0202223
FBgn0032217	CG4972	CG4972	uncharacterized protein	0.197249	5.44424	4.43586	0.00188361	0.0203243	-2.58723	0.0203243
FBgn0039958	CG12567	CG12567	uncharacterized protein	0.25026	7.13342	4.43545	0.00188469	0.0203243	-2.63712	0.0203243
FBgn0010516	wal	CG8996	walrus	-0.241547	5.85146	-4.43539	0.00188485	0.0203243	-2.49291	0.0203243
FBgn0032149	CG4036	CG4036	uncharacterized protein	-0.326288	3.10713	-4.43528	0.00188512	0.0203243	-2.11763	0.0203243
FBgn0250870				-0.51935	1.01158	-4.43338	0.00189011	0.0203566	-1.65444	0.0203566
FBgn0022344	CG10340	CG10340	uncharacterized protein	-0.244233	6.24081	-4.4299	0.00189927	0.0204337	-2.61733	0.0204337
FBgn0002609	E(spl)m3-HLH	CG8346	Enhancer of split m3, helix-loop-helix	-0.526487	2.79344	-4.42742	0.00190585	0.0204829	-2.10363	0.0204829
FBgn0047114	CG31142	CG31142	uncharacterized protein	0.414071	2.28397	4.42327	0.00191687	0.0205796	-2.0004	0.0205796
FBgn0020278	loco	CG5248	locomotion defects	-0.263886	6.58859	-4.42048	0.00192432	0.0206379	-2.58423	0.0206379
FBgn0046687	Tre1	CG3171	Trapped in endoderm 1	-0.344614	3.76925	-4.41883	0.00192876	0.0206638	-2.3179	0.0206638
FBgn0263974	qin	CG43726	qin	-0.428358	1.01196	-4.41568	0.00193723	0.0207182	-1.67542	0.0207182
FBgn0036919	Grasp65	CG7809	Grasp65	-0.211859	4.9803	-4.41543	0.00193789	0.0207182	-2.52721	0.0207182
FBgn0036614	Golgin104	CG4925	Golgin 104	-0.181736	4.55401	-4.4141	0.00194148	0.0207302	-2.46789	0.0207302
FBgn0041706	CG3253	CG3253	uncharacterized protein	-0.171585	4.99395	-4.41351	0.00194308	0.0207302	-2.50962	0.0207302
FBgn0031142	r-cup	CG10998	ryder cup	1.00602	-0.752136	4.41112	0.00194955	0.0207626	-1.24379	0.0207626
FBgn0036834	CG6836	CG6836	uncharacterized protein	0.838238	3.2138	4.41046	0.00195134	0.0207626	-2.2372	0.0207626
FBgn0053294	CR33294	CR33294	pseudo	-0.941847	-1.32946	-4.41004	0.00195248	0.0207626	-1.16392	0.0207626
FBgn0033212	LRR	CG1399	Leucine-rich repeat	0.194851	7.00371	4.40938	0.0019543	0.0207626	-2.59008	0.0207626
FBgn0052176	CG32176	CG32176	uncharacterized protein	0.190412	5.23132	4.40865	0.00195628	0.0207626	-2.53856	0.0207626
FBgn0051528	CG31528	CG31528	uncharacterized protein	-0.369081	4.08316	-4.40675	0.00196146	0.020796	-2.35716	0.020796
FBgn0250876				-0.486238	3.71071	-4.40464	0.00196724	0.0208356	-2.3284	0.0208356
FBgn0035631	Txl	CG5495	Thioredoxin-like	-0.199888	5.36347	-4.40362	0.00197005	0.0208437	-2.49626	0.0208437
FBgn0260010				0.241225	6.53159	4.39995	0.00198016	0.0209248	-2.67074	0.0209248
FBgn0261871	dpr2	CG33507	defective proboscis extension response 2	0.274628	6.34616	4.39935	0.00198181	0.0209248	-2.68658	0.0209248
FBgn0026059	Mhcl	CG31045	Myosin heavy chain-like	0.292299	8.40459	4.39114	0.00200464	0.0211439	-2.65994	0.0211439
FBgn0005672	spi	CG10334	spitz	-0.188254	7.65067	-4.38977	0.00200847	0.0211553	-2.70084	0.0211553
FBgn0053189	CG33189	CG33189	uncharacterized protein	-1.11904	-0.760779	-4.38874	0.00201135	0.0211553	-1.31508	0.0211553
FBgn0033827	CG17047	CG17047	uncharacterized protein	-1.032	-2.00577	-4.38854	0.00201192	0.0211553	-1.08408	0.0211553
FBgn0263782	Hmgcr	CG10367	HMG Coenzyme A reductase	-0.251446	6.32448	-4.38482	0.00202239	0.0212434	-2.63189	0.0212434
FBgn0015222	Fer1HCH	CG2216	Ferritin 1 heavy chain homologue	-0.150131	9.3154	-4.38218	0.00202988	0.0212824	-2.65825	0.0212824
FBgn0019948				-0.166427	7.91931	-4.38204	0.00203027	0.0212824	-2.67266	0.0212824
FBgn0024293	Spn43Ab	CG1865	Serpin 43Ab	-0.419863	7.96025	-4.3812	0.00203266	0.0212856	-2.70985	0.0212856
FBgn0033421	CG1888	CG1888	uncharacterized protein	0.18293	4.5222	4.38017	0.00203557	0.0212943	-2.47269	0.0212943
FBgn0032167	CG5853	CG5853	uncharacterized protein	-0.732387	4.07821	-4.37929	0.00203808	0.0212986	-2.37644	0.0212986
FBgn0017579	RpL14	CG6253	Ribosomal protein L14	-0.142989	8.16583	-4.3769	0.00204491	0.0213345	-2.60906	0.0213345
FBgn0016061	side	CG31062	sidestep	0.196028	7.33808	4.37663	0.00204569	0.0213345	-2.63011	0.0213345
FBgn0039215	CG6695	CG6695	uncharacterized protein	0.32778	4.69789	4.37271	0.00205693	0.0214298	-2.57628	0.0214298
FBgn0038739	CG4686	CG4686	uncharacterized protein	0.52739	5.55265	4.36775	0.00207124	0.021557	-2.67473	0.021557
FBgn0040091	Ugt317A1	CG4414	UDP-glycosyltransferase family 317 member A1	0.40113	2.57765	4.36009	0.00209356	0.0217567	-2.14831	0.0217567
FBgn0032684	Ugt301D1	CG10178	UDP-glycosyltransferase family 301 member D1	-0.495818	5.08865	-4.3597	0.0020947	0.0217567	-2.59861	0.0217567
FBgn0029659	CG16782	CG16782	uncharacterized protein	2.56845	-2.64046	4.35714	0.00210224	0.0218129	-1.09485	0.0218129
FBgn0010660	Nup214	CG3820	Nucleoporin 214kD	0.372494	5.46234	4.35508	0.0021083	0.0218536	-2.70765	0.0218536
FBgn0032706	Irk3	CG10369	Inwardly rectifying potassium channel 3	0.421701	5.28799	4.35349	0.00211301	0.0218662	-2.69394	0.0218662
FBgn0034367				-0.253247	4.60439	-4.35322	0.0021138	0.0218662	-2.61279	0.0218662
FBgn0003866	tsh	CG1374	teashirt	-0.206307	3.29556	-4.3516	0.00211861	0.0218937	-2.33427	0.0218937
FBgn0032364	CG4970	CG4970	uncharacterized protein	-2.14205	-1.81743	-4.34953	0.00212477	0.0219237	-1.165	0.0219237
FBgn0027546	CG4766	CG4766	uncharacterized protein	-0.140409	5.3912	-4.34858	0.00212759	0.0219237	-2.64199	0.0219237
FBgn0029881	pigs	CG3973	pickled eggs	0.16486	8.18549	4.34846	0.00212795	0.0219237	-2.63363	0.0219237
FBgn0033906	ReepB	CG8331	Receptor expression enhancing protein B	-0.203327	6.18305	-4.34591	0.00213557	0.02197	-2.66998	0.02197
FBgn0036891	CG9372	CG9372	uncharacterized protein	0.614422	3.69605	4.34552	0.00213675	0.02197	-2.40934	0.02197
FBgn0259099	DCX-EMAP	CG42247	Doublecortin-domain-containing echinoderm-microtubule-associated protein	0.415495	2.41495	4.34406	0.00214113	0.0219929	-2.15217	0.0219929
FBgn0010263	Rbp9	CG3151	RNA-binding protein 9	0.169664	9.4114	4.33978	0.00215402	0.0221031	-2.64402	0.0221031
FBgn0036998	CG5969	CG5969	uncharacterized protein	-0.399005	3.68083	-4.33833	0.00215841	0.0221259	-2.46578	0.0221259
FBgn0020368				-0.186004	10.8068	-4.33754	0.00216081	0.0221282	-2.70173	0.0221282
FBgn0031314	IntS14	CG4785	Integrator 14	-0.250689	3.23095	-4.33644	0.00216414	0.0221401	-2.22109	0.0221401
FBgn0000360	Cp38	CG11213	Chorion protein 38	-1.26685	-1.94931	-4.33492	0.00216876	0.0221614	-1.20866	0.0221614
FBgn0050323	CG30323	CG30323	uncharacterized protein	0.567102	0.0325696	4.33433	0.00217056	0.0221614	-1.44319	0.0221614
FBgn0030734	ERp44	CG9911	Endoplasmic reticulum protein 44	0.133461	5.94404	4.3319	0.00217797	0.0222022	-2.63722	0.0222022
FBgn0036291	CG10681	CG10681	uncharacterized protein	-0.205083	3.73841	-4.3316	0.0021789	0.0222022	-2.48383	0.0222022
FBgn0036111	Aps	CG6391	Aps pyrophosphatase	0.169083	7.23116	4.3288	0.00218749	0.022253	-2.77127	0.022253
FBgn0263988	Dic61B	CG7051	Dynein intermediate chain at 61B	0.424131	1.93195	4.32797	0.00219005	0.022253	-2.0418	0.022253
FBgn0030691	Efhc1.1	CG8959	EF-hand domain containing 1.1	1.3347	-0.912923	4.32784	0.00219043	0.022253	-1.38143	0.022253
FBgn0052056	scramb1	CG32056	scramblase 1	-0.167766	6.8958	-4.326	0.0021961	0.0222884	-2.79003	0.0222884
FBgn0031183	CG14621	CG14621	uncharacterized protein	0.171099	4.91212	4.32416	0.0022018	0.0223227	-2.62519	0.0223227
FBgn0030339	Cyp28c1	CG1895	Cytochrome P450 28c1	0.319385	3.67154	4.3235	0.00220385	0.0223227	-2.44836	0.0223227
FBgn0023529	CG2918	CG2918	uncharacterized protein	0.284672	6.97354	4.32003	0.00221463	0.0224097	-2.81075	0.0224097
FBgn0263852	Dad1	CG13393	Defender against apoptotic cell death 1	0.259861	3.99273	4.31122	0.00224222	0.0226664	-2.55546	0.0226664
FBgn0037127	CG14566	CG14566	uncharacterized protein	-0.872804	2.01905	-4.30955	0.00224752	0.0226905	-2.0975	0.0226905
FBgn0039861	pasha	CG1800	partner of drosha	0.194289	4.42737	4.30906	0.00224905	0.0226905	-2.60584	0.0226905
FBgn0261386	Gpa2	CG17878	Glycoprotein hormone alpha 2	-0.453725	1.73266	-4.30759	0.00225371	0.022715	-2.01727	0.022715
FBgn0034505	CG16739	CG16739	uncharacterized protein	0.562694	1.59152	4.30515	0.00226147	0.0227709	-1.99379	0.0227709
FBgn0037391	CG2017	CG2017	uncharacterized protein	-0.146662	7.62829	-4.30063	0.00227591	0.0228633	-2.70948	0.0228633
FBgn0039714	Zip99C	CG7816	Zinc/iron regulated transporter-related protein 99C	-0.136787	5.82001	-4.30031	0.00227696	0.0228633	-2.73945	0.0228633
FBgn0262570	CG43110	CG43110	uncharacterized protein	0.555457	1.98434	4.29956	0.00227936	0.0228633	-2.08053	0.0228633
FBgn0032408	CG6712	CG6712	uncharacterized protein	-0.434605	2.88914	-4.29948	0.00227961	0.0228633	-2.34389	0.0228633
FBgn0086608	CG34112	CG34112	uncharacterized protein	0.8049	0.158705	4.29732	0.00228656	0.0229105	-1.63051	0.0229105
FBgn0025525	bab2	CG9102	bric a brac 2	-0.171921	6.51489	-4.29464	0.00229521	0.0229746	-2.69041	0.0229746
FBgn0262145				-0.9178	-1.25965	-4.28944	0.00231212	0.0231212	-1.36668	0.0231212
FBgn0000008	a	CG6741	arc	-0.15691	5.73662	-4.28782	0.0023174	0.0231513	-2.64211	0.0231513
FBgn0034655	CG10307	CG10307	uncharacterized protein	0.332901	2.32295	4.27973	0.00234402	0.023383	-2.13775	0.023383
FBgn0011589	Elk	CG5076	Eag-like K[+] channel	0.280694	7.10092	4.27938	0.00234517	0.023383	-2.87169	0.023383
FBgn0031414	eys	CG33955	eyes shut	0.195096	8.46703	4.2785	0.0023481	0.0233893	-2.78664	0.0233893
FBgn0263599	Brr2	CG5931	Brr2 U5 snRNP complex subunit	0.263843	6.19242	4.2776	0.00235106	0.023396	-2.84123	0.023396
FBgn0039293	Alg9	CG11851	ALG9, alpha-1,2-mannosyltransferase	-0.204265	3.78041	-4.2768	0.00235372	0.0233997	-2.5233	0.0233997
FBgn0003308	ry	CG7642	rosy	0.263324	4.79953	4.27553	0.00235797	0.0234191	-2.62509	0.0234191
FBgn0026598	Apc2	CG6193	Adenomatous polyposis coli 2	0.349417	1.39927	4.27276	0.00236721	0.0234753	-1.9969	0.0234753
FBgn0038811	Pus1	CG4159	Pseudouridine synthase 1	-0.246497	3.31657	-4.27245	0.00236823	0.0234753	-2.44916	0.0234753
FBgn0031490	CG17264	CG17264	uncharacterized protein	-1.09191	0.987558	-4.2694	0.00237847	0.0235385	-1.88528	0.0235385
FBgn0029506	Tsp42Ee	CG10106	Tetraspanin 42Ee	-0.249313	7.86785	-4.26917	0.00237923	0.0235385	-2.87788	0.0235385
FBgn0027843	CAH2	CG6906	Carbonic anhydrase 2	-0.78667	2.82086	-4.26849	0.00238152	0.0235385	-2.32255	0.0235385
FBgn0260660	Mp	CG42543	Multiplexin	0.239027	8.16122	4.2636	0.00239805	0.023679	-2.85437	0.023679
FBgn0026620	tacc	CG9765	transforming acidic coiled-coil protein	0.211995	8.45596	4.26262	0.00240138	0.0236889	-2.88249	0.0236889
FBgn0047038	ND-13B	CG6463	NADH dehydrogenase (ubiquinone) 13 kDa B subunit	-0.173281	6.3791	-4.26189	0.00240385	0.0236892	-2.82439	0.0236892
FBgn0263097				0.308922	8.36127	4.26106	0.00240669	0.0236892	-2.85792	0.0236892
FBgn0051706	CG31706	CG31706	uncharacterized protein	-0.319446	8.72747	-4.26057	0.00240836	0.0236892	-2.82498	0.0236892
FBgn0004087	Dhfr	CG14887	Dihydrofolate reductase	-0.661113	1.27946	-4.25892	0.00241397	0.0237215	-1.95969	0.0237215
FBgn0029896	CG3168	CG3168	uncharacterized protein	-0.217962	8.55099	-4.25531	0.00242635	0.0238203	-2.8559	0.0238203
FBgn0029147	NtR	CG6698	NtR	-0.834348	1.72634	-4.25057	0.00244269	0.0239576	-2.07099	0.0239576
FBgn0085220	Ufm1	CG34191	Ubiquitin-fold modifier 1	-0.316499	3.76791	-4.2489	0.00244848	0.0239713	-2.60753	0.0239713
FBgn0000719	fog	CG9559	folded gastrulation	0.151019	6.12765	4.24881	0.00244879	0.0239713	-2.87717	0.0239713
FBgn0038197	foxo	CG3143	forkhead box, sub-group O	-0.307766	5.13602	-4.24763	0.00245288	0.0239884	-2.76453	0.0239884
FBgn0030326	CG2444	CG2444	uncharacterized protein	-0.84624	2.78876	-4.24688	0.00245548	0.0239908	-2.30831	0.0239908
FBgn0032656	CG5674	CG5674	uncharacterized protein	0.28514	5.61955	4.23612	0.00249324	0.0242857	-2.90034	0.0242857
FBgn0052111	lncRNA:CR32111	CR32111	long non-coding RNA:CR32111	0.472932	1.95937	4.2354	0.00249579	0.0242857	-2.15142	0.0242857
FBgn0033483	egr	CG12919	eiger	-0.383799	5.18416	-4.23532	0.00249607	0.0242857	-2.85088	0.0242857
FBgn0011828	Pxn	CG12002	Peroxidasin	0.41024	8.54115	4.23525	0.00249631	0.0242857	-2.92306	0.0242857
FBgn0053468	CG33468	CG33468	uncharacterized protein	-1.33506	-1.83317	-4.23447	0.00249906	0.0242857	-1.37056	0.0242857
FBgn0040514	CG17169	CG17169	uncharacterized protein	0.863031	-1.72126	4.23423	0.00249993	0.0242857	-1.39068	0.0242857
FBgn0003174	pwn	CG11101	pawn	0.675477	2.03784	4.22944	0.00251698	0.0244281	-2.17208	0.0244281
FBgn0035718	CG14820	CG14820	uncharacterized protein	-0.859041	-0.444467	-4.22833	0.00252095	0.0244434	-1.56832	0.0244434
FBgn0262987	CG43295	CG43295	uncharacterized protein	2.06946	-2.73287	4.22505	0.00253269	0.0245339	-1.27517	0.0245339
FBgn0014342	mia	CG10390	meiosis I arrest	-0.2582	2.97191	-4.21795	0.00255836	0.0247591	-2.4402	0.0247591
FBgn0036305	CG10984	CG10984	uncharacterized protein	-0.173153	6.64428	-4.21528	0.00256812	0.0248088	-2.94869	0.0248088
FBgn0264562	Hr4	CG43934	Hormone receptor 4	0.421091	4.08908	4.21521	0.00256836	0.0248088	-2.73042	0.0248088
FBgn0033448	hebe	CG1623	hebe	0.828729	3.29365	4.21228	0.00257908	0.0248769	-2.45434	0.0248769
FBgn0012034	AcCoAS	CG9390	Acetyl Coenzyme A synthase	-0.237957	10.0846	-4.21195	0.00258028	0.0248769	-2.91897	0.0248769
FBgn0043043	Desat2	CG5925	Desaturase 2	1.35724	-2.64439	4.20906	0.00259092	0.0249361	-1.28818	0.0249361
FBgn0032938	CG8671	CG8671	uncharacterized protein	0.133167	7.4206	4.20895	0.00259131	0.0249361	-2.87877	0.0249361
FBgn0035094	CG9380	CG9380	uncharacterized protein	-0.283894	3.08067	-4.20338	0.00261193	0.025077	-2.50372	0.025077
FBgn0013278	Hsp70Bb	CG31359	Heat shock protein 70 Bb	2.18655	0.619868	4.2116	0.00261297	0.025077	-1.83245	0.025077
FBgn0033869	Cpr50Cb	CG6305	Cuticular protein 50Cb	-1.00045	0.66163	-4.20301	0.00261331	0.025077	-1.82584	0.025077
FBgn0085237	CG34208	CG34208	uncharacterized protein	-0.939728	-0.418264	-4.1999	0.00262492	0.0251647	-1.65958	0.0251647
FBgn0032845	CG10747	CG10747	uncharacterized protein	-0.170929	4.98099	-4.19769	0.00263318	0.0252202	-2.87963	0.0252202
FBgn0028970	RabGGTb	CG18627	Rab geranylgeranyltransferase subunit beta	0.152984	5.52986	4.19656	0.00263743	0.0252275	-2.86376	0.0252275
FBgn0083953	CG34117	CG34117	uncharacterized protein	-0.337356	3.72283	-4.19617	0.00263888	0.0252275	-2.67404	0.0252275
FBgn0038854	CG7044	CG7044	uncharacterized protein	-0.139663	4.41389	-4.19548	0.00264149	0.0252289	-2.78457	0.0252289
FBgn0038952	CG7069	CG7069	uncharacterized protein	0.727849	1.09286	4.1945	0.00264518	0.0252356	-2.00947	0.0252356
FBgn0035382	Or63a	CG9969	Odorant receptor 63a	0.234094	3.81994	4.19398	0.00264714	0.0252356	-2.66383	0.0252356
FBgn0039625	beta4GalNAcTB	CG14517	beta1,4-N-acetylgalactosaminyltransferase B	0.140283	4.52113	4.19275	0.00265177	0.0252557	-2.79777	0.0252557
FBgn0039916	Ekar	CG9935	Eye-enriched kainate receptor	0.59882	2.52173	4.19211	0.00265419	0.0252557	-2.37928	0.0252557
FBgn0014163	fax	CG4609	failed axon connections	0.228584	8.81837	4.19083	0.00265902	0.0252781	-2.94232	0.0252781
FBgn0030999	Mur18B	CG7874	Mucin related 18B	-1.76244	-2.06958	-4.18827	0.00266875	0.025347	-1.41207	0.025347
FBgn0051125	CG31125	CG31125	uncharacterized protein	-0.285001	3.40221	-4.18643	0.00267577	0.025375	-2.58851	0.025375
FBgn0026438	Eaat2	CG3159	Excitatory amino acid transporter 2	0.144162	8.43034	4.18619	0.00267667	0.025375	-2.94555	0.025375
FBgn0036278	CrzR	CG10698	Corazonin receptor	-0.281549	3.8388	-4.18142	0.00269496	0.0255246	-2.71238	0.0255246
FBgn0263916	Ent2	CG31911	Equilibrative nucleoside transporter 2	0.310092	3.40126	4.17922	0.00270342	0.025581	-2.6179	0.025581
FBgn0034481	CG11041	CG11041	uncharacterized protein	1.95418	-2.44311	4.17534	0.00271842	0.0256622	-1.35972	0.0256622
FBgn0004908	Arl2	CG7435	ADP ribosylation factor-like 2	-0.253218	3.76895	-4.17511	0.00271932	0.0256622	-2.6915	0.0256622
FBgn0029839	CG4660	CG4660	uncharacterized protein	0.194166	4.4471	4.17505	0.00271954	0.0256622	-2.78354	0.0256622
FBgn0004436	Ubc6	CG2013	Ubiquitin conjugating enzyme 6	-0.149436	8.70071	-4.17185	0.00273199	0.0257559	-2.92965	0.0257559
FBgn0036986	CG5282	CG5282	uncharacterized protein	-0.155927	7.48162	-4.17009	0.00273888	0.025797	-2.99173	0.025797
FBgn0001218	Hsc70-3	CG4147	Heat shock protein 70 cognate 3	0.323754	7.79299	4.16568	0.00275617	0.0259359	-3.03793	0.0259359
FBgn0001230	Hsp68	CG5436	Heat shock protein 68	2.01568	4.42268	4.25675	0.00276142	0.0259614	-2.75597	0.0259614
FBgn0024977				-1.01031	-0.842325	-4.16252	0.00276867	0.0259906	-1.63851	0.0259906
FBgn0038938	CG7084	CG7084	uncharacterized protein	-0.220708	7.23876	-4.16228	0.00276961	0.0259906	-3.01467	0.0259906
FBgn0034401	MetRS	CG15100	Methionyl-tRNA synthetase	-0.170462	5.32759	-4.16163	0.00277219	0.0259909	-2.92597	0.0259909
FBgn0032880	TM9SF2	CG9318	Transmembrane 9 superfamily protein member 2	0.132763	7.30597	4.1599	0.00277905	0.0260083	-3.00436	0.0260083
FBgn0033710	CG17739	CG17739	uncharacterized protein	-0.23377	6.90049	-4.15987	0.00277915	0.0260083	-2.96985	0.0260083
FBgn0027610	Dic1	CG8790	Dicarboxylate carrier 1	-0.157439	7.66385	-4.1589	0.00278302	0.0260207	-3.05	0.0260207
FBgn0034627	eEFSec	CG9841	eukaryotic translation elongation factor, selenocysteine-specific	-0.342161	2.95163	-4.15614	0.00279402	0.0260765	-2.57693	0.0260765
FBgn0016978	snRNP-U1-70K	CG8749	small ribonucleoprotein particle U1 subunit 70K	0.141801	6.75455	4.15458	0.00280027	0.0260765	-2.98774	0.0260765
FBgn0010747	Srp54k	CG4659	Signal recognition particle 54k	0.130523	5.9317	4.15441	0.00280093	0.0260765	-2.9275	0.0260765
FBgn0036239	Pop2	CG5684	Pop2	0.185851	7.14027	4.1541	0.00280217	0.0260765	-3.06215	0.0260765
FBgn0037923	CG6813	CG6813	uncharacterized protein	0.334995	3.17053	4.15397	0.00280269	0.0260765	-2.61627	0.0260765
FBgn0038321	Nagk	CG6218	N-acetylglucosamine kinase	-0.156223	7.87944	-4.15357	0.00280431	0.0260765	-3.01295	0.0260765
FBgn0036789	AstC-R2	CG13702	Allatostatin C receptor 2	-0.181506	6.19156	-4.15026	0.0028176	0.0261762	-2.97784	0.0261762
FBgn0086472	RpS25	CG6684	Ribosomal protein S25	-0.219179	8.39374	-4.14943	0.00282098	0.0261838	-3.0242	0.0261838
FBgn0086691	UK114	CG15261	UK114	0.855105	2.31217	4.14663	0.00283231	0.0262244	-2.39181	0.0262244
FBgn0025334	PHDP	CG11182	Putative homeodomain protein	-0.399885	1.94031	-4.14645	0.00283303	0.0262244	-2.28187	0.0262244
FBgn0032001	CG8360	CG8360	uncharacterized protein	0.146341	4.63178	4.14603	0.00283471	0.0262244	-2.8213	0.0262244
FBgn0040308	Jafrac2	CG1274	Thioredoxin peroxidase 2	-0.758995	1.53034	-4.14581	0.00283562	0.0262244	-2.21981	0.0262244
FBgn0031753	CG13999	CG13999	uncharacterized protein	-0.292406	5.77286	-4.14024	0.00285833	0.026398	-2.99431	0.026398
FBgn0032715	CG17597	CG17597	uncharacterized protein	-0.51245	1.70331	-4.13934	0.00286201	0.026398	-2.24196	0.026398
FBgn0036410	CG8100	CG8100	uncharacterized protein	-1.4159	-1.70372	-4.13931	0.00286215	0.026398	-1.51263	0.026398
FBgn0031413	CG9967	CG9967	uncharacterized protein	0.430933	1.76134	4.1359	0.00287615	0.0265003	-2.23726	0.0265003
FBgn0032961	CG1416	CG1416	uncharacterized protein	0.475027	5.63249	4.13472	0.00288103	0.0265003	-3.04624	0.0265003
FBgn0038390	Rbf2	CG5083	Retinoblastoma-family protein 2	0.565933	-0.255363	4.13471	0.00288107	0.0265003	-1.76544	0.0265003
FBgn0025865	Cortactin	CG3637	cortactin	0.160342	5.48903	4.13409	0.00288362	0.0265003	-3.04416	0.0265003
FBgn0039303	CG11857	CG11857	uncharacterized protein	0.17115	6.24631	4.1272	0.00291226	0.0267252	-3.06341	0.0267252
FBgn0021995	Rs1	CG2173	Rs1	-0.205805	4.04338	-4.12653	0.00291504	0.0267252	-2.78565	0.0267252
FBgn0031149	Stt3A	CG1518	Catalytic subunit 3A of the oligosaccharyltransferase complex	0.183064	5.8742	4.12631	0.00291595	0.0267252	-3.08395	0.0267252
FBgn0039656	CG11951	CG11951	uncharacterized protein	-1.02103	0.894185	-4.11489	0.00296415	0.0271341	-1.92652	0.0271341
FBgn0004911	asRNA:Eig63F-2	CR32265	antisense RNA:Ecdysone-induced gene 63F 2	1.30762	-0.970965	4.11448	0.00296588	0.0271341	-1.68566	0.0271341
FBgn0032699	CG10383	CG10383	uncharacterized protein	-0.214904	5.15727	-4.11023	0.00298405	0.0272637	-2.96756	0.0272637
FBgn0037716	Son	CG8273	Son RNA binding protein	-0.259749	4.2658	-4.10992	0.00298539	0.0272637	-2.90401	0.0272637
FBgn0010288	Uch	CG4265	Ubiquitin carboxy-terminal hydrolase	0.205276	5.08607	4.10824	0.0029926	0.0273051	-2.91455	0.0273051
FBgn0020312	Tmtc3	CG4050	Transmembrane O-mannosyltransferase targeting cadherins 3	-0.170871	5.83062	-4.1024	0.00301782	0.0275042	-3.0835	0.0275042
FBgn0037835	CG14687	CG14687	uncharacterized protein	0.214384	7.59259	4.10157	0.00302142	0.0275042	-3.08462	0.0275042
FBgn0000052	Pfas	CG9127	Phosphoribosylformylglycinamidine synthase	0.836199	3.07903	4.10132	0.0030225	0.0275042	-2.62234	0.0275042
FBgn0039681	CG7582	CG7582	uncharacterized protein	-0.228617	7.47409	-4.09329	0.0030576	0.0277973	-3.15268	0.0277973
FBgn0002565	Lsp2	CG6806	Larval serum protein 2	2.42267	1.40373	4.14377	0.00306043	0.0277973	-2.12926	0.0277973
FBgn0020930	Dgkepsilon	CG8657	Diacyl glycerol kinase epsilon	-0.17865	6.24377	-4.09163	0.00306491	0.0277973	-3.12336	0.0277973
FBgn0035588	Dhrs4	CG10672	Dehydrogenase/reductase 4	-0.240554	5.50667	-4.09148	0.0030656	0.0277973	-3.01489	0.0277973
FBgn0011661	Moe	CG10701	Moesin	0.297995	7.19991	4.09014	0.00307152	0.0278263	-3.14489	0.0278263
FBgn0037794	CG6254	CG6254	uncharacterized protein	-0.200966	4.98276	-4.08931	0.00307518	0.0278348	-3.05693	0.0278348
FBgn0000109	Aprt	CG18315	Adenine phosphoribosyltransferase	-0.527294	2.49092	-4.0853	0.00309298	0.0279711	-2.56807	0.0279711
FBgn0037944	CG6923	CG6923	uncharacterized protein	0.178818	6.43097	4.08453	0.00309643	0.0279775	-3.11716	0.0279775
FBgn0034258	eIF3c	CG4954	eukaryotic translation initiation factor 3 subunit c	0.163343	7.1667	4.08168	0.00310914	0.0280675	-3.11171	0.0280675
FBgn0024889	Kap-alpha1	CG8548	karyopherin alpha1	0.133234	6.59153	4.07897	0.00312133	0.0281527	-3.12657	0.0281527
FBgn0037569	tex	CG9615	tex	0.309435	1.88875	4.07689	0.00313071	0.0282095	-2.38183	0.0282095
FBgn0037683	CG18473	CG18473	uncharacterized protein	-0.934949	-1.21657	-4.07634	0.00313316	0.0282095	-1.65182	0.0282095
FBgn0039581	Moca-cyp	CG1866	Moca-cyp	0.160987	7.51386	4.0737	0.00314513	0.0282661	-3.12214	0.0282661
FBgn0033817	GstE14	CG4688	Glutathione S transferase E14	-0.523033	0.123378	-4.07287	0.00314889	0.0282661	-1.81517	0.0282661
FBgn0034175	ste24b	CG9001	ste24b prenyl protease type I	1.01623	-0.49146	4.07266	0.00314984	0.0282661	-1.84248	0.0282661
FBgn0051690	CG31690	CG31690	uncharacterized protein	-0.134287	6.61278	-4.07251	0.00315053	0.0282661	-3.07897	0.0282661
FBgn0014879	Set	CG4299	Set	-0.256077	5.0717	-4.07046	0.00315987	0.0282756	-3.06853	0.0282756
FBgn0037898	Dtd	CG18643	D-aminoacyl-tRNA deacylase	-0.308612	2.27828	-4.06948	0.00316434	0.0282756	-2.51314	0.0282756
FBgn0011283	Obp28a	CG6641	Odorant-binding protein 28a	4.30653	-1.0737	4.09607	0.00316567	0.0282756	-1.58309	0.0282756
FBgn0261836	Msp300	CG42768	Muscle-specific protein 300 kDa	0.139229	7.89278	4.06872	0.00316778	0.0282756	-3.033	0.0282756
FBgn0003997	hid	CG5123	head involution defective	-0.410412	3.52436	-4.06864	0.00316816	0.0282756	-2.83981	0.0282756
FBgn0034687	CG11475	CG11475	uncharacterized protein	-0.444207	1.80747	-4.06863	0.0031682	0.0282756	-2.33526	0.0282756
FBgn0038146	CG9799	CG9799	uncharacterized protein	-0.275524	3.72105	-4.06232	0.00319718	0.0285093	-2.89703	0.0285093
FBgn0003716	tkv	CG14026	thickveins	-0.279133	7.06937	-4.05968	0.00320941	0.0285771	-3.19027	0.0285771
FBgn0053281	CG33281	CG33281	uncharacterized protein	-1.56154	1.09214	-4.05947	0.00321037	0.0285771	-2.20349	0.0285771
FBgn0086695	hd	CG2669	humpty dumpty	-0.37495	1.99154	-4.05705	0.00322162	0.0286173	-2.39679	0.0286173
FBgn0037601	Cyp313b1	CG9716	Cytochrome P450 313b1	0.550263	0.964443	4.05702	0.00322176	0.0286173	-2.16156	0.0286173
FBgn0028373				0.17061	6.83755	4.05621	0.00322549	0.0286173	-3.21328	0.0286173
FBgn0004777	Ccp84Ag	CG2342	Ccp84Ag	-1.86571	-1.78415	-4.05608	0.0032261	0.0286173	-1.61989	0.0286173
FBgn0010470	Fkbp14	CG9847	FK506-binding protein 14	-0.151416	5.68291	-4.05427	0.00323456	0.0286674	-3.08847	0.0286674
FBgn0038377	CG9632	CG9632	uncharacterized protein	0.997587	-1.27513	4.05342	0.00323856	0.028678	-1.70564	0.028678
FBgn0053516	dpr3	CG33516	defective proboscis extension response 3	0.138143	7.09566	4.05196	0.00324538	0.0287135	-3.17138	0.0287135
FBgn0040763	CG18336	CG18336	uncharacterized protein	0.541373	1.59591	4.0488	0.00326023	0.0287707	-2.37102	0.0287707
FBgn0038407	CG6126	CG6126	uncharacterized protein	0.470116	6.30986	4.04872	0.00326061	0.0287707	-3.18035	0.0287707
FBgn0030571	CG14414	CG14414	uncharacterized protein	0.23063	4.32277	4.0483	0.00326261	0.0287707	-2.99566	0.0287707
FBgn0027866	CG9776	CG9776	uncharacterized protein	0.157058	6.93357	4.04819	0.00326312	0.0287707	-3.16409	0.0287707
FBgn0037466	CG1965	CG1965	uncharacterized protein	0.179669	6.99028	4.04615	0.00327276	0.0288308	-3.19085	0.0288308
FBgn0013981	His4r	CG3379	Histone H4 replacement	-0.159789	8.36367	-4.04167	0.00329402	0.0289931	-3.04283	0.0289931
FBgn0050033	CG30033	CG30033	uncharacterized protein	0.679172	0.89691	4.04087	0.00329785	0.0290017	-2.20716	0.0290017
FBgn0037620	ranshi	CG9793	ranshi	-0.371643	1.6223	-4.03825	0.00331035	0.0290611	-2.40514	0.0290611
FBgn0033131	CR12842	CR12842	pseudo	-0.265614	2.98165	-4.03725	0.00331517	0.0290611	-2.76066	0.0290611
FBgn0028507	CG3793	CG3793	uncharacterized protein	-0.389422	7.63652	-4.03685	0.00331709	0.0290611	-3.22338	0.0290611
FBgn0262937	Rabex-5	CG9139	Rabaptin-5-associated exchange factor for Rab5	-0.157728	4.64872	-4.03681	0.00331727	0.0290611	-2.96527	0.0290611
FBgn0000346	comt	CG1618	comatose	-0.144801	10.5795	-4.03648	0.00331882	0.0290611	-3.14295	0.0290611
FBgn0031912				-0.127282	8.42294	-4.03543	0.0033239	0.0290805	-3.0568	0.0290805
FBgn0063923	Kaz1-ORFB	CG1220	Kaz1-ORFB	-0.404481	1.34923	-4.03483	0.00332678	0.0290809	-2.27102	0.0290809
FBgn0052076	Alg10	CG32076	ALG10 alpha-1,2-glucosyltransferase	0.295548	3.0146	4.03294	0.00333591	0.0291357	-2.7474	0.0291357
FBgn0037606	CG8032	CG8032	uncharacterized protein	-0.165952	6.36121	-4.03152	0.00334275	0.0291705	-3.11882	0.0291705
FBgn0033935	Sin1	CG10105	SAPK-interacting protein 1	-0.14816	4.67337	-4.0284	0.00335791	0.0292778	-3.05907	0.0292778
FBgn0050020	CG30020	CG30020	uncharacterized protein	0.171767	5.99305	4.02671	0.00336612	0.0293243	-3.2427	0.0293243
FBgn0034718	wdp	CG3413	windpipe	0.369863	5.08318	4.02237	0.00338737	0.0294843	-3.11668	0.0294843
FBgn0015801	Reg-5	CG2928	Rhythmically expressed gene 5	-0.533751	4.82524	-4.02153	0.00339149	0.029495	-3.12775	0.029495
FBgn0030895	CG7135	CG7135	uncharacterized protein	0.87434	4.42483	4.06864	0.00339963	0.0295406	-3.03548	0.0295406
FBgn0035968	Slc45-1	CG4484	Solute carrier family 45 member 1	0.937157	2.88327	4.01928	0.00340257	0.029541	-2.71182	0.029541
FBgn0038638	CG7702	CG7702	uncharacterized protein	0.185246	3.39679	4.0181	0.00340839	0.0295586	-2.80886	0.0295586
FBgn0010223	Galphaf	CG12232	G protein alpha f subunit	-1.15057	0.345518	-4.01715	0.00341308	0.0295586	-2.08948	0.0295586
FBgn0031022	CG12204	CG12204	uncharacterized protein	0.408833	1.42641	4.01711	0.00341328	0.0295586	-2.326	0.0295586
FBgn0033627	CG13204	CG13204	uncharacterized protein	-0.280088	6.32066	-4.01526	0.00342243	0.0296051	-3.24434	0.0296051
FBgn0032644	CG5131	CG5131	uncharacterized protein	-0.355127	3.62532	-4.01486	0.00342445	0.0296051	-2.94232	0.0296051
FBgn0013773	Cyp6a22	CG10240	Cytochrome P450 6a22	-1.08581	-0.0354248	-4.01356	0.00343091	0.0296359	-1.94948	0.0296359
FBgn0051720	mthl15	CG31720	methuselah-like 15	-0.42528	0.996653	-4.01211	0.0034381	0.0296729	-2.17808	0.0296729
FBgn0016032	lbm	CG2374	late bloomer	-0.448767	2.59171	-4.01133	0.00344201	0.0296815	-2.70802	0.0296815
FBgn0036676	CG13028	CG13028	uncharacterized protein	-1.00316	-1.38041	-4.0087	0.00345518	0.0297604	-1.78304	0.0297604
FBgn0260964	Vmat	CG33528	Vesicular monoamine transporter	-0.219203	9.83492	-4.00827	0.00345734	0.0297604	-3.24422	0.0297604
FBgn0028993				-0.289055	7.32847	-4.00701	0.00346367	0.0297604	-3.22712	0.0297604
FBgn0037110	ORMDL	CG14577	Orosomucoid 1-like	-0.302614	3.58353	-4.0065	0.00346623	0.0297604	-2.93154	0.0297604
FBgn0023542	Nmd3	CG3460	Nonsense-mediated mRNA 3	-0.216807	4.74032	-4.00607	0.00346841	0.0297604	-3.14175	0.0297604
FBgn0025621	CG16989	CG16989	uncharacterized protein	-0.188299	3.65071	-4.00559	0.00347081	0.0297604	-2.825	0.0297604
FBgn0051216	Naam	CG31216	Nicotinamide amidase	-0.212134	3.24928	-4.00544	0.00347156	0.0297604	-2.82154	0.0297604
FBgn0016650	Lgr1	CG7665	Leucine-rich repeat-containing G protein-coupled receptor 1	-0.223812	4.78125	-4.00349	0.00348142	0.0298199	-3.17332	0.0298199
FBgn0038325	Atg4b	CG6194	Autophagy-related 4b	0.329589	5.49573	4.00166	0.00349068	0.0298742	-3.25009	0.0298742
FBgn0028519				0.623087	-0.054798	3.99937	0.00350227	0.0299482	-2.04161	0.0299482
FBgn0010280	Taf4	CG5444	TBP-associated factor 4	0.162871	7.50744	3.99777	0.00351044	0.029993	-3.19055	0.029993
FBgn0032577	CG13244	CG13244	uncharacterized protein	-0.843409	-1.89676	-3.99227	0.00353858	0.0302081	-1.61759	0.0302081
FBgn0053514	CG33514	CG33514	uncharacterized protein	0.589223	-0.427488	3.9881	0.00356013	0.0303667	-1.92361	0.0303667
FBgn0262169	magu	CG2264	magu	0.467975	4.03189	3.98664	0.00356768	0.0304057	-3.01576	0.0304057
FBgn0040658	CG13516	CG13516	uncharacterized protein	0.763825	-0.918274	3.98545	0.00357385	0.0304329	-1.78046	0.0304329
FBgn0050001	CG30001	CG30001	uncharacterized protein	-0.528886	-0.0100562	-3.98428	0.00357995	0.0304359	-1.96963	0.0304359
FBgn0051089	CG31089	CG31089	uncharacterized protein	-0.509891	2.11608	-3.98394	0.00358171	0.0304359	-2.60968	0.0304359
FBgn0032172	CG5850	CG5850	uncharacterized protein	0.199226	5.04273	3.98367	0.00358315	0.0304359	-3.19031	0.0304359
FBgn0036909	Ccdc58	CG15881	Coiled-coil domain-containing 58	-0.309924	2.58317	-3.98118	0.00359611	0.030493	-2.72573	0.030493
FBgn0035187	Trh	CG9122	Tryptophan hydroxylase	-0.312012	6.27147	-3.98053	0.00359956	0.030493	-3.32395	0.030493
FBgn0020908	Scp1	CG15848	Sarcoplasmic calcium-binding protein 1	1.29394	1.32609	3.98039	0.00360025	0.030493	-2.31065	0.030493
FBgn0050122	CG30122	CG30122	uncharacterized protein	0.203264	7.79931	3.97965	0.00360416	0.030493	-3.28913	0.030493
FBgn0010408	RpS9	CG3395	Ribosomal protein S9	-0.224685	8.31072	-3.97953	0.0036048	0.030493	-3.22704	0.030493
FBgn0039306	RIOK2	CG11859	RIO kinase 2	-0.237566	4.65734	-3.97797	0.00361296	0.0305367	-3.19563	0.0305367
FBgn0036009	Or67a	CG12526	Odorant receptor 67a	-1.87101	-1.41273	-3.97301	0.00363915	0.0306917	-1.81756	0.0306917
FBgn0050151	CG30151	CG30151	uncharacterized protein	0.983484	-0.629422	3.97298	0.00363934	0.0306917	-1.93505	0.0306917
FBgn0028699	Rh50	CG7499	Rh50	-0.222256	8.68199	-3.97247	0.003642	0.0306917	-3.30738	0.0306917
FBgn0036648	CG4098	CG4098	uncharacterized protein	-0.255464	2.77381	-3.97222	0.00364332	0.0306917	-2.73408	0.0306917
FBgn0040256	Ugt35C1	CG6633	UDP-glycosyltransferase family 35 member C1	0.720028	3.17273	3.97037	0.00365318	0.030725	-2.89869	0.030725
FBgn0028500	Rich	CG9063	RIC1 homolog	0.211313	7.0364	3.97035	0.0036533	0.030725	-3.26282	0.030725
FBgn0027330	l(1)G0020	CG1994	lethal (1) G0020	-0.300673	3.32222	-3.9694	0.00365833	0.030742	-2.92569	0.030742
FBgn0038039	CG5196	CG5196	uncharacterized protein	-0.163896	5.43929	-3.96723	0.00366993	0.0308142	-3.29316	0.0308142
FBgn0035805	CG7506	CG7506	uncharacterized protein	-0.142616	4.58787	-3.9662	0.00367544	0.0308159	-3.08767	0.0308159
FBgn0085491	CG34462	CG34462	uncharacterized protein	1.92527	-1.68464	3.96606	0.00367617	0.0308159	-1.77515	0.0308159
FBgn0038267				-0.600903	2.65193	-3.96388	0.00368788	0.0308609	-2.76716	0.0308609
FBgn0260941	app	CG42318	approximated	0.269447	7.82859	3.96384	0.0036881	0.0308609	-3.34827	0.0308609
FBgn0034639	CG15673	CG15673	uncharacterized protein	0.560692	2.16295	3.96337	0.00369061	0.0308609	-2.66164	0.0308609
FBgn0033268	Obp44a	CG2297	Odorant-binding protein 44a	0.171373	12.2729	3.96233	0.00369622	0.0308744	-3.17753	0.0308744
FBgn0038337	CG6125	CG6125	uncharacterized protein	0.992373	1.54916	3.96184	0.00369889	0.0308744	-2.47075	0.0308744
FBgn0031260	Spp	CG11840	Signal peptide peptidase	0.156132	5.07786	3.96139	0.0037013	0.0308744	-3.17635	0.0308744
FBgn0050273	CG30273	CG30273	uncharacterized protein	0.801898	-1.06935	3.95571	0.00373207	0.0310636	-1.88207	0.0310636
FBgn0083942	CG34106	CG34106	uncharacterized protein	-0.239745	4.07072	-3.95522	0.00373473	0.0310636	-3.07694	0.0310636
FBgn0000317	ck	CG7595	crinkled	0.262208	4.10413	3.9552	0.00373482	0.0310636	-3.10266	0.0310636
FBgn0036937	Ir76b	CG7385	Ionotropic receptor 76b	1.10203	-1.39726	3.95496	0.00373615	0.0310636	-1.74095	0.0310636
FBgn0052554	CG32554	CG32554	uncharacterized protein	-0.388863	1.21679	-3.95347	0.00374427	0.0311058	-2.40987	0.0311058
FBgn0032906				-0.563023	2.03042	-3.95244	0.0037499	0.0311272	-2.65134	0.0311272
FBgn0038088	CG10126	CG10126	uncharacterized protein	0.346648	4.4844	3.94937	0.00376678	0.0312419	-3.20735	0.0312419
FBgn0039214	puf	CG5794	puffyeye	0.160538	6.78092	3.94854	0.00377132	0.0312542	-3.23109	0.0312542
FBgn0036995	atk	CG5195	artichoke	2.24691	-1.55291	3.9465	0.00378255	0.0313219	-1.81096	0.0313219
FBgn0050493	Coq9	CG30493	Coenzyme Q9	-0.178949	4.01293	-3.94518	0.00378985	0.0313569	-3.09463	0.0313569
FBgn0034808	CG9896	CG9896	uncharacterized protein	-0.220266	8.20599	-3.9406	0.00381531	0.0314927	-3.3797	0.0314927
FBgn0262614	pyd	CG43140	polychaetoid	0.273593	7.71015	3.94058	0.0038154	0.0314927	-3.32842	0.0314927
FBgn0002707	mei-9	CG3697	meiotic 9	0.247479	3.16749	3.94056	0.00381552	0.0314927	-2.93537	0.0314927
FBgn0035726	CG9953	CG9953	uncharacterized protein	0.316965	5.71212	3.93846	0.00382726	0.0315641	-3.36308	0.0315641
FBgn0038789	Ir92a	CG15685	Ionotropic receptor 92a	-1.37389	-1.36569	-3.9371	0.00383486	0.0316012	-1.84278	0.0316012
FBgn0039925	Kif3C	CG17461	Kinesin family member 3C	-0.22521	4.75666	-3.9365	0.00383822	0.0316034	-3.19819	0.0316034
FBgn0038524	sll	CG7623	slalom	-0.188735	4.58882	-3.93535	0.0038447	0.0316312	-3.23353	0.0316312
FBgn0039321	CG10550	CG10550	uncharacterized protein	-0.217395	7.24725	-3.93431	0.00385054	0.0316538	-3.32128	0.0316538
FBgn0051075	CG31075	CG31075	uncharacterized protein	0.373139	3.91895	3.93346	0.00385529	0.0316673	-3.06496	0.0316673
FBgn0032124	CG17855	CG17855	uncharacterized protein	-1.2703	-1.88932	-3.93172	0.00386512	0.0317226	-1.78755	0.0317226
FBgn0040650	CG15456	CG15456	uncharacterized protein	-0.258335	2.92314	-3.92898	0.00388065	0.0318244	-2.88958	0.0318244
FBgn0037143	CR7448	CR7448	pseudo	0.929473	-1.18587	3.92732	0.00389009	0.0318587	-1.93389	0.0318587
FBgn0037621	M1BP	CG9797	Motif 1 Binding Protein	0.175575	4.87101	3.92663	0.00389401	0.0318587	-3.28505	0.0318587
FBgn0035375	Pgant6	CG2103	Polypeptide N-Acetylgalactosaminyltransferase 6	0.243263	4.02174	3.9266	0.00389419	0.0318587	-3.15564	0.0318587
FBgn0038660	Sgsh	CG14291	N-sulfoglucosamine sulfohydrolase	0.298384	3.46693	3.92384	0.00390995	0.031962	-3.02526	0.031962
FBgn0053233	CG33233	CG33233	uncharacterized protein	-0.62762	4.25336	-3.92236	0.00391841	0.0320056	-3.21328	0.0320056
FBgn0036685	CG6664	CG6664	uncharacterized protein	-0.125669	6.74961	-3.92137	0.00392406	0.0320261	-3.38112	0.0320261
FBgn0064225	RpL5	CG17489	Ribosomal protein L5	-0.216579	10.1996	-3.91914	0.00393693	0.0321055	-3.36321	0.0321055
FBgn0036498	CG13455	CG13455	uncharacterized protein	-0.720189	0.50937	-3.91769	0.00394528	0.0321412	-2.30759	0.0321412
FBgn0263132	Cht6	CG43374	Chitinase 6	0.195124	4.45966	3.9171	0.00394872	0.0321412	-3.13949	0.0321412
FBgn0036480	Cep135	CG17081	Centrosomal protein 135kDa	0.27956	3.01541	3.91674	0.00395076	0.0321412	-2.92445	0.0321412
FBgn0037973	CG18547	CG18547	uncharacterized protein	-1.03812	0.070053	-3.91365	0.00396867	0.0322442	-2.20696	0.0322442
FBgn0034176	ste24a	CG9000	prenyl protease type I	0.182265	5.12764	3.91291	0.00397301	0.0322442	-3.34526	0.0322442
FBgn0035372	CG12093	CG12093	uncharacterized protein	-0.147437	4.41523	-3.91264	0.00397458	0.0322442	-3.19731	0.0322442
FBgn0039286	dan	CG11849	distal antenna	-0.268511	4.5421	-3.91239	0.00397605	0.0322442	-3.26366	0.0322442
FBgn0036857	Aldh7A1	CG9629	Aldehyde dehydrogenase 7 family member A1	0.274862	5.0216	3.90807	0.00400127	0.032423	-3.34906	0.032423
FBgn0030174	CG15312	CG15312	uncharacterized protein	0.187411	7.52576	3.90692	0.004008	0.0324517	-3.38574	0.0324517
FBgn0035909	ergic53	CG6822	ergic53	0.157586	5.32048	3.90633	0.0040115	0.0324544	-3.34635	0.0324544
FBgn0261109	mrn	CG7764	marionette	-0.310021	3.40524	-3.90493	0.0040197	0.032495	-3.06165	0.032495
FBgn0037899	RpL24-like	CG6764	Ribosomal protein L24-like	-0.236977	7.59128	-3.9028	0.00403229	0.032571	-3.39866	0.032571
FBgn0000395	cv-2	CG15671	crossveinless 2	-0.294797	5.15259	-3.89843	0.00405824	0.032753	-3.30617	0.032753
FBgn0032116	Mco1	CG3759	Multicopper oxidase 1	1.81372	-0.625815	3.89792	0.00406124	0.032753	-2.05055	0.032753
FBgn0037327	PEK	CG2087	pancreatic eIF-2alpha kinase	0.219676	5.99196	3.89681	0.00406788	0.0327732	-3.44403	0.0327732
FBgn0004556	Dbp73D	CG9680	Dead box protein 73D	-0.24091	2.81076	-3.89642	0.00407017	0.0327732	-2.93251	0.0327732
FBgn0032601	yellow-b	CG17914	yellow-b	-0.615038	4.49241	-3.8957	0.00407448	0.0327821	-3.27922	0.0327821
FBgn0020445	E23	CG3327	Early gene at 23	-0.304704	4.33516	-3.89516	0.0040777	0.0327821	-3.25848	0.0327821
FBgn0030588	CG9521	CG9521	uncharacterized protein	-0.654007	1.93251	-3.89389	0.00408532	0.0328176	-2.7148	0.0328176
FBgn0033574	Spn47C	CG7722	Serpin 47C	1.37421	-0.123245	3.88759	0.00412331	0.0330874	-2.15966	0.0330874
FBgn0039764	CG15535	CG15535	uncharacterized protein	-0.254904	3.64615	-3.88724	0.00412539	0.0330874	-3.06642	0.0330874
FBgn0053200	VepD	CG33200	Ventrally-expressed protein D	-0.421933	4.25742	-3.8844	0.00414267	0.0331999	-3.27047	0.0331999
FBgn0025632	CG4313	CG4313	uncharacterized protein	0.18016	3.63501	3.88041	0.00416699	0.0333686	-3.1529	0.0333686
FBgn0035020	CG13585	CG13585	uncharacterized protein	-0.146873	6.2649	-3.87853	0.0041785	0.0334336	-3.41699	0.0334336
FBgn0014366	noi	CG2925	noisette	-0.241607	4.46139	-3.87802	0.00418166	0.0334336	-3.27713	0.0334336
FBgn0036448	mop	CG9311	myopic	0.258627	6.98663	3.87619	0.00419288	0.033486	-3.46504	0.033486
FBgn0033783	CG17019	CG17019	uncharacterized protein	-0.121894	6.05707	-3.87589	0.00419476	0.033486	-3.32648	0.033486
FBgn0261788	Ank2	CG42734	Ankyrin 2	0.183867	10.7019	3.87264	0.00421487	0.0336182	-3.39057	0.0336182
FBgn0035092	Nplp1	CG3441	Neuropeptide-like precursor 1	-0.183292	8.49553	-3.87215	0.00421791	0.0336182	-3.45997	0.0336182
FBgn0031043	Naa20A	CG14222	N(alpha)-acetyltransferase 20 A	0.209448	4.47951	3.87114	0.00422418	0.0336418	-3.3107	0.0336418
FBgn0001941	ifc	CG9078	infertile crescent	0.240149	5.21329	3.8688	0.00423872	0.0337314	-3.43157	0.0337314
FBgn0038233	HtrA2	CG8464	HTRA2-related serine protease	0.155208	3.66104	3.86809	0.00424317	0.0337405	-3.18364	0.0337405
FBgn0002891	PolZ1	CG1925	DNA polymerase zeta subunit 1	-0.255605	4.26717	-3.8662	0.00425493	0.0338036	-3.21309	0.0338036
FBgn0003328				-0.368224	5.91536	-3.86543	0.00425977	0.0338036	-3.46256	0.0338036
FBgn0261985	Ptpmeg	CG1228	Protein tyrosine phosphatase Meg	0.158038	6.89642	3.86523	0.00426104	0.0338036	-3.48116	0.0338036
FBgn0010772	Xe7	CG2179	Xe7	0.247144	7.98454	3.8642	0.00426749	0.0338285	-3.48493	0.0338285
FBgn0001142	Gs1	CG2718	Glutamine synthetase 1	-0.135643	8.98298	-3.86342	0.00427239	0.0338352	-3.46019	0.0338352
FBgn0042129	OS9	CG18806	Olfactory-specific 9	2.59242	0.507413	3.89199	0.00427658	0.0338352	-2.22766	0.0338352
FBgn0031728	Hsp60C	CG7235	Heat shock protein 60C	-0.815815	-1.70264	-3.86223	0.00427991	0.0338352	-1.95273	0.0338352
FBgn0005626	ple	CG10118	pale	-0.226783	7.2222	-3.86196	0.00428159	0.0338352	-3.47108	0.0338352
FBgn0050295	Ipk1	CG30295	Inositol phosphate kinase 1	0.434616	1.12076	3.86062	0.00429007	0.0338731	-2.54293	0.0338731
FBgn0024833	AP-1mu	CG9388	Adaptor Protein complex 1, mu subunit	-0.199391	6.14761	-3.86015	0.00429303	0.0338731	-3.48656	0.0338731
FBgn0262707				-0.198411	6.8004	-3.85594	0.00431971	0.0340573	-3.49908	0.0340573
FBgn0003388	shd	CG13478	shade	-1.26146	0.0375777	-3.85366	0.00433424	0.0341455	-2.26682	0.0341455
FBgn0033482	CG1371	CG1371	uncharacterized protein	0.124617	6.37304	3.85147	0.00434825	0.0342295	-3.52697	0.0342295
FBgn0023516	Pex5	CG14815	Peroxin 5	-0.177326	4.97603	-3.8499	0.00435828	0.0342676	-3.39679	0.0342676
FBgn0036398	upSET	CG9007	upSET	-0.278306	8.08886	-3.84967	0.0043598	0.0342676	-3.49076	0.0342676
FBgn0030605	ND-B18	CG5548	NADH dehydrogenase (ubiquinone) B18 subunit	-0.147414	6.24238	-3.8466	0.00437954	0.0343962	-3.3887	0.0343962
FBgn0051200	CG31200	CG31200	uncharacterized protein	0.279667	4.80264	3.84547	0.00438682	0.0344269	-3.32348	0.0344269
FBgn0053554	Nipped-A	CG33554	Nipped-A	0.136084	7.22996	3.84247	0.00440631	0.0345534	-3.40602	0.0345534
FBgn0034365	CG5335	CG5335	uncharacterized protein	0.428364	1.82894	3.84164	0.00441167	0.0345688	-2.76647	0.0345688
FBgn0015589	Apc	CG1451	APC-like	0.136473	8.46917	3.83809	0.00443488	0.0347027	-3.35722	0.0347027
FBgn0027945	ppl	CG7758	pumpless	-0.180246	4.80194	-3.83798	0.00443555	0.0347027	-3.38968	0.0347027
FBgn0037379	CG10979	CG10979	uncharacterized protein	0.206998	4.85867	3.8358	0.00444988	0.0347622	-3.44254	0.0347622
FBgn0020907	Scp2	CG14904	Sarcoplasmic calcium-binding protein 2	-0.229583	9.2943	-3.83531	0.0044531	0.0347622	-3.48374	0.0347622
FBgn0051974	CG31974	CG31974	uncharacterized protein	-0.445265	5.94907	-3.83481	0.00445634	0.0347622	-3.53963	0.0347622
FBgn0037746	CG8478	CG8478	uncharacterized protein	-0.997297	0.143528	-3.83475	0.00445678	0.0347622	-2.34315	0.0347622
FBgn0040375	CG13760	CG13760	uncharacterized protein	-0.217865	6.4536	-3.83262	0.00447078	0.0348448	-3.52388	0.0348448
FBgn0036334	CG11267	CG11267	uncharacterized protein	-0.204984	6.1792	-3.8301	0.00448743	0.0349479	-3.47431	0.0349479
FBgn0011837	Tis11	CG4070	Tis11 zinc finger protein	0.366247	4.68744	3.828	0.00450139	0.0350001	-3.39119	0.0350001
FBgn0086251	del	CG9252	deadlock	0.324334	2.49643	3.82773	0.0045032	0.0350001	-2.93924	0.0350001
FBgn0037398	CG15580	CG15580	uncharacterized protein	-0.545968	-0.270162	-3.82754	0.00450442	0.0350001	-2.25793	0.0350001
FBgn0038629	CG14304	CG14304	uncharacterized protein	0.939221	-0.655643	3.82596	0.00451496	0.0350553	-2.11268	0.0350553
FBgn0027581	CG6191	CG6191	uncharacterized protein	0.177899	7.94229	3.82525	0.00451972	0.0350656	-3.53311	0.0350656
FBgn0026432	Grip163	CG5688	Grip163	0.127135	6.16502	3.82153	0.00454458	0.0352317	-3.5146	0.0352317
FBgn0037074	Tbc1d8-9	CG7324	TBC1 domain family member 8/9	0.132304	7.62859	3.81933	0.00455938	0.0353196	-3.51955	0.0353196
FBgn0037756	CG8507	CG8507	uncharacterized protein	0.150295	5.06066	3.81798	0.00456846	0.0353632	-3.36937	0.0353632
FBgn0039559	NSD	CG4976	Nuclear receptor binding SET domain protein	-0.215624	4.46258	-3.81639	0.00457927	0.0354058	-3.39393	0.0354058
FBgn0028516	ZnT35C	CG3994	Zinc transporter 35C	-0.663704	0.163821	-3.81608	0.00458134	0.0354058	-2.34119	0.0354058
FBgn0037843	CG4511	CG4511	uncharacterized protein	0.20842	5.1525	3.81563	0.00458437	0.0354058	-3.47566	0.0354058
FBgn0037009	CG5104	CG5104	uncharacterized protein	-0.192104	3.34274	-3.81472	0.00459054	0.0354266	-3.13029	0.0354266
FBgn0010414	SerT	CG4545	Serotonin transporter	-0.172837	6.16233	-3.813	0.00460223	0.03549	-3.57794	0.03549
FBgn0034135	Syn2	CG4905	Syntrophin-like 2	0.127462	7.654	3.81189	0.00460983	0.0355218	-3.53926	0.0355218
FBgn0032080	CG9525	CG9525	uncharacterized protein	-1.04854	-1.40682	-3.8067	0.00464532	0.0357683	-2.01466	0.0357683
FBgn0263396	sqd	CG16901	squid	0.291078	8.53273	3.80426	0.00466212	0.0358706	-3.56836	0.0358706
FBgn0037197	CG13239	CG13239	uncharacterized protein	-1.21732	-1.57017	-3.80266	0.0046732	0.0359173	-2.05834	0.0359173
FBgn0004050	z	CG7803	zeste	0.133268	5.4994	3.80202	0.00467759	0.0359173	-3.53586	0.0359173
FBgn0051713				0.272224	2.45919	3.80186	0.00467875	0.0359173	-2.90892	0.0359173
FBgn0031985	mon2	CG8683	monensin sensitivity 2	0.143691	7.30913	3.80057	0.00468763	0.0359584	-3.52414	0.0359584
FBgn0037553	CG18249	CG18249	uncharacterized protein	-0.466695	1.5927	-3.79911	0.00469783	0.0360096	-2.6867	0.0360096
FBgn0023527	CG3071	CG3071	uncharacterized protein	-0.144544	4.95475	-3.79739	0.00470978	0.0360742	-3.50041	0.0360742
FBgn0033451	Marc	CG1665	Mitochondrial amidoxime reducing component	0.350031	3.1913	3.79679	0.00471394	0.0360789	-3.16188	0.0360789
FBgn0264606	Fife	CG43955	fife	-0.262145	9.56799	-3.79593	0.00471999	0.0360982	-3.57462	0.0360982
FBgn0030789	Rrp45	CG9606	Rrp45	-0.242453	2.94338	-3.7909	0.00475523	0.0363405	-3.10337	0.0363405
FBgn0033716	Den1	CG8493	Deneddylase 1	-0.211416	5.45701	-3.78956	0.00476468	0.0363855	-3.58011	0.0363855
FBgn0032513	CG6565	CG6565	uncharacterized protein	-0.12832	5.12129	-3.78728	0.00478081	0.0364814	-3.45688	0.0364814
FBgn0035476	CG12766	CG12766	uncharacterized protein	-1.01541	-0.282999	-3.78366	0.00480654	0.0366503	-2.32248	0.0366503
FBgn0000017	Abl	CG4032	Abl tyrosine kinase	0.176701	8.18307	3.78226	0.00481653	0.0366918	-3.53145	0.0366918
FBgn0034027	CG8187	CG8187	uncharacterized protein	-0.144006	5.59313	-3.78189	0.00481917	0.0366918	-3.51132	0.0366918
FBgn0036536	CG12713	CG12713	uncharacterized protein	-0.430184	1.65829	-3.78136	0.00482296	0.0366933	-2.82086	0.0366933
FBgn0051676	CG31676	CG31676	uncharacterized protein	-0.373361	6.64365	-3.77841	0.00484414	0.0368233	-3.64544	0.0368233
FBgn0262970	CR43281	CR43281	pseudo	0.507434	4.43924	3.7775	0.00485066	0.0368233	-3.46769	0.0368233
FBgn0037240	Cont	CG1084	Contactin	0.275334	5.87176	3.77747	0.00485087	0.0368233	-3.61233	0.0368233
FBgn0030035	PIG-T	CG11190	Phosphatidylinositol glycan anchor biosynthesis class T	0.141676	5.59921	3.77676	0.00485602	0.036835	-3.51108	0.036835
FBgn0029791	AdamTS-B	CG4096	ADAM metallopeptidase with thrombospondin type 1 motif B	0.691635	3.37567	3.77503	0.00486847	0.0368869	-3.23557	0.0368869
FBgn0263830	CG40486	CG40486	uncharacterized protein	1.21866	-1.66103	3.77481	0.00487008	0.0368869	-1.99339	0.0368869
FBgn0034277	OstDelta	CG6370	Oligosaccharide transferase Delta subunit	0.265757	4.96884	3.77182	0.0048917	0.0370014	-3.53352	0.0370014
FBgn0086408	stl	CG3622	stall	-0.393814	4.40005	-3.77172	0.00489245	0.0370014	-3.47475	0.0370014
FBgn0052600	dpr8	CG32600	defective proboscis extension response 8	0.146959	7.91045	3.76901	0.00491213	0.0371171	-3.50779	0.0371171
FBgn0085446	CG34417	CG34417	uncharacterized protein	0.893129	5.8517	3.82902	0.00491618	0.0371171	-3.59277	0.0371171
FBgn0029003	mab-21	CG4746	mab-21	-0.137742	4.57458	-3.76771	0.00492168	0.0371171	-3.46543	0.0371171
FBgn0034965	ppk29	CG13568	pickpocket 29	0.518987	1.68749	3.76762	0.00492229	0.0371171	-2.83227	0.0371171
FBgn0052104	CG32104	CG32104	uncharacterized protein	-0.240716	3.12192	-3.7662	0.00493273	0.0371684	-3.14743	0.0371684
FBgn0032923	Pld3	CG9248	Phospholipase D family member 3	0.190181	4.32055	3.76556	0.0049374	0.0371761	-3.41154	0.0371761
FBgn0031773	Fbw5	CG9144	F-box and WD repeat domain containing 5	-0.162798	4.5704	-3.76182	0.00496491	0.0373557	-3.47601	0.0373557
FBgn0039149	CG18428	CG18428	uncharacterized protein	0.215889	5.21679	3.7598	0.00497978	0.03744	-3.56138	0.03744
FBgn0039153	GatB	CG5463	Glutamyl-tRNA amidotransferase, subunit B	-0.207083	4.43102	-3.75742	0.00499745	0.0375452	-3.50527	0.0375452
FBgn0036505	CG7945	CG7945	uncharacterized protein	-0.14842	6.45997	-3.75337	0.00502767	0.0377445	-3.60126	0.0377445
FBgn0033273	Gasz	CG2183	gasz	-0.125496	6.53887	-3.75137	0.00504261	0.0378288	-3.61702	0.0378288
FBgn0086768	Pcmt	CG2152	Protein-L-isoaspartate (D-aspartate) O-methyltransferase	-0.148635	5.22678	-3.7508	0.00504688	0.0378331	-3.53436	0.0378331
FBgn0027085	LeuRS-m	CG7479	Leucyl-tRNA synthetase, mitochondrial	0.154247	6.09247	3.74727	0.00507346	0.0380044	-3.61807	0.0380044
FBgn0013307	Odc1	CG8721	Ornithine decarboxylase 1	0.627015	-0.222504	3.73999	0.00512869	0.0383899	-2.40929	0.0383899
FBgn0038607	hmw	CG7669	hemingway	0.696869	-0.996662	3.73754	0.00514742	0.0384869	-2.17614	0.0384869
FBgn0015316	Try29F	CG9564	Trypsin 29F	0.512393	1.96108	3.73731	0.00514917	0.0384869	-2.95347	0.0384869
FBgn0029718	mRpL30	CG7038	mitochondrial ribosomal protein L30	-0.186881	4.94878	-3.73658	0.00515483	0.0384925	-3.53381	0.0384925
FBgn0001092	Gapdh2	CG8893	Glyceraldehyde 3 phosphate dehydrogenase 2	-0.125095	10.2848	-3.73598	0.00515944	0.0384925	-3.51602	0.0384925
FBgn0031976	CG7367	CG7367	uncharacterized protein	-1.11246	1.21818	-3.73574	0.00516123	0.0384925	-2.76322	0.0384925
FBgn0052553	lncRNA:CR32553	CR32553	long non-coding RNA:CR32553	0.651118	-0.439786	3.73489	0.0051678	0.0384999	-2.32968	0.0384999
FBgn0264617	asRNA:CR43957	CR43957	antisense RNA:CR43957	-0.418605	2.17471	-3.73463	0.00516977	0.0384999	-2.98233	0.0384999
FBgn0036462	mRpL39	CG17166	mitochondrial ribosomal protein L39	0.204692	4.99339	3.73398	0.0051748	0.0385093	-3.58735	0.0385093
FBgn0030410	Aven	CG15727	Apoptosis and caspase activation inhibitor	-0.237592	3.67682	-3.72817	0.00521976	0.0388156	-3.35785	0.0388156
FBgn0039118	CG10208	CG10208	uncharacterized protein	-0.376811	3.92168	-3.72741	0.00522571	0.0388315	-3.42657	0.0388315
FBgn0263316	Mrp4	CG14709	Multidrug resistance protein 4	-0.336327	5.39793	-3.72442	0.00524904	0.0389765	-3.64267	0.0389765
FBgn0032728	Tango6	CG18398	Transport and Golgi organization 6	-0.290901	3.88573	-3.72337	0.00525725	0.0389958	-3.43745	0.0389958
FBgn0026533	Dek	CG5935	Dek	0.121932	7.69168	3.72311	0.00525928	0.0389958	-3.53855	0.0389958
FBgn0033491	CG18011	CG18011	uncharacterized protein	0.284298	3.59479	3.7211	0.00527508	0.0390846	-3.35003	0.0390846
FBgn0038107	CG17327	CG17327	uncharacterized protein	0.202135	4.76997	3.71842	0.0052962	0.039207	-3.55175	0.039207
FBgn0038080	CG12279	CG12279	uncharacterized protein	0.417678	2.69983	3.71784	0.00530081	0.039207	-3.17569	0.039207
FBgn0037723	SpdS	CG8327	Spermidine Synthase	-0.232704	4.85367	-3.71754	0.00530312	0.039207	-3.59327	0.039207
FBgn0034985	CG3328	CG3328	uncharacterized protein	0.234955	6.22749	3.71587	0.00531641	0.0392768	-3.70401	0.0392768
FBgn0035829	HP4	CG8044	Heterochromatin protein 4	0.199778	4.00466	3.71503	0.00532301	0.0392972	-3.40828	0.0392972
FBgn0036931	CG14183	CG14183	uncharacterized protein	-0.531421	1.51184	-3.71416	0.00532996	0.03932	-2.88568	0.03932
FBgn0038499	Brf	CG31256	Brf RNA polymerase III subunit	0.187337	5.22585	3.71225	0.00534518	0.0394038	-3.66699	0.0394038
FBgn0045761	CHKov1	CG10618	CHK domain ov1	0.380541	3.75452	3.70983	0.00536451	0.0395178	-3.4476	0.0395178
FBgn0032242	CG5355	CG5355	uncharacterized protein	0.153523	5.8963	3.70895	0.00537156	0.0395412	-3.66301	0.0395412
FBgn0036815	HipHop	CG6874	HP1-HOAP-interacting protein	0.459968	2.0144	3.70776	0.00538113	0.0395831	-3.0247	0.0395831
FBgn0033960	CG10151	CG10151	uncharacterized protein	0.152403	5.13704	3.70665	0.00538999	0.0396018	-3.60945	0.0396018
FBgn0036713	Mip	CG6456	Myoinhibiting peptide precursor	0.176912	6.50229	3.70648	0.00539143	0.0396018	-3.74417	0.0396018
FBgn0000382	csw	CG3954	corkscrew	0.190531	9.50398	3.70527	0.00540117	0.0396387	-3.7211	0.0396387
FBgn0036967	SCCRO4	CG6597	Squamous cell carcinoma-related oncogene 4	0.18367	5.58123	3.70489	0.00540422	0.0396387	-3.68239	0.0396387
FBgn0036063	CG6674	CG6674	uncharacterized protein	-0.152365	4.15355	-3.70439	0.00540826	0.0396399	-3.52004	0.0396399
FBgn0039101	CG16710	CG16710	uncharacterized protein	1.53559	-2.32673	3.70196	0.00542792	0.0397554	-2.07762	0.0397554
FBgn0031145	Ntf-2	CG1740	Nuclear transport factor-2	0.133428	5.76748	3.70091	0.00543641	0.0397624	-3.6817	0.0397624
FBgn0031233	Tbc1d15-17	CG11490	TBC1 domain family member 15/17	-0.190631	4.31094	-3.70088	0.00543666	0.0397624	-3.56269	0.0397624
FBgn0036547	CG17032	CG17032	uncharacterized protein	0.658227	2.21609	3.7003	0.00544138	0.0397684	-3.04271	0.0397684
FBgn0085290	CG34261	CG34261	uncharacterized protein	0.34991	1.34578	3.69979	0.00544554	0.0397703	-2.85875	0.0397703
FBgn0033166	Eaf	CG11166	ELL-associated factor	0.184045	6.60988	3.69762	0.00546319	0.0398708	-3.77206	0.0398708
FBgn0052241	CG32241	CG32241	uncharacterized protein	-1.18935	-1.94254	-3.69565	0.00547933	0.03996	-2.14547	0.03996
FBgn0027582	CG6230	CG6230	uncharacterized protein	0.149282	5.37409	3.69433	0.00549016	0.0400104	-3.62436	0.0400104
FBgn0033316	Gle1	CG14749	Gle1 RNA export mediator	-0.197818	5.08274	-3.69341	0.00549772	0.0400369	-3.63644	0.0400369
FBgn0000578	ena	CG15112	enabled	0.224903	6.22683	3.6906	0.00552083	0.0401765	-3.73595	0.0401765
FBgn0032848	nesd	CG10722	nessun dorma	0.409434	1.4732	3.68806	0.00554181	0.0403005	-2.89728	0.0403005
FBgn0003390	shf	CG3135	shifted	-0.364843	2.49842	-3.68722	0.00554878	0.0403225	-3.11105	0.0403225
FBgn0004587	B52	CG10851	B52	0.308276	8.41846	3.68579	0.0055607	0.0403803	-3.75685	0.0403803
FBgn0030018	slpr	CG2272	slipper	0.154064	5.108	3.68458	0.00557074	0.0404245	-3.61348	0.0404245
FBgn0026259	eIF5B	CG10840	eukaryotic translation initiation factor 5B	0.181728	6.71414	3.68364	0.00557858	0.0404526	-3.77678	0.0404526
FBgn0023095	caps	CG11282	capricious	-0.139801	7.2478	-3.68315	0.00558271	0.0404539	-3.78589	0.0404539
FBgn0016031	lama	CG10645	lamina ancestor	-0.490294	6.27324	-3.68091	0.00561842	0.0406838	-3.79495	0.0406838
FBgn0259216	RhoGAP102A	CG42316	Rho GTPase activating protein at 102A	-0.220015	6.05359	-3.67784	0.00562725	0.040703	-3.75861	0.040703
FBgn0263484	snoRNA:Pi4KIIalpha-a	CR43599	ncRNA	0.886209	-1.7357	3.67762	0.00562905	0.040703	-2.21421	0.040703
FBgn0037260	Mur82C	CG12586	Mucin related 82C	1.79731	-2.8877	3.67265	0.00567111	0.0409781	-2.05406	0.0409781
FBgn0030716	CG9170	CG9170	uncharacterized protein	0.172072	8.47103	3.67138	0.00568194	0.0410273	-3.7494	0.0410273
FBgn0038912	CG6656	CG6656	uncharacterized protein	0.468835	2.6495	3.67085	0.00568646	0.0410309	-3.24656	0.0410309
FBgn0016684	NaPi-T	CG10207	Na[+]-dependent inorganic phosphate cotransporter	0.786732	0.322741	3.66791	0.00571152	0.0411827	-2.62754	0.0411827
FBgn0036849	CG14079	CG14079	uncharacterized protein	1.08683	-0.405041	3.66744	0.00571557	0.0411828	-2.47532	0.0411828
FBgn0030447	CG2200	CG2200	uncharacterized protein	-0.214409	3.46641	-3.6666	0.00572276	0.0412055	-3.37753	0.0412055
FBgn0014877	Roe1	CG6155	Roe1	-0.222021	4.8303	-3.66594	0.00572838	0.0412163	-3.70835	0.0412163
FBgn0023172	RhoGEF2	CG9635	Rho guanine nucleotide exchange factor 2	0.342576	7.37123	3.66506	0.00573594	0.0412163	-3.82189	0.0412163
FBgn0027580	PCB	CG1516	Pyruvate carboxylase	0.257451	7.08986	3.66501	0.00573637	0.0412163	-3.75606	0.0412163
FBgn0032473	kmg	CG5204	kumgang	0.259002	1.83227	3.66115	0.00576971	0.0414128	-2.98807	0.0414128
FBgn0031047	Rcd-1	CG14213	Required for cell differentiation 1	0.173642	6.22293	3.6609	0.00577184	0.0414128	-3.81976	0.0414128
FBgn0039882	Rift	CG11576	Riboflavin transporter	-0.15414	6.42008	-3.66042	0.00577597	0.0414134	-3.82918	0.0414134
FBgn0036382	CG13737	CG13737	uncharacterized protein	-0.416148	2.0305	-3.65857	0.00579207	0.0414804	-3.08865	0.0414804
FBgn0038680	Cyp12a5	CG11821	Cytochrome P450 12a5	-0.514793	1.02833	-3.65821	0.00579517	0.0414804	-2.73605	0.0414804
FBgn0000413				-0.11037	7.02252	-3.65794	0.00579751	0.0414804	-3.80766	0.0414804
FBgn0051915	CG31915	CG31915	uncharacterized protein	0.239172	3.55783	3.65623	0.00581238	0.0415268	-3.46603	0.0415268
FBgn0032741	Sidpn	CG10446	similar to Deadpan	-0.238848	4.58005	-3.65594	0.00581497	0.0415268	-3.64936	0.0415268
FBgn0032406	CG14947	CG14947	uncharacterized protein	-0.714603	-0.696664	-3.65579	0.0058162	0.0415268	-2.44393	0.0415268
FBgn0011603	ine	CG15444	inebriated	-0.160641	7.44347	-3.65489	0.00582413	0.0415544	-3.74804	0.0415544
FBgn0011569	can	CG6577	cannonball	-0.829939	-1.28199	-3.65289	0.00584159	0.0416499	-2.30134	0.0416499
FBgn0029843	Nep1	CG5905	Neprilysin 1	0.123076	5.56783	3.64536	0.00590792	0.0420934	-3.77012	0.0420934
FBgn0040208	Kat60	CG10229	Katanin 60	0.181758	5.22603	3.64455	0.00591518	0.0421157	-3.78018	0.0421157
FBgn0035316	CG15878	CG15878	uncharacterized protein	1.11001	-1.38549	3.64369	0.00592281	0.0421224	-2.32	0.0421224
FBgn0039993	CG17691	CG17691	uncharacterized protein	0.235805	6.48332	3.64351	0.00592436	0.0421224	-3.84303	0.0421224
FBgn0020381	Dredd	CG7486	Death related ced-3/Nedd2-like caspase	0.204576	3.27683	3.64251	0.00593328	0.0421404	-3.40049	0.0421404
FBgn0015519	nAChRalpha3	CG2302	nicotinic Acetylcholine Receptor alpha3	0.247277	4.54878	3.64203	0.00593754	0.0421404	-3.62854	0.0421404
FBgn0016726	RpL29	CG10071	Ribosomal protein L29	-0.25127	7.21857	-3.64184	0.00593928	0.0421404	-3.85109	0.0421404
FBgn0032882	Ns4	CG9320	Nucleostemin 4	-0.173637	4.77646	-3.64076	0.00594891	0.0421794	-3.70719	0.0421794
FBgn0034878	pita	CG3941	pita	0.178419	4.4049	3.64014	0.00595446	0.0421895	-3.67815	0.0421895
FBgn0038252	BigH1	CG3509	Histone H1 variant BigH1	-0.691612	1.55189	-3.63779	0.00597549	0.0422986	-2.99416	0.0422986
FBgn0027583	CG7601	CG7601	uncharacterized protein	-0.21916	4.68312	-3.6375	0.00597814	0.0422986	-3.68868	0.0422986
FBgn0052150	meru	CG32150	meru	1.04145	-1.79926	3.63678	0.00598458	0.0423148	-2.21179	0.0423148
FBgn0000489	Pka-C3	CG6117	Protein kinase, cAMP-dependent, catalytic subunit 3	-0.152416	6.89051	-3.63547	0.00599636	0.042343	-3.87212	0.042343
FBgn0015625	CycB3	CG5814	Cyclin B3	0.52437	-0.397382	3.63541	0.00599686	0.042343	-2.42997	0.042343
FBgn0031957	TwdlE	CG14534	TweedleE	0.843262	-1.8259	3.6304	0.00604221	0.0426189	-2.27416	0.0426189
FBgn0031601	Dim1	CG3058	Dim1	-0.239935	4.02817	-3.63017	0.00604428	0.0426189	-3.60784	0.0426189
FBgn0015571	alpha-Est3	CG1257	alpha-Esterase-3	-0.288916	3.25556	-3.62827	0.00606161	0.0427084	-3.4626	0.0427084
FBgn0031602	CG15431	CG15431	uncharacterized protein	0.246577	7.35719	3.62786	0.00606535	0.0427084	-3.86485	0.0427084
FBgn0021874	Nle	CG2863	Notchless	-0.214748	3.57614	-3.62713	0.00607202	0.0427259	-3.49117	0.0427259
FBgn0031952	cdc14	CG7134	cell division cycle 14	-0.154273	6.97081	-3.62491	0.00609233	0.0428393	-3.79851	0.0428393
FBgn0051151	wge	CG31151	winged eye	0.13303	7.30461	3.62196	0.00611935	0.0429997	-3.8513	0.0429997
FBgn0031250	Ent1	CG11907	Equilibrative nucleoside transporter 1	-0.189351	5.45899	-3.61814	0.00615464	0.043218	-3.83716	0.043218
FBgn0031030	Tao	CG14217	Tao	0.143483	7.926	3.61683	0.0061668	0.0432735	-3.77114	0.0432735
FBgn0001225	Hsp26	CG4183	Heat shock protein 26	1.23543	4.42672	3.68303	0.00617126	0.0432751	-3.65206	0.0432751
FBgn0029994	Ldsdh1	CG2254	Lipid droplet subset dehydrogenase 1	-0.51172	4.21937	-3.61351	0.00619765	0.0434286	-3.65408	0.0434286
FBgn0031980	RpL36A	CG7424	Ribosomal protein L36A	-0.155474	7.27485	-3.61256	0.0062066	0.0434286	-3.83196	0.0434286
FBgn0086450	su(r)	CG2194	suppressor of rudimentary	0.457716	4.81515	3.61208	0.00621107	0.0434286	-3.76857	0.0434286
FBgn0003285	rst	CG4125	roughest	0.223011	3.64373	3.61201	0.00621173	0.0434286	-3.54459	0.0434286
FBgn0024995	CG2680	CG2680	uncharacterized protein	-0.196302	6.44105	-3.61172	0.00621441	0.0434286	-3.90684	0.0434286
FBgn0030244	CG2157	CG2157	uncharacterized protein	0.514338	1.60249	3.61057	0.00622521	0.0434743	-3.0071	0.0434743
FBgn0035427	ckd	CG14959	cracked	1.11959	-0.475295	3.60964	0.00623388	0.043505	-2.49933	0.043505
FBgn0259715	CG42369	CG42369	uncharacterized protein	0.678005	1.4656	3.60793	0.00625	0.0435878	-2.98261	0.0435878
FBgn0031256	shv	CG4164	shriveled	0.194092	4.04082	3.60715	0.00625732	0.043609	-3.67147	0.043609
FBgn0034532	CG13436	CG13436	uncharacterized protein	0.43688	1.30961	3.60506	0.006277	0.04365	-2.96401	0.04365
FBgn0011455	ND-SGDH	CG9762	NADH dehydrogenase (ubiquinone) SGDH subunit	-0.17689	7.06692	-3.60501	0.00627749	0.04365	-3.85134	0.04365
FBgn0031463	G6P	CG15400	Glucose-6-Phosphatase	-0.145346	4.26218	-3.60474	0.00628004	0.04365	-3.54406	0.04365
FBgn0040906	CG15579	CG15579	uncharacterized protein	0.793483	-1.2247	3.60472	0.0062803	0.04365	-2.3877	0.04365
FBgn0030797	CG13004	CG13004	uncharacterized protein	-0.346671	3.97978	-3.60417	0.00628548	0.0436563	-3.66588	0.0436563
FBgn0029835	CG5921	CG5921	uncharacterized protein	0.751613	0.370271	3.60008	0.00632435	0.0438964	-2.69612	0.0438964
FBgn0038376	Hmt-1	CG4225	Heavy metal tolerance factor 1	0.129942	6.22036	3.59695	0.00635423	0.0440274	-3.82284	0.0440274
FBgn0035707				-0.183793	4.71803	-3.59667	0.00635694	0.0440274	-3.80316	0.0440274
FBgn0040099	lectin-28C	CG7106	lectin-28C	1.10438	0.872937	3.59602	0.00636316	0.0440274	-2.88086	0.0440274
FBgn0035204	Nt5a	CG2277	5' nucleotidase A	-0.153168	6.28943	-3.59568	0.00636643	0.0440274	-3.9108	0.0440274
FBgn0262601	SmB	CG5352	Small ribonucleoprotein particle protein SmB	0.20806	3.62251	3.59541	0.00636897	0.0440274	-3.55165	0.0440274
FBgn0017545	RpS3A	CG2168	Ribosomal protein S3A	-0.202472	9.07883	-3.59529	0.00637016	0.0440274	-3.85266	0.0440274
FBgn0037239	Sfxn1-3	CG11739	Sideroflexin 1/3	0.24129	6.46602	3.59495	0.00637341	0.0440274	-3.92207	0.0440274
FBgn0026404	Dronc	CG8091	Death regulator Nedd2-like caspase	-0.461219	4.67222	-3.59311	0.00639113	0.04412	-3.80099	0.04412
FBgn0028717	Lnk	CG17367	Lnk	0.156686	6.92891	3.59214	0.00640043	0.0441543	-3.82521	0.0441543
FBgn0037712	CG16789	CG16789	uncharacterized protein	0.626692	3.84392	3.58819	0.00643867	0.0443882	-3.65442	0.0443882
FBgn0036342	CG11279	CG11279	uncharacterized protein	0.308196	3.57437	3.58654	0.00645474	0.0444541	-3.60618	0.0444541
FBgn0033603	Cpr47Ef	CG13214	Cuticular protein 47Ef	1.35405	0.211581	3.58632	0.00645695	0.0444541	-2.7207	0.0444541
FBgn0261046	Dscam3	CG31190	Down syndrome cell adhesion molecule 3	0.175007	7.80328	3.58432	0.00647638	0.0445579	-3.86037	0.0445579
FBgn0086704	stops	CG31006	slow termination of phototransduction	0.270071	2.22442	3.58367	0.00648281	0.044572	-3.24794	0.044572
FBgn0031850	Tsp	CG11326	Thrombospondin	0.797945	2.67434	3.58145	0.00650457	0.0446915	-3.32237	0.0446915
FBgn0261648	salm	CG6464	spalt major	-0.241377	4.1658	-3.58018	0.00651699	0.0447099	-3.63991	0.0447099
FBgn0038354	CG5404	CG5404	uncharacterized protein	0.142689	6.74109	3.57984	0.00652034	0.0447099	-3.95146	0.0447099
FBgn0000411	D	CG5893	Dichaete	-0.14671	6.18257	-3.57984	0.00652038	0.0447099	-3.85046	0.0447099
FBgn0038894	CG15497	CG15497	uncharacterized protein	1.08523	-1.17306	3.57824	0.00653617	0.0447881	-2.465	0.0447881
FBgn0034742	CG4294	CG4294	uncharacterized protein	0.220313	7.64746	3.57616	0.00655671	0.0448835	-3.90575	0.0448835
FBgn0250869	CG42240	CG42240	uncharacterized protein	0.192993	7.08968	3.57594	0.00655888	0.0448835	-3.96571	0.0448835
FBgn0035335	mRpL23	CG1320	mitochondrial ribosomal protein L23	0.204444	4.887	3.57516	0.0065666	0.0449062	-3.80046	0.0449062
FBgn0010774	Ref1	CG1101	RNA and export factor binding protein 1	0.191616	6.14033	3.57305	0.00658754	0.0450193	-3.94685	0.0450193
FBgn0033739	Dyb	CG8529	Dystrobrevin	0.125553	7.95484	3.57045	0.0066135	0.0451665	-3.90582	0.0451665
FBgn0263077	M7BP	CG43340	Myosin-7a binding protein	0.142602	6.02742	3.56751	0.00664294	0.0453372	-3.91779	0.0453372
FBgn0001229	Hsp67Bc	CG4190	Heat shock gene 67Bc	0.194963	5.37012	3.56458	0.00667235	0.0454731	-3.88682	0.0454731
FBgn0033718				-0.399753	1.91479	-3.56424	0.00667584	0.0454731	-3.19833	0.0454731
FBgn0032546				-0.663687	1.25853	-3.5642	0.00667621	0.0454731	-3.04959	0.0454731
FBgn0011723	byn	CG7260	brachyenteron	-0.320664	1.34847	-3.56324	0.00668588	0.0455086	-2.99865	0.0455086
FBgn0038674	CG14285	CG14285	uncharacterized protein	0.792287	1.82147	3.56258	0.00669256	0.0455237	-3.17592	0.0455237
FBgn0085193	CG34164	CG34164	uncharacterized protein	0.672971	-1.38485	3.56026	0.00671616	0.045612	-2.40788	0.045612
FBgn0030976	CG7378	CG7378	uncharacterized protein	0.133346	6.20177	3.55986	0.00672022	0.045612	-3.93133	0.045612
FBgn0035630	CG10576	CG10576	uncharacterized protein	0.140553	5.66691	3.55926	0.00672631	0.045612	-3.88207	0.045612
FBgn0030034	CG10555	CG10555	uncharacterized protein	0.248797	5.74116	3.55924	0.00672652	0.045612	-3.95998	0.045612
FBgn0038296	Kpc1	CG6752	Kip1 ubiquitination-promoting complex subunit 1	-0.211759	5.01002	-3.5591	0.00672788	0.045612	-3.90036	0.045612
FBgn0039354	Lgr3	CG31096	Leucine-rich repeat-containing G protein-coupled receptor 3	0.233558	3.15529	3.5552	0.00676775	0.0458518	-3.56084	0.0458518
FBgn0262699	fzr	CG3000	fizzy-related	0.162859	6.42729	3.54984	0.00682282	0.0461943	-4.00455	0.0461943
FBgn0004432	Cyp1	CG9916	Cyclophilin 1	0.22174	8.53651	3.54897	0.0068318	0.0462245	-3.97031	0.0462245
FBgn0035290	dsb	CG1887	debris buster	0.633567	2.43925	3.54746	0.00684747	0.0462998	-3.31835	0.0462998
FBgn0031995	CG8475	CG8475	uncharacterized protein	0.146177	7.459	3.54626	0.00685989	0.0463531	-4.00032	0.0463531
FBgn0032025	CG7778	CG7778	uncharacterized protein	-1.06876	2.58795	-3.55914	0.00686722	0.0463719	-3.36959	0.0463719
FBgn0034987				-0.220693	6.12583	-3.54201	0.00690416	0.0465905	-3.9545	0.0465905
FBgn0017578	Max	CG9648	Max	-0.177465	5.00102	-3.53992	0.00692606	0.0467074	-3.88495	0.0467074
FBgn0051450	mRpS18A	CG31450	mitochondrial ribosomal protein S18A	-0.379044	4.58827	-3.53807	0.00694547	0.0468074	-3.87696	0.0468074
FBgn0029903	pod1	CG4532	pod1 coronin	0.176218	6.69782	3.5375	0.00695151	0.0468172	-3.96668	0.0468172
FBgn0040466	Dlip2	CG9771	Dorsal interacting protein 2	-0.234423	4.13103	-3.53704	0.00695637	0.0468191	-3.76484	0.0468191
FBgn0037236	Skp2	CG9772	S-phase kinase-associated protein 2	-0.639023	1.51475	-3.53631	0.00696403	0.0468388	-3.16547	0.0468388
FBgn0035084	CG15861	CG15861	uncharacterized protein	0.512856	0.441078	3.53575	0.00696998	0.0468388	-2.83604	0.0468388
FBgn0037719	bocks	CG9424	bocksbeutel	0.226796	4.08781	3.53546	0.00697306	0.0468388	-3.77559	0.0468388
FBgn0028744	CG5033	CG5033	uncharacterized protein	-0.294677	3.90931	-3.5337	0.00699162	0.0469326	-3.7643	0.0469326
FBgn0262483	Rbp	CG43073	RIM-binding protein	0.187089	9.32034	3.53173	0.00701259	0.0470424	-3.97598	0.0470424
FBgn0037295	dpr16	CG12591	defective proboscis extension response 16	0.120356	5.86105	3.53025	0.00702831	0.0471054	-3.99444	0.0471054
FBgn0036208	Gcat	CG10361	Glycine C-acetyltransferase	1.1118	1.1095	3.52998	0.00703121	0.0471054	-3.00594	0.0471054
FBgn0040733	BomS6	CG15068	Bomanin Short 6	-0.985056	2.23207	-3.52914	0.00704018	0.0471111	-3.35923	0.0471111
FBgn0000564	Eh	CG5400	Eclosion hormone	-0.537895	5.7326	-3.54436	0.00704129	0.0471111	-4.0017	0.0471111
FBgn0263415	lncRNA:CR43461	CR43461	long non-coding RNA:CR43461	-0.643033	0.455422	-3.52841	0.00704794	0.0471248	-2.86891	0.0471248
FBgn0261597	RpS26	CG10305	Ribosomal protein S26	-0.16995	8.39358	-3.5273	0.00705984	0.0471734	-4.02144	0.0471734
FBgn0031081	Nep3	CG9565	Neprilysin 3	0.150499	7.59888	3.52476	0.00708708	0.0473222	-4.01515	0.0473222
FBgn0033644	Tret1-2	CG8234	Trehalose transporter 1-2	0.614392	0.813011	3.52421	0.00709293	0.0473222	-2.99474	0.0473222
FBgn0031144	CG1529	CG1529	uncharacterized protein	0.241737	3.22796	3.52393	0.00709601	0.0473222	-3.59439	0.0473222
FBgn0001263	inaD	CG3504	inactivation no afterpotential D	0.415245	3.75479	3.52168	0.00712026	0.0474354	-3.64034	0.0474354
FBgn0264380	lncRNA:CR43832	CR43832	long non-coding RNA:CR43832	0.751949	-1.40333	3.52149	0.00712228	0.0474354	-2.47967	0.0474354
FBgn0264087	Slob	CG43756	Slowpoke binding protein	0.141126	8.59503	3.51667	0.00717454	0.0477523	-3.95825	0.0477523
FBgn0086068	snoRNA:Or-CD12	CR34697	ncRNA	0.643109	-1.36816	3.51598	0.00718204	0.0477711	-2.43622	0.0477711
FBgn0000286	Cf2	CG11924	Chorion factor 2	0.202147	6.35512	3.51481	0.00719482	0.0478082	-4.04672	0.0478082
FBgn0262617	Nuak	CG43143	Nuak family kinase	0.214929	6.85987	3.51427	0.00720076	0.0478082	-3.98912	0.0478082
FBgn0036306	CG10973	CG10973	uncharacterized protein	0.352183	3.8953	3.51419	0.00720167	0.0478082	-3.7887	0.0478082
FBgn0031344	CG7420	CG7420	uncharacterized protein	-0.256783	3.46234	-3.51316	0.00721285	0.0478513	-3.69661	0.0478513
FBgn0026393	Or43b	CG17853	Odorant receptor 43b	0.288431	4.72041	3.51243	0.00722086	0.0478626	-3.93269	0.0478626
FBgn0022288	l(2)09851	CG12792	lethal (2) 09851	-0.205861	3.58002	-3.51215	0.00722392	0.0478626	-3.66115	0.0478626
FBgn0032598	ChLD3	CG17905	Chitin and LDLR binding deacetylase 3	1.31269	-1.47021	3.51144	0.00723171	0.0478645	-2.49208	0.0478645
FBgn0023090	dtr	CG31623	defective transmitter release	-1.5378	-1.17531	-3.51121	0.00723427	0.0478645	-2.55605	0.0478645
FBgn0028418	Lk	CG13480	Leucokinin	0.177792	3.73444	3.51085	0.00723827	0.0478645	-3.68227	0.0478645
FBgn0032614	CG13284	CG13284	uncharacterized protein	-0.345313	4.92771	-3.50978	0.00724999	0.0479109	-3.9688	0.0479109
FBgn0052685	ZAP3	CG32685	ZAP3	0.211411	7.02586	3.50478	0.00730531	0.0482266	-3.99863	0.0482266
FBgn0035464	PIG-B	CG12006	Phosphatidylinositol glycan anchor biosynthesis class B	0.131313	4.79517	3.5046	0.00730721	0.0482266	-3.88822	0.0482266
FBgn0029152	Mkrn1	CG7184	Makorin 1	-0.110296	7.04419	-3.50177	0.00733879	0.0484038	-4.02692	0.0484038
FBgn0039350	jigr1	CG17383	jing interacting gene regulatory 1	-0.180825	6.39382	-3.50029	0.0073553	0.0484813	-4.06023	0.0484813
FBgn0037890	CG17734	CG17734	uncharacterized protein	0.138521	6.861	3.49662	0.00739643	0.048721	-3.99956	0.048721
FBgn0032399	CG6785	CG6785	uncharacterized protein	0.419135	0.619409	3.49478	0.00741715	0.048826	-2.96871	0.048826
FBgn0028919	CG16865	CG16865	uncharacterized protein	-0.509742	3.05685	-3.49382	0.00742797	0.0488657	-3.63499	0.0488657
FBgn0004811	fs(2)ltoPP43	CG10528	female sterile (2) ltoPP43	-0.236761	4.52125	-3.49229	0.00744525	0.0489478	-3.94048	0.0489478
FBgn0243486	rdo	CG15151	reduced ocelli	0.154213	6.60238	3.49126	0.00745694	0.0489893	-4.06278	0.0489893
FBgn0261554	CG42672	CG42672	uncharacterized protein	-0.217511	7.13194	-3.4898	0.00747355	0.0489893	-4.0788	0.0489893
FBgn0038740	CG4562	CG4562	uncharacterized protein	-0.2325	6.11828	-3.48945	0.00747748	0.0489893	-4.00666	0.0489893
FBgn0037350	Dph4	CG2911	Diphthamide biosynthesis 4	-0.28198	2.38277	-3.48887	0.00748411	0.0489893	-3.42344	0.0489893
FBgn0031646	snsl	CG2837	snustorr snarlik	0.680418	0.0998045	3.48873	0.00748569	0.0489893	-2.80546	0.0489893
FBgn0033065	Cyp6w1	CG8345	Cytochrome P450 6w1	-1.0068	4.38023	-3.539	0.00748915	0.0489893	-3.85106	0.0489893
FBgn0003892	ptc	CG2411	patched	-0.50035	1.76763	-3.48842	0.00748924	0.0489893	-3.28842	0.0489893
FBgn0036663	CG9674	CG9674	uncharacterized protein	-0.192552	10.9178	-3.48835	0.00748995	0.0489893	-4.00676	0.0489893
FBgn0037847				-0.155481	8.48973	-3.486	0.00751683	0.0491337	-4.0909	0.0491337
FBgn0264357	SNF4Agamma	CG17299	SNF4/AMP-activated protein kinase gamma subunit	-0.195083	7.61561	-3.48371	0.00754303	0.0492473	-4.05369	0.0492473
FBgn0026602	Adk3	CG1851	Adenosine kinase 3	0.141546	7.24645	3.48364	0.00754386	0.0492473	-4.11215	0.0492473
FBgn0027568	Cand1	CG5366	Cullin-associated and neddylation-dissociated 1	-0.111151	6.38838	-3.48163	0.00756699	0.0493422	-4.05034	0.0493422
FBgn0036733	U4-U6-60K	CG6322	U4-U6 small nuclear riboprotein factor 60K	-0.172001	3.56628	-3.48154	0.00756806	0.0493422	-3.75197	0.0493422
FBgn0040284				0.150983	7.93943	3.48088	0.00757559	0.0493598	-4.03579	0.0493598
FBgn0031390	tho2	CG31671	tho2	0.200244	6.35979	3.48044	0.00758075	0.0493619	-4.08402	0.0493619
FBgn0028342	ATPsyndelta	CG2968	ATP synthase, delta subunit	-0.146345	7.48646	-3.47891	0.00759839	0.0494452	-4.02218	0.0494452
FBgn0035638	Tektin-C	CG10541	Tektin C	0.48395	0.979525	3.4767	0.00762404	0.0495584	-3.09815	0.0495584
FBgn0019643				-0.167171	8.00246	-3.47657	0.00762549	0.0495584	-4.05872	0.0495584
FBgn0038046	CG5641	CG5641	uncharacterized protein	-0.192042	5.49737	-3.47423	0.00765275	0.0497039	-4.03444	0.0497039
FBgn0032681	CG10283	CG10283	uncharacterized protein	0.178832	5.24869	3.47361	0.00765989	0.0497087	-4.01369	0.0497087
FBgn0036804	Sgf11	CG13379	SAGA associated factor 11kDa	-0.179544	3.41314	-3.47333	0.00766322	0.0497087	-3.70466	0.0497087
FBgn0033518	Prx2540-2	CG11765	Peroxiredoxin 2540-2	0.689768	2.53486	3.47044	0.00769697	0.0498959	-3.52498	0.0498959
FBgn0051453	pch2	CG31453	pachytene checkpoint 2	0.304411	2.95549	3.46689	0.00773879	0.0501122	-3.61451	0.0501122
FBgn0037292	plh	CG2022	pasang lhamu	-0.697368	-0.208806	-3.46677	0.00774015	0.0501122	-2.83533	0.0501122
FBgn0016696	Pitslre	CG4268	pitslre	0.188965	9.49773	3.4581	0.00784312	0.0507467	-4.06615	0.0507467
FBgn0031774	CG9147	CG9147	uncharacterized protein	-0.3215	4.68366	-3.45617	0.00786628	0.0508643	-3.99371	0.0508643
FBgn0038869	Smyd5	CG3353	SET and MYND domain containing, class 5	-0.271075	3.34151	-3.45367	0.00789626	0.0510259	-3.69847	0.0510259
FBgn0029974	dpr14	CG10946	defective proboscis extension response 14	0.171588	7.30388	3.45087	0.00793016	0.0512125	-4.13114	0.0512125
FBgn0036330	CG11263	CG11263	uncharacterized protein	-0.521	-0.603476	-3.45034	0.0079365	0.051221	-2.66284	0.051221
FBgn0031379	CG7289	CG7289	uncharacterized protein	0.153674	5.64556	3.44959	0.00794561	0.0512474	-4.11664	0.0512474
FBgn0051150				0.287564	5.02445	3.44803	0.00796452	0.051337	-4.05249	0.051337
FBgn0260388	CG42514	CG42514	uncharacterized protein	-0.236696	4.63267	-3.44686	0.0079788	0.0513966	-4.01822	0.0513966
FBgn0040344	Lztr1	CG3711	Leucine zipper like transcription regulator 1	0.186888	7.6463	3.44621	0.00798676	0.0514007	-4.15034	0.0514007
FBgn0001134	Grd	CG7446	Glycine receptor	-0.160005	5.4355	-3.44546	0.00799588	0.0514007	-4.08308	0.0514007
FBgn0030240	CG2202	CG2202	uncharacterized protein	-0.151377	4.64509	-3.4453	0.00799777	0.0514007	-3.99006	0.0514007
FBgn0001091	Gapdh1	CG12055	Glyceraldehyde 3 phosphate dehydrogenase 1	-0.163974	9.59225	-3.44515	0.00799957	0.0514007	-4.06216	0.0514007
FBgn0041604	dlp	CG32146	dally-like	0.311529	4.86236	3.44363	0.00801819	0.0514879	-4.04753	0.0514879
FBgn0037664	CG8420	CG8420	uncharacterized protein	2.08343	-2.641	3.44051	0.00805653	0.0516775	-2.43895	0.0516775
FBgn0039507	mrt	CG3361	martik	-0.242172	6.19536	-3.44039	0.008058	0.0516775	-4.17496	0.0516775
FBgn0005632	faf	CG1945	fat facets	0.148297	8.58669	3.4394	0.00807023	0.0516775	-4.03919	0.0516775
FBgn0031998	SLC5A11	CG8451	Sodium/solute co-transporter-like 5A11	0.189403	5.98042	3.43936	0.00807071	0.0516775	-4.12303	0.0516775
FBgn0025582	eIF3e	CG9677	eukaryotic translation initiation factor 3 subunit e	-0.172404	6.50385	-3.43917	0.00807303	0.0516775	-4.16028	0.0516775
FBgn0035358	CG14949	CG14949	uncharacterized protein	0.692987	-0.429497	3.43604	0.00811166	0.0518923	-2.80829	0.0518923
FBgn0038473	Ns1	CG3983	Nucleostemin 1	-0.24827	4.50751	-3.4356	0.00811718	0.0518951	-4.02514	0.0518951
FBgn0261606				-0.230854	7.9868	-3.43316	0.00814742	0.0520558	-4.13523	0.0520558
FBgn0011305	Rsf1	CG5655	Repressor splicing factor 1	0.128402	7.43991	3.43182	0.00816413	0.0521299	-4.13849	0.0521299
FBgn0011573	Cdc37	CG12019	Cdc37	0.158112	5.66509	3.42976	0.00818994	0.0522161	-4.13518	0.0522161
FBgn0036323	CG14118	CG14118	uncharacterized protein	1.15473	-1.22867	3.42956	0.00819243	0.0522161	-2.66814	0.0522161
FBgn0026056	Rlip	CG11622	Ral interacting protein	-0.140709	7.61311	-3.42934	0.00819519	0.0522161	-4.19563	0.0522161
FBgn0033548	CG7637	CG7637	uncharacterized protein	0.437885	0.892701	3.42911	0.00819808	0.0522161	-3.16479	0.0522161
FBgn0052582	lncRNA:CR32582	CR32582	long non-coding RNA:CR32582	-0.529969	-1.05195	-3.42859	0.00820451	0.0522175	-2.72721	0.0522175
FBgn0038666	Smu1	CG5451	Smu1 spliceosomal factor	-0.198961	4.74017	-3.42798	0.00821216	0.0522175	-3.99632	0.0522175
FBgn0259243	Pka-R1	CG42341	Protein kinase, cAMP-dependent, regulatory subunit type 1	-0.150475	9.13033	-3.42787	0.00821365	0.0522175	-4.08439	0.0522175
FBgn0053155	CG33155	CG33155	uncharacterized protein	-0.517667	2.36922	-3.42634	0.00823283	0.0523069	-3.51971	0.0523069
FBgn0260745	mfas	CG3359	midline fasciclin	-0.366985	9.48983	-3.42385	0.00826425	0.0524739	-4.1555	0.0524739
FBgn0014380	RhoL	CG9366	Rho-like	-0.362329	3.797	-3.42343	0.00826951	0.0524746	-3.89126	0.0524746
FBgn0038199	CCHa1	CG14358	CCHamide-1	-0.176428	3.56661	-3.42206	0.00828692	0.0525524	-3.8428	0.0525524
FBgn0030941	wgn	CG6531	wengen	-0.159972	6.19821	-3.42129	0.00829659	0.0525811	-4.18108	0.0525811
FBgn0031740	CG7239	CG7239	uncharacterized protein	-0.226381	4.41107	-3.41916	0.00832367	0.0526899	-4.00508	0.0526899
FBgn0038049	Srlp	CG5844	Spliceosome-ribosome linker protein	-0.169448	5.15635	-3.41913	0.00832408	0.0526899	-4.10699	0.0526899
FBgn0036796	CG18231	CG18231	uncharacterized protein	0.732458	0.0623914	3.41774	0.00834179	0.0527693	-2.9749	0.0527693
FBgn0038302	CG4210	CG4210	uncharacterized protein	-0.506807	0.0100702	-3.41713	0.00834966	0.0527864	-2.92335	0.0527864
FBgn0037206	CG12768	CG12768	uncharacterized protein	0.20492	5.07181	3.41661	0.0083563	0.0527957	-4.12827	0.0527957
FBgn0026753				-0.158453	9.07969	-3.41532	0.00837277	0.0528554	-4.14204	0.0528554
FBgn0037186	CG11241	CG11241	uncharacterized protein	0.535567	2.70949	3.41506	0.00837611	0.0528554	-3.66941	0.0528554
FBgn0050446	Tdc2	CG30446	Tyrosine decarboxylase 2	-0.259949	5.73658	-3.41304	0.00840195	0.0529812	-4.17854	0.0529812
FBgn0086359	Invadolysin	CG3953	invadolysin	-0.136911	8.16704	-3.41237	0.00841059	0.0529812	-4.16681	0.0529812
FBgn0037294	CG12590	CG12590	uncharacterized protein	0.366938	0.82942	3.41229	0.00841161	0.0529812	-3.12378	0.0529812
FBgn0003295	ru	CG1214	roughoid	-0.202794	3.68367	-3.41088	0.0084298	0.053063	-3.81285	0.053063
FBgn0025874	Meics	CG8474	Meiotic central spindle	0.347313	3.5736	3.40988	0.0084428	0.0530963	-3.88769	0.0530963
FBgn0015565				0.300485	4.37463	3.40967	0.00844549	0.0530963	-4.00988	0.0530963
FBgn0010356	Taf5	CG7704	TBP-associated factor 5	-0.175998	4.75915	-3.4091	0.0084528	0.0531096	-4.09744	0.0531096
FBgn0051058				0.465016	0.562652	3.4062	0.0084905	0.0533137	-3.04688	0.0533137
FBgn0035517	CG1265	CG1265	uncharacterized protein	-0.13426	5.06328	-3.40155	0.00855109	0.0536566	-4.00079	0.0536566
FBgn0038829	CG17271	CG17271	uncharacterized protein	0.338103	4.18088	3.40083	0.00856053	0.0536566	-4.01319	0.0536566
FBgn0051663	CG31663	CG31663	uncharacterized protein	0.212953	7.00964	3.4008	0.00856089	0.0536566	-4.24175	0.0536566
FBgn0038692	Polr2M	CG3773	RNA polymerase II subunit M	-0.20773	2.47487	-3.40004	0.00857093	0.0536866	-3.55482	0.0536866
FBgn0035689	CG7376	CG7376	uncharacterized protein	-0.192156	3.62053	-3.39829	0.00859393	0.0537977	-3.8402	0.0537977
FBgn0050401	dany	CG30401	distal antenna-young	0.749838	-1.29146	3.39751	0.00860426	0.0538293	-2.70561	0.0538293
FBgn0050443	Opbp	CG30443	Optix-binding protein	-0.134738	4.16037	-3.39632	0.00861984	0.0538897	-3.85383	0.0538897
FBgn0034709	Swim	CG3074	Secreted Wg-interacting molecule	-0.611586	4.55484	-3.4135	0.00862651	0.0538897	-4.08511	0.0538897
FBgn0051105	ppk22	CG31105	pickpocket 22	-1.10772	0.535602	-3.39558	0.00862974	0.0538897	-3.12076	0.0538897
FBgn0040392	CG14050	CG14050	uncharacterized protein	0.553669	0.144527	3.39317	0.00866166	0.0540286	-2.99714	0.0540286
FBgn0015546	spel1	CG4215	spellchecker1	-0.166444	4.57775	-3.3931	0.00866256	0.0540286	-4.00586	0.0540286
FBgn0037330	mRpL44	CG2109	mitochondrial ribosomal protein L44	-0.203896	4.89044	-3.39255	0.00866988	0.0540328	-4.11583	0.0540328
FBgn0032329	Art8	CG16840	Arginine methyltransferase 8	-0.345908	1.6027	-3.39225	0.00867383	0.0540328	-3.37419	0.0540328
FBgn0036102	CG12523	CG12523	uncharacterized protein	0.924445	-2.04982	3.39176	0.00868035	0.0540405	-2.60711	0.0540405
FBgn0030817	CG4991	CG4991	uncharacterized protein	-0.19868	5.91541	-3.38959	0.00870928	0.0541875	-4.24608	0.0541875
FBgn0052452	CG32452	CG32452	uncharacterized protein	-0.234593	2.70867	-3.38895	0.00871788	0.0541891	-3.57929	0.0541891
FBgn0036835	CG14075	CG14075	uncharacterized protein	-2.39908	4.41343	-3.44602	0.00872015	0.0541891	-3.98036	0.0541891
FBgn0034997	CG3376	CG3376	uncharacterized protein	-0.50302	6.3821	-3.40066	0.00874734	0.0543128	-4.25571	0.0543128
FBgn0030738	CG9915	CG9915	uncharacterized protein	-0.111926	5.42854	-3.3865	0.00875069	0.0543128	-4.16125	0.0543128
FBgn0034745	tous	CG4329	testes of unusual size	0.455224	1.21338	3.38567	0.00876178	0.0543486	-3.32023	0.0543486
FBgn0037922	CG14711	CG14711	uncharacterized protein	-0.764997	-1.25162	-3.38213	0.00880954	0.0545838	-2.72662	0.0545838
FBgn0040837	CG8620	CG8620	uncharacterized protein	-0.67628	1.82555	-3.38182	0.00881371	0.0545838	-3.47574	0.0545838
FBgn0259228	C3G	CG42328	C3G guanyl-nucleotide exchange factor	0.146122	7.23426	3.38167	0.00881573	0.0545838	-4.17616	0.0545838
FBgn0013767	Crz	CG3302	Corazonin	-0.257723	5.01966	-3.3803	0.0088342	0.054665	-4.18772	0.054665
FBgn0261963	mid	CG6634	midline	-0.244175	2.33852	-3.37709	0.00887789	0.054902	-3.53787	0.054902
FBgn0038755	Hs6st	CG4451	Heparan sulfate 6-O-sulfotransferase	-0.109457	6.11544	-3.3756	0.0088982	0.0549748	-4.23686	0.0549748
FBgn0003575	su(sable)	CG6222	suppressor of sable	0.257471	5.80439	3.37526	0.00890278	0.0549748	-4.20834	0.0549748
FBgn0038662	Mpc1	CG14290	Mitochondrial pyruvate carrier	-0.115573	6.92573	-3.37504	0.00890581	0.0549748	-4.26471	0.0549748
FBgn0051088	CG31088	CG31088	uncharacterized protein	-0.712156	0.0204053	-3.37375	0.00892352	0.0550508	-3.00974	0.0550508
FBgn0000927	fs(1)Ya	CG2707	female sterile (1) Young arrest	-1.29942	-2.75206	-3.3731	0.00893235	0.0550721	-2.49406	0.0550721
FBgn0037288	CG14661	CG14661	uncharacterized protein	1.86584	4.63181	3.42914	0.00894008	0.0550864	-4.03825	0.0550864
FBgn0010044	GstD8	CG4421	Glutathione S transferase D8	0.866489	-2.14053	3.3693	0.00898468	0.0553022	-2.52097	0.0553022
FBgn0000075	amd	CG10501	alpha methyl dopa-resistant	-0.329313	1.8577	-3.36884	0.00899106	0.0553022	-3.50245	0.0553022
FBgn0001215	Hrb98DE	CG9983	Heterogeneous nuclear ribonucleoprotein at 98DE	0.191923	8.15569	3.36882	0.00899134	0.0553022	-4.22724	0.0553022
FBgn0037892	mRpL40	CG5242	mitochondrial ribosomal protein L40	-0.289318	4.01404	-3.36836	0.00899759	0.0553073	-3.99785	0.0553073
FBgn0029789	PGAP1	CG3160	Post-GPI attachment to proteins 1	-0.177274	5.09377	-3.3674	0.00901088	0.0553556	-4.19722	0.0553556
FBgn0261563	wb	CG42677	wing blister	-0.46738	3.97029	-3.36696	0.009017	0.0553599	-4.01666	0.0553599
FBgn0051638	CG31638	CG31638	uncharacterized protein	0.14502	6.9034	3.36553	0.00903678	0.055441	-4.28709	0.055441
FBgn0262854	CG43218	CG43218	uncharacterized protein	0.748877	-1.36106	3.36522	0.00904106	0.055441	-2.75361	0.055441
FBgn0022764	Sin3A	CG8815	Sin3A	-0.170561	8.36894	-3.36446	0.00905176	0.0554732	-4.20305	0.0554732
FBgn0051704	CG31704	CG31704	uncharacterized protein	-1.22456	-1.00607	-3.3635	0.009065	0.0555211	-2.83103	0.0555211
FBgn0050269	CG30269	CG30269	uncharacterized protein	0.960808	-1.18489	3.36245	0.00907963	0.0555774	-2.7786	0.0555774
FBgn0033929	Tfb1	CG8151	Transcription factor B1	0.153351	4.67142	3.3574	0.00915047	0.0559774	-4.16119	0.0559774
FBgn0036235	CG6938	CG6938	uncharacterized protein	1.06039	-2.14823	3.35496	0.00918473	0.0561533	-2.57514	0.0561533
FBgn0039167	CG17786	CG17786	uncharacterized protein	0.692982	1.72583	3.35356	0.00920453	0.0562407	-3.46098	0.0562407
FBgn0003741	tra	CG16724	transformer	0.305547	4.24251	3.35057	0.00924704	0.0564353	-4.11282	0.0564353
FBgn0263218				0.231115	9.34558	3.35054	0.00924743	0.0564353	-4.26182	0.0564353
FBgn0036627	Gagr	CG4680	Gag-related	-0.353828	2.86992	-3.34961	0.00926064	0.0564774	-3.81963	0.0564774
FBgn0033686	Hen1	CG12367	Hen1 methyltransferase	-0.354687	2.64005	-3.34928	0.00926539	0.0564774	-3.7529	0.0564774
FBgn0003447	sn	CG32858	singed	0.244643	5.44272	3.34782	0.00928619	0.0565704	-4.28071	0.0565704
FBgn0023211				0.152148	5.4445	3.34485	0.00932864	0.0567299	-4.28087	0.0567299
FBgn0031971	Sirup	CG7224	Starvation-upregulated protein	0.540599	6.16681	3.36791	0.00933007	0.0567299	-4.30878	0.0567299
FBgn0014000	Hf	CG10658	Helical Factor	0.496949	2.88618	3.34438	0.00933538	0.0567299	-3.82709	0.0567299
FBgn0033413	prel	CG8806	preli-like	-0.119062	6.85601	-3.34429	0.00933669	0.0567299	-4.30539	0.0567299
FBgn0263047	CG43342	CG43342	uncharacterized protein	-0.275205	1.36949	-3.34405	0.00934016	0.0567299	-3.37581	0.0567299
FBgn0015756	RpL9	CG6141	Ribosomal protein L9	-0.124003	8.06379	-3.34332	0.00935062	0.0567597	-4.14325	0.0567597
FBgn0260741	CG3281	CG3281	uncharacterized protein	-0.242406	3.90017	-3.34151	0.00937677	0.0568568	-4.07063	0.0568568
FBgn0033226	puml	CG1882	pummelig	-0.200248	6.35914	-3.34144	0.00937775	0.0568568	-4.32711	0.0568568
FBgn0001992	Cyp303a1	CG4163	Cytochrome P450 303a1	-1.01277	0.671685	-3.34043	0.00939229	0.0569111	-3.24075	0.0569111
FBgn0037619	CG8159	CG8159	uncharacterized protein	-0.323418	2.50927	-3.33809	0.00942629	0.0570833	-3.73354	0.0570833
FBgn0085246	CG34217	CG34217	uncharacterized protein	-0.907564	4.57402	-3.37805	0.00945954	0.0572357	-4.07284	0.0572357
FBgn0038601	Polr1E	CG18600	RNA polymerase I subunit E	-0.254032	3.05538	-3.33532	0.00946651	0.0572357	-3.88069	0.0572357
FBgn0042178	Apl	CG32165	Apollo	-0.354949	1.28582	-3.3352	0.00946828	0.0572357	-3.39116	0.0572357
FBgn0034468	Obp56a	CG11797	Odorant-binding protein 56a	-1.17304	-0.0669945	-3.33455	0.00947771	0.0572588	-3.07409	0.0572588
FBgn0040491	Buffy	CG8238	buffy	-0.780233	2.45108	-3.33335	0.00949532	0.0573313	-3.71447	0.0573313
FBgn0034452	Oseg6	CG11237	Outer segment 6	-0.196743	2.70945	-3.33266	0.0095053	0.0573576	-3.76126	0.0573576
FBgn0030389	CG15927	CG15927	uncharacterized protein	-0.574868	0.0207555	-3.33226	0.00951115	0.057359	-3.097	0.057359
FBgn0038437	Sdhaf3	CG14898	Succinate dehydrogenase assembly factor 3	-0.272314	2.92975	-3.33112	0.00952794	0.0574264	-3.83081	0.0574264
FBgn0033712	mIF3	CG13163	mitochondrial translation initiation factor 3	-0.174819	3.39851	-3.32989	0.00954595	0.0575009	-3.92632	0.0575009
FBgn0036579	Tmx3	CG5027	Thioredoxin-related transmembrane protein 3	-0.192285	6.37713	-3.32831	0.00956918	0.0576069	-4.35957	0.0576069
FBgn0038463	CG3534	CG3534	uncharacterized protein	0.171625	3.79152	3.32701	0.00958843	0.0576888	-3.99768	0.0576888
FBgn0021795	Tapdelta	CG9035	Translocon-associated protein delta	0.188051	4.18166	3.32659	0.0095946	0.0576889	-4.06123	0.0576889
FBgn0038349	AOX3	CG6045	Aldehyde oxidase 3	0.441398	5.12782	3.32624	0.00959975	0.0576889	-4.28161	0.0576889
FBgn0015360	oxt	CG32300	peptide O-xylosyltransferase	-0.208151	6.03416	-3.32565	0.00960852	0.0577077	-4.34734	0.0577077
FBgn0038113	CG11668	CG11668	uncharacterized protein	0.595881	1.16125	3.32451	0.00962546	0.0577754	-3.37744	0.0577754
FBgn0028479	Mtpalpha	CG4389	Mitochondrial trifunctional protein alpha subunit	0.39048	6.14272	3.32396	0.00963361	0.0577903	-4.33848	0.0577903
FBgn0062442	Cisd2	CG1458	CDGSH iron sulfur domain 2	-0.186539	7.06529	-3.32197	0.00966318	0.0579286	-4.3104	0.0579286
FBgn0034412				1.19973	5.38806	3.37625	0.00966801	0.0579286	-4.19544	0.0579286
FBgn0037263	slx1	CG18271	nuclease slx1	0.404963	0.529053	3.32045	0.00968582	0.0580013	-3.13856	0.0580013
FBgn0036488	CG6878	CG6878	uncharacterized protein	0.305975	4.91379	3.31963	0.00969808	0.0580406	-4.25014	0.0580406
FBgn0038043	CG17202	CG17202	uncharacterized protein	-0.233793	4.67727	-3.31857	0.0097139	0.0580809	-4.21339	0.0580809
FBgn0034915	eIF6	CG17611	eukaryotic translation initiation factor 6	-0.194552	4.15618	-3.31842	0.00971618	0.0580809	-4.1332	0.0580809
FBgn0036314	Sf3a2	CG10754	Splicing factor 3a subunit 2	0.138937	3.9997	3.31634	0.00974745	0.0582337	-4.03717	0.0582337
FBgn0014143	croc	CG5069	crocodile	-0.186995	2.97238	-3.31361	0.00978847	0.0584446	-3.8539	0.0584446
FBgn0264493	rdx	CG12537	roadkill	-0.122379	7.70094	-3.31118	0.00982516	0.0586294	-4.32943	0.0586294
FBgn0032586	Tpr2	CG4599	Tetratricopeptide repeat protein 2	-0.11791	7.95758	-3.31011	0.00984142	0.0586613	-4.36525	0.0586613
FBgn0032023	CG14274	CG14274	uncharacterized protein	-0.297234	6.96258	-3.31007	0.00984199	0.0586613	-4.39295	0.0586613
FBgn0019662	qm	CG8593	quemao	-0.104919	7.67887	-3.30741	0.00988251	0.0588684	-4.27516	0.0588684
FBgn0001089	Gal	CG9092	beta galactosidase	0.249678	2.99543	3.30678	0.00989212	0.0588913	-3.89487	0.0588913
FBgn0036354	Poc1	CG10191	Proteome of centrioles 1	-1.0016	-0.325437	-3.30577	0.0099075	0.0589485	-3.06521	0.0589485
FBgn0027784	Prp18	CG6011	Prp18	0.182693	3.53938	3.30469	0.00992409	0.0590128	-3.91275	0.0590128
FBgn0052855	CG32855	CG32855	uncharacterized protein	0.74678	-0.836342	3.30406	0.0099338	0.0590362	-2.95375	0.0590362
FBgn0036191	Sugb	CG7334	Sugar baby	-0.118384	4.29151	-3.30284	0.00995242	0.0591124	-4.16359	0.0591124
FBgn0030028	Corp	CG10965	Companion of reaper	0.329303	1.12493	3.30129	0.00997625	0.0592195	-3.32974	0.0592195
FBgn0041630	Hexo1	CG1318	Hexosaminidase 1	0.224649	4.52649	3.30012	0.00999438	0.0592926	-4.22791	0.0592926
FBgn0028875	nAChRalpha5	CG32975	nicotinic Acetylcholine Receptor alpha5	0.334214	8.80952	3.29896	0.0100122	0.0593641	-4.39114	0.0593641
FBgn0261283	SREBP	CG8522	Sterol regulatory element binding protein	-0.213664	7.78812	-3.29777	0.0100306	0.0594383	-4.40528	0.0594383
FBgn0014870	Psi	CG8912	P-element somatic inhibitor	0.219991	7.90407	3.2947	0.0100783	0.0596681	-4.38698	0.0596681
FBgn0038653	Octalpha2R	CG18208	alpha2-adrenergic-like octopamine receptor	0.400461	6.39988	3.29443	0.0100825	0.0596681	-4.39054	0.0596681
FBgn0037933	Ho	CG14716	Heme oxygenase	-0.149631	6.3672	-3.29415	0.0100869	0.0596681	-4.30926	0.0596681
FBgn0027375	RecQ5	CG4879	RecQ5 helicase	0.124671	5.02508	3.29308	0.0101035	0.0597131	-4.23684	0.0597131
FBgn0034475	Obp56h	CG13874	Odorant-binding protein 56h	-0.523021	0.54088	-3.29263	0.0101106	0.0597131	-3.29904	0.0597131
FBgn0034528	CG11180	CG11180	uncharacterized protein	-0.231097	2.49233	-3.29253	0.010112	0.0597131	-3.79035	0.0597131
FBgn0030478	CG1640	CG1640	uncharacterized protein	-0.126571	8.7568	-3.29205	0.0101196	0.059723	-4.3942	0.059723
FBgn0014343	mirr	CG10601	mirror	-0.241007	4.88626	-3.2912	0.0101329	0.0597355	-4.25316	0.0597355
FBgn0035323	CG13807	CG13807	uncharacterized protein	0.230153	2.82651	3.29117	0.0101334	0.0597355	-3.79709	0.0597355
FBgn0003701	thr	CG5785	three rows	0.432622	1.13685	3.29043	0.010145	0.0597696	-3.4005	0.0597696
FBgn0036184	PCID2	CG7351	PCI domain-containing protein 2	-0.253857	3.2778	-3.28899	0.0101675	0.0598676	-3.99152	0.0598676
FBgn0032921	Mpp6	CG9250	M-phase phosphoprotein 6	-0.4062	2.6854	-3.28672	0.0102033	0.0600438	-3.8592	0.0600438
FBgn0036058	CG6707	CG6707	uncharacterized protein	0.141825	7.48	3.28598	0.010215	0.0600521	-4.42786	0.0600521
FBgn0034495	CG11788	CG11788	uncharacterized protein	-0.209784	2.47207	-3.28588	0.0102165	0.0600521	-3.68251	0.0600521
FBgn0030460	Coq5	CG2453	Coenzyme Q5	-0.181536	3.5979	-3.28515	0.010228	0.0600851	-4.01756	0.0600851
FBgn0032935	Atg18b	CG8678	Autophagy-related 18b	-0.132727	7.05767	-3.28397	0.0102467	0.0601374	-4.4347	0.0601374
FBgn0040601	CG13643	CG13643	uncharacterized protein	1.42461	-1.74133	3.28384	0.0102487	0.0601374	-2.7452	0.0601374
FBgn0028658	Adat1	CG16889	Adenosine deaminase, tRNA-specific 1	0.175334	3.06937	3.28032	0.0103046	0.0604309	-3.92948	0.0604309
FBgn0023531	CG32809	CG32809	uncharacterized protein	0.240535	8.77641	3.27968	0.0103148	0.0604403	-4.39785	0.0604403
FBgn0036746	Crtc	CG6064	CREB-regulated transcription coactivator	0.191521	6.61956	3.2794	0.0103193	0.0604403	-4.40433	0.0604403
FBgn0027785	NP15.6	CG6008	NP15.6	-0.282592	6.48082	-3.27911	0.010324	0.0604403	-4.42463	0.0604403
FBgn0036036	CG14174	CG14174	uncharacterized protein	-0.318231	1.25854	-3.27725	0.0103536	0.0605791	-3.39307	0.0605791
FBgn0034691	Synj	CG6562	Synaptojanin	-0.11208	8.62493	-3.27503	0.0103894	0.0607144	-4.35025	0.0607144
FBgn0262036	CG42847	CG42847	uncharacterized protein	0.708729	-1.4869	3.27486	0.010392	0.0607144	-2.82323	0.0607144
FBgn0035356	CG16986	CG16986	uncharacterized protein	0.349643	4.18715	3.27436	0.0104001	0.0607144	-4.23001	0.0607144
FBgn0034314	nopo	CG5140	no poles	0.416675	0.28218	3.27433	0.0104006	0.0607144	-3.1611	0.0607144
FBgn0035648	CG13288	CG13288	uncharacterized protein	0.208199	3.17701	3.27396	0.0104065	0.0607144	-3.93783	0.0607144
FBgn0037615	CG11760	CG11760	uncharacterized protein	0.937231	-0.605731	3.27036	0.0104646	0.0610037	-3.05511	0.0610037
FBgn0011640	lark	CG8597	lark	0.233976	5.83159	3.27015	0.010468	0.0610037	-4.43288	0.0610037
FBgn0037992	CG4702	CG4702	uncharacterized protein	0.994496	-0.768867	3.26928	0.0104821	0.0610508	-3.02167	0.0610508
FBgn0037660	beag	CG18005	beag	-0.15163	5.27627	-3.26803	0.0105024	0.0611065	-4.35888	0.0611065
FBgn0036117	CG6321	CG6321	uncharacterized protein	0.360652	2.02016	3.26795	0.0105036	0.0611065	-3.60523	0.0611065
FBgn0000352	cos	CG1708	costa	-0.128275	6.9895	-3.26742	0.0105123	0.0611223	-4.40647	0.0611223
FBgn0046696	RNaseP:RNA	CR32868	Ribonuclease P RNA	-0.35037	3.7542	-3.26659	0.0105258	0.061166	-4.13518	0.061166
FBgn0033241	CG2915	CG2915	uncharacterized protein	0.194907	4.84702	3.26576	0.0105393	0.0612094	-4.34565	0.0612094
FBgn0038606	CG15803	CG15803	uncharacterized protein	-0.312099	6.67568	-3.26109	0.0106158	0.0616185	-4.47166	0.0616185
FBgn0036617	Cpr72Ea	CG4818	Cuticular protein 72Ea	-0.911729	-1.41523	-3.26052	0.0106251	0.0616379	-2.91412	0.0616379
FBgn0001234	lncRNA:Hsromega	CR31400	Heat shock RNA omega	0.371267	8.88612	3.2556	0.0107064	0.0620513	-4.40744	0.0620513
FBgn0036991	CtIP	CG5872	CTBP-interacting protein	0.166351	4.2635	3.25547	0.0107086	0.0620513	-4.1827	0.0620513
FBgn0052365	CG32365	CG32365	uncharacterized protein	-0.905497	-0.557344	-3.25411	0.0107311	0.0621467	-3.06154	0.0621467
FBgn0259876	Cap-G	CG34438	Chromosome associated protein G	0.139347	4.81396	3.2534	0.0107429	0.0621796	-4.29434	0.0621796
FBgn0033836	CG18278	CG18278	uncharacterized protein	0.678235	-0.4315	3.25106	0.0107818	0.0623385	-3.11566	0.0623385
FBgn0003651	svp	CG11502	seven up	-0.177045	5.36033	-3.25102	0.0107826	0.0623385	-4.4028	0.0623385
FBgn0040396	CG3939	CG3939	uncharacterized protein	0.291613	2.00543	3.24806	0.0108321	0.0625896	-3.739	0.0625896
FBgn0052267	CG32267	CG32267	uncharacterized protein	-0.310162	4.80237	-3.24593	0.0108678	0.0627397	-4.37711	0.0627397
FBgn0264618	lncRNA:CR43958	CR43958	long non-coding RNA:CR43958	-0.686191	-0.567707	-3.24578	0.0108704	0.0627397	-3.09894	0.0627397
FBgn0053094	Synd	CG33094	Syndapin	-0.0948986	7.3105	-3.2441	0.0108988	0.0628682	-4.47316	0.0628682
FBgn0029170	TwdlT	CG5812	TweedleT	1.59943	0.959242	3.25273	0.0109391	0.063039	-3.42762	0.063039
FBgn0036460	CG5114	CG5114	uncharacterized protein	0.290158	3.67515	3.24162	0.0109408	0.063039	-4.18158	0.063039
FBgn0031664	CG8892	CG8892	uncharacterized protein	-0.13679	4.27899	-3.24026	0.0109639	0.0631365	-4.30561	0.0631365
FBgn0033075				0.239259	3.03356	3.23897	0.0109858	0.0632272	-3.99994	0.0632272
FBgn0051414	Gba1b	CG31414	Glucocerebrosidase 1b	0.353166	2.50308	3.23744	0.0110118	0.0633414	-3.85898	0.0633414
FBgn0032361				-0.166283	4.3152	-3.23631	0.0110311	0.0634166	-4.28552	0.0634166
FBgn0033519	CG11825	CG11825	uncharacterized protein	0.756646	-0.406298	3.23491	0.0110551	0.0635188	-3.12379	0.0635188
FBgn0037874	Tctp	CG4800	Translationally controlled tumor protein	-0.126493	8.3099	-3.23409	0.0110692	0.063564	-4.36175	0.063564
FBgn0032915				-0.210254	4.07339	-3.23346	0.0110801	0.0635906	-4.19385	0.0635906
FBgn0261243	Psa	CG1009	Puromycin sensitive aminopeptidase	0.14866	6.98932	3.2322	0.0111017	0.0636241	-4.38016	0.0636241
FBgn0052702	Cubn	CG32702	Cubilin	0.26791	4.85181	3.23204	0.0111045	0.0636241	-4.40339	0.0636241
FBgn0030208	PPP4R2r	CG2890	Protein phosphatase 4 regulatory subunit 2-related protein	0.184108	6.3032	3.23203	0.0111046	0.0636241	-4.49917	0.0636241
FBgn0013467	igl	CG18285	igloo	-0.240827	10.6454	-3.22749	0.0111831	0.0640376	-4.46002	0.0640376
FBgn0264308	hbt	CG43778	headbutt	-0.159118	9.15021	-3.22609	0.0112075	0.0641414	-4.45075	0.0641414
FBgn0000152	Axs	CG9703	Abnormal X segregation	0.459893	1.85587	3.22488	0.0112285	0.0641974	-3.70847	0.0641974
FBgn0050377	CG30377	CG30377	uncharacterized protein	-0.444211	1.12678	-3.2248	0.0112298	0.0641974	-3.50341	0.0641974
FBgn0050428	CG30428	CG30428	uncharacterized protein	0.120302	4.49809	3.22319	0.011258	0.0643223	-4.19777	0.0643223
FBgn0021967	ND-PDSW	CG8844	NADH dehydrogenase (ubiquinone) PDSW subunit	0.148107	6.43051	3.22248	0.0112704	0.0643573	-4.49844	0.0643573
FBgn0038827	Fancd2	CG17269	Fancd2	0.438137	1.47539	3.22108	0.0112949	0.0644608	-3.65575	0.0644608
FBgn0000308	chic	CG9553	chickadee	0.153291	7.70833	3.22019	0.0113105	0.0645141	-4.46537	0.0645141
FBgn0023171	rnh1	CG8729	ribonuclease H1	0.142862	3.60819	3.21781	0.0113524	0.0647166	-4.13439	0.0647166
FBgn0011361	ND-ACP	CG9160	NADH dehydrogenase (ubiquinone) acyl carrier protein	-0.129642	7.57045	-3.21684	0.0113694	0.0647778	-4.42707	0.0647778
FBgn0086451	l(2)k09022	CG10805	lethal (2) k09022	-0.234301	3.61676	-3.21365	0.011426	0.0650636	-4.15386	0.0650636
FBgn0027518	Wdr24	CG7609	WD repeat domain 24	-0.127412	3.98246	-3.21311	0.0114356	0.065082	-4.22634	0.065082
FBgn0039025	Usp12-46	CG7023	Ubiquitin-specific protease 12/46	-0.124988	4.7842	-3.21195	0.0114562	0.065163	-4.42868	0.065163
FBgn0038487	TwdlW	CG4060	TweedleW	-0.477584	-0.174042	-3.21071	0.0114782	0.0652521	-3.16211	0.0652521
FBgn0046875	Obp83g	CG31558	Odorant-binding protein 83g	1.40933	-1.23091	3.21013	0.0114885	0.0652742	-2.97967	0.0652742
FBgn0040034				-0.379516	0.882737	-3.20908	0.0115073	0.0653083	-3.4812	0.0653083
FBgn0034496				-0.142542	4.03935	-3.20908	0.0115073	0.0653083	-4.25623	0.0653083
FBgn0033904	CG18327	CG18327	uncharacterized protein	-0.474499	2.28859	-3.20871	0.0115139	0.0653095	-3.84582	0.0653095
FBgn0263980	Stacl	CG43729	Stac-like	0.214901	9.2565	3.20708	0.0115431	0.0654387	-4.50442	0.0654387
FBgn0032518	RpL24	CG9282	Ribosomal protein L24	-0.199347	8.2941	-3.20571	0.0115677	0.0655418	-4.50516	0.0655418
FBgn0037070	CG11309	CG11309	uncharacterized protein	-0.337671	4.25584	-3.20334	0.0116104	0.0657176	-4.36063	0.0657176
FBgn0000524	dx	CG3929	deltex	0.227169	2.69867	3.20309	0.0116148	0.0657176	-3.9489	0.0657176
FBgn0036249	CG11560	CG11560	uncharacterized protein	-0.257799	3.22966	-3.20291	0.011618	0.0657176	-4.08406	0.0657176
FBgn0038877	CG3308	CG3308	uncharacterized protein	0.339274	7.48324	3.19968	0.0116766	0.0659735	-4.56718	0.0659735
FBgn0034814	CG9890	CG9890	uncharacterized protein	-0.20833	3.07707	-3.19968	0.0116766	0.0659735	-4.08463	0.0659735
FBgn0034071	CG8405	CG8405	uncharacterized protein	0.141478	6.86549	3.19934	0.0116827	0.0659735	-4.47371	0.0659735
FBgn0037902	CG5281	CG5281	uncharacterized protein	0.137492	6.37328	3.198	0.0117072	0.0660754	-4.55952	0.0660754
FBgn0029932	CG4607	CG4607	uncharacterized protein	-0.203851	3.97455	-3.19498	0.0117622	0.0663494	-4.18585	0.0663494
FBgn0005777	PpD3	CG8402	Protein phosphatase D3	-0.111853	5.52717	-3.19428	0.011775	0.0663848	-4.43789	0.0663848
FBgn0023170	RpL39	CG3997	Ribosomal protein L39	-0.240027	7.43943	-3.19365	0.0117865	0.0664041	-4.5777	0.0664041
FBgn0015025	CkIIalpha-i1	CG6215	CKII-alpha subunit interactor-1	-0.168766	3.36791	-3.19338	0.0117914	0.0664041	-4.09336	0.0664041
FBgn0039283	danr	CG13651	distal antenna-related	-0.19042	4.96721	-3.19233	0.0118107	0.066476	-4.47854	0.066476
FBgn0030808	RhoGAP15B	CG4937	Rho GTPase activating protein at 15B	0.357131	4.37258	3.19178	0.0118208	0.0664963	-4.36935	0.0664963
FBgn0038053	CG18549	CG18549	uncharacterized protein	-0.163875	7.8168	-3.19093	0.0118366	0.0665483	-4.57768	0.0665483
FBgn0029006	Smurf	CG4943	SMAD specific E3 ubiquitin protein ligase	0.132592	7.13893	3.19039	0.0118464	0.066567	-4.48725	0.066567
FBgn0014396	tim	CG3234	timeless	0.119073	6.93642	3.18797	0.0118911	0.0667752	-4.51738	0.0667752
FBgn0262574	CG43114	CG43114	uncharacterized protein	1.30661	-2.05727	3.18768	0.0118966	0.0667752	-2.89648	0.0667752
FBgn0034030	CG8192	CG8192	uncharacterized protein	0.845035	-1.52772	3.18523	0.011942	0.0669934	-2.93467	0.0669934
FBgn0001168	h	CG6494	hairy	0.513191	3.92201	3.18374	0.0119696	0.0670754	-4.29518	0.0670754
FBgn0029502	Coq7	CG14437	Coenzyme Q7	-0.141076	5.48277	-3.18358	0.0119727	0.0670754	-4.51185	0.0670754
FBgn0029887	CG3198	CG3198	uncharacterized protein	0.195528	6.17711	3.18338	0.0119763	0.0670754	-4.5533	0.0670754
FBgn0043806	CG32032	CG32032	uncharacterized protein	0.132641	6.69248	3.18298	0.0119839	0.0670809	-4.52484	0.0670809
FBgn0053191	CG33191	CG33191	uncharacterized protein	-0.853127	-1.13427	-3.18254	0.0119921	0.0670898	-3.07701	0.0670898
FBgn0000579	Eno	CG17654	Enolase	-0.13	10.6812	-3.18175	0.0120067	0.067114	-4.53142	0.067114
FBgn0004514	Oct-TyrR	CG7485	Octopamine-Tyramine receptor	-0.149045	6.17339	-3.1816	0.0120095	0.067114	-4.57919	0.067114
FBgn0034181	CG8963	CG8963	uncharacterized protein	0.130117	6.97906	3.17825	0.0120723	0.0674281	-4.55768	0.0674281
FBgn0038257	smp-30	CG7390	Senescence marker protein-30	0.890835	0.600744	3.17638	0.0121075	0.067581	-3.44564	0.067581
FBgn0032646	mEFTs	CG6412	mitochondrial translation elongation factor Ts	0.155611	6.26536	3.17577	0.0121191	0.067581	-4.59549	0.067581
FBgn0052638	CG32638	CG32638	uncharacterized protein	0.210174	5.29368	3.17574	0.0121196	0.067581	-4.54561	0.067581
FBgn0034397	CG15082	CG15082	uncharacterized protein	0.191705	3.99606	3.17457	0.0121417	0.0676675	-4.33072	0.0676675
FBgn0022942	Cbp80	CG7035	cap binding protein 80	0.150983	5.20717	3.17416	0.0121494	0.0676733	-4.50683	0.0676733
FBgn0030452	MFS10	CG4330	Major Facilitator Superfamily Transporter 10	0.1324	4.82159	3.17372	0.0121578	0.0676836	-4.45794	0.0676836
FBgn0052406	PVRAP	CG32406	PVR adaptor protein	-0.133954	7.346	-3.17043	0.0122203	0.0679942	-4.58202	0.0679942
FBgn0037478	CG2656	CG2656	uncharacterized protein	0.179843	3.41281	3.16773	0.0122718	0.0682131	-4.22596	0.0682131
FBgn0030945	Ing3	CG6632	Inhibitor of growth family, member 3	-0.142723	4.14839	-3.16766	0.012273	0.0682131	-4.29987	0.0682131
FBgn0039274	CG11920	CG11920	uncharacterized protein	-0.310042	2.83195	-3.16729	0.0122801	0.0682152	-4.10711	0.0682152
FBgn0032908	CG9270	CG9270	uncharacterized protein	0.296581	1.79878	3.16607	0.0123035	0.0683079	-3.78244	0.0683079
FBgn0035205	Ctr9	CG2469	Ctr9	0.148369	7.57118	3.164	0.0123432	0.0684912	-4.61277	0.0684912
FBgn0038901	Burs	CG13419	Bursicon	-0.416395	1.23942	-3.1635	0.0123529	0.0685079	-3.66503	0.0685079
FBgn0032285	CG17108	CG17108	uncharacterized protein	1.46002	3.08737	3.20928	0.0124061	0.0687655	-4.08972	0.0687655
FBgn0051716	Cnot4	CG31716	CCR4-NOT transcription complex subunit 4	0.116039	8.01067	3.16013	0.0124179	0.0687939	-4.58546	0.0687939
FBgn0023514	CG14805	CG14805	uncharacterized protein	-0.170465	4.62354	-3.15838	0.0124518	0.0689443	-4.49394	0.0689443
FBgn0032234	gny	CG5091	garnysstan	0.202926	2.86291	3.1579	0.0124612	0.0689587	-4.02467	0.0689587
FBgn0013733	shot	CG18076	short stop	0.288849	8.85725	3.15658	0.0124868	0.069063	-4.58594	0.069063
FBgn0020545	kraken	CG3943	kraken	-0.199128	5.36569	-3.15498	0.0125179	0.0691973	-4.53795	0.0691973
FBgn0030671	CG8134	CG8134	uncharacterized protein	-0.11787	4.53275	-3.15463	0.0125249	0.0691986	-4.37541	0.0691986
FBgn0031479	Prx6005	CG3083	Peroxiredoxin 6005	0.325214	2.76069	3.15411	0.0125349	0.0692165	-4.06197	0.0692165
FBgn0085325	CG34296	CG34296	uncharacterized protein	-1.19361	0.140803	-3.15342	0.0125485	0.0692294	-3.38689	0.0692294
FBgn0000037	mAChR-A	CG4356	muscarinic Acetylcholine Receptor, A-type	0.152538	7.82367	3.1533	0.0125508	0.0692294	-4.55237	0.0692294
FBgn0002936	ninaA	CG3966	neither inactivation nor afterpotential A	0.617224	0.46235	3.15132	0.0125896	0.0694035	-3.4862	0.0694035
FBgn0039756	CG9743	CG9743	uncharacterized protein	0.162539	5.17057	3.151	0.0125959	0.0694035	-4.57084	0.0694035
FBgn0262599	SmydA-3	CG43129	SET and MYND domain containing, arthropod-specific, member 3	0.47664	0.531143	3.14846	0.0126458	0.0696404	-3.48356	0.0696404
FBgn0037220	CG14641	CG14641	uncharacterized protein	0.103	5.56175	3.14638	0.012687	0.06983	-4.49851	0.06983
FBgn0029728	CG2861	CG2861	uncharacterized protein	-0.613771	-1.39971	-3.14515	0.0127114	0.0698589	-2.99525	0.0698589
FBgn0036987	CG5274	CG5274	uncharacterized protein	-0.169577	3.96164	-3.14513	0.0127117	0.0698589	-4.37299	0.0698589
FBgn0010194	Wnt5	CG6407	Wnt oncogene analog 5	-0.122476	6.19269	-3.14474	0.0127194	0.0698589	-4.54184	0.0698589
FBgn0033485	RpLP0-like	CG1381	Ribosomal protein LP0-like	-0.271112	3.81117	-3.14473	0.0127197	0.0698589	-4.35378	0.0698589
FBgn0025702	Srpk79D	CG11489	Serine-arginine protein kinase at 79D	0.15495	7.43594	3.14434	0.0127273	0.0698635	-4.62996	0.0698635
FBgn0037657	hyx	CG11990	hyrax	-0.195034	5.31176	-3.14113	0.0127913	0.0701766	-4.59732	0.0701766
FBgn0038110	CG8031	CG8031	uncharacterized protein	-0.188898	4.46003	-3.13964	0.012821	0.070296	-4.47224	0.070296
FBgn0038766	CG4854	CG4854	uncharacterized protein	-0.298216	2.00725	-3.13896	0.0128347	0.070296	-3.85153	0.070296
FBgn0036728	UQCR-Q	CG7580	Ubiquinol-cytochrome c reductase ubiquinone-binding protein	-0.193124	7.17054	-3.13889	0.0128362	0.070296	-4.64351	0.070296
FBgn0003463	sog	CG9224	short gastrulation	-0.283843	5.67929	-3.13842	0.0128454	0.070296	-4.59397	0.070296
FBgn0263131	CG43373	CG43373	uncharacterized protein	0.147179	7.20492	3.13832	0.0128474	0.070296	-4.55161	0.070296
FBgn0033760	CG8785	CG8785	uncharacterized protein	-0.588335	6.0093	-3.16542	0.0128558	0.0703043	-4.6358	0.0703043
FBgn0051041	CG31041	CG31041	uncharacterized protein	-0.573041	-1.67259	-3.13737	0.0128665	0.0703249	-3.04256	0.0703249
FBgn0013997	Nrx-IV	CG6827	Neurexin IV	0.116614	7.42377	3.13498	0.0129147	0.0705508	-4.62803	0.0705508
FBgn0035138	CG13884	CG13884	uncharacterized protein	0.616442	-0.617715	3.13357	0.012943	0.0706675	-3.27044	0.0706675
FBgn0036142	Adck5	CG7616	aarF domain containing kinase 5	0.182255	2.78317	3.13306	0.0129533	0.0706861	-3.97371	0.0706861
FBgn0263197	Patronin	CG33130	patronin	0.148243	8.20688	3.13259	0.012963	0.0706967	-4.59554	0.0706967
FBgn0030892	Swt1	CG7206	Swt1 RNA endoribonuclease	0.131653	5.67424	3.13228	0.0129691	0.0706967	-4.622	0.0706967
FBgn0086676	spin	CG8428	spinster	-0.145871	6.33512	-3.13092	0.0129968	0.0708094	-4.58991	0.0708094
FBgn0034498	CG16868	CG16868	uncharacterized protein	-0.227065	5.16573	-3.13046	0.0130061	0.0708224	-4.60298	0.0708224
FBgn0050109	CG30109	CG30109	uncharacterized protein	-0.223414	3.53141	-3.13005	0.0130145	0.0708306	-4.29275	0.0708306
FBgn0000276	CecA1	CG1365	Cecropin A1	-2.62589	-1.84123	-3.12949	0.0130258	0.0708541	-2.95203	0.0708541
FBgn0025802	Sbf	CG6939	SET domain binding factor	0.139575	6.6249	3.12729	0.0130706	0.0710603	-4.67824	0.0710603
FBgn0062978	CG31808	CG31808	uncharacterized protein	-0.239046	10.6551	-3.12642	0.0130883	0.0711184	-4.64872	0.0711184
FBgn0032470	Ttc30	CG5142	Tetratricopeptide repeat domain 30	0.517026	0.540419	3.12456	0.0131264	0.0712874	-3.5104	0.0712874
FBgn0023129	aay	CG3705	astray	-0.143565	8.02424	-3.1233	0.0131524	0.0713789	-4.53477	0.0713789
FBgn0023178	Pdf	CG6496	Pigment-dispersing factor	-0.166005	6.34995	-3.12297	0.0131591	0.0713789	-4.64737	0.0713789
FBgn0038179	CG9312	CG9312	uncharacterized protein	-0.484258	1.61821	-3.12272	0.0131642	0.0713789	-3.83498	0.0713789
FBgn0036436	CG4914	CG4914	uncharacterized protein	1.85998	-1.95844	3.12006	0.0132191	0.0716004	-3.02308	0.0716004
FBgn0037109	MED1	CG7162	Mediator complex subunit 1	-0.153062	6.39413	-3.12001	0.0132202	0.0716004	-4.65131	0.0716004
FBgn0259682	Jabba	CG42351	jabba	0.617515	2.9352	3.11972	0.0132261	0.0716004	-4.16546	0.0716004
FBgn0030081	CG7246	CG7246	uncharacterized protein	-0.190362	3.31783	-3.11755	0.0132709	0.071742	-4.27021	0.071742
FBgn0031540	Pif1	CG3238	Pif1 DNA helicase	-0.408891	-0.0739566	-3.11752	0.0132716	0.071742	-3.33904	0.071742
FBgn0034098	krimp	CG15707	krimper	-0.352075	0.268777	-3.11744	0.0132733	0.071742	-3.44596	0.071742
FBgn0027608	CG2082	CG2082	uncharacterized protein	-0.094326	9.46512	-3.11484	0.0133273	0.0719374	-4.64996	0.0719374
FBgn0030439	CG12716	CG12716	uncharacterized protein	0.481622	-0.656238	3.1147	0.0133302	0.0719374	-3.2013	0.0719374
FBgn0263398	Uck	CG6364	Uridine-cytidine kinase	0.115043	6.45193	3.11468	0.0133306	0.0719374	-4.6455	0.0719374
FBgn0036850	Gem2	CG10419	Gemin 2	0.191014	2.90612	3.11341	0.0133571	0.0720425	-4.13055	0.0720425
FBgn0038087	beat-Va	CG10134	beaten path Va	-0.111136	6.17246	-3.11252	0.0133758	0.0721024	-4.63119	0.0721024
FBgn0037363	Atg17	CG1347	Autophagy-related 17	0.10426	7.29995	3.1122	0.0133824	0.0721024	-4.60365	0.0721024
FBgn0058378				0.130259	4.9076	3.10746	0.0134819	0.0726002	-4.54348	0.0726002
FBgn0250839	CG2016	CG2016	uncharacterized protein	-0.191644	7.63161	-3.10683	0.0134951	0.0726333	-4.69676	0.0726333
FBgn0036641	Smn	CG16725	survival motor neuron	-0.22535	3.35621	-3.1057	0.0135191	0.0727237	-4.22613	0.0727237
FBgn0032750	CG10495	CG10495	uncharacterized protein	-0.32266	2.80344	-3.10404	0.0135542	0.0728465	-4.20219	0.0728465
FBgn0039855	CG1638	CG1638	uncharacterized protein	0.65088	-0.657173	3.10395	0.0135561	0.0728465	-3.31503	0.0728465
FBgn0015805	HDAC1	CG7471	Histone deacetylase 1	0.156832	4.46544	3.10258	0.0135853	0.0729648	-4.44827	0.0729648
FBgn0030693	sordd1	CG8974	suppression of retinal degeneration disease 1 upon overexpression 1	-0.150872	6.3019	-3.10032	0.0136333	0.073184	-4.68454	0.073184
FBgn0063498	GstE2	CG17523	Glutathione S transferase E2	0.166297	5.98582	3.09838	0.0136747	0.0733675	-4.66889	0.0733675
FBgn0037883	Dph3	CG14701	Diphthamide biosynthesis 3	-0.374493	1.82112	-3.09708	0.0137026	0.0734788	-3.93041	0.0734788
FBgn0039601	CG1523	CG1523	uncharacterized protein	-0.115658	4.50841	-3.0949	0.0137495	0.0736588	-4.53584	0.0736588
FBgn0036262	CG6910	CG6910	uncharacterized protein	0.416012	5.60326	3.09485	0.0137506	0.0736588	-4.62757	0.0736588
FBgn0037336	CG2519	CG2519	uncharacterized protein	0.126643	8.11564	3.09255	0.0138002	0.0738855	-4.6343	0.0738855
FBgn0033550	CG12341	CG12341	uncharacterized protein	-0.119523	4.55107	-3.09117	0.01383	0.0740065	-4.49271	0.0740065
FBgn0036589	CG13067	CG13067	uncharacterized protein	-0.34282	5.48943	-3.09046	0.0138452	0.0740491	-4.68845	0.0740491
FBgn0035632	Ppat-Dpck	CG10575	Bifunctional Phosphopantetheine adenylyltransferase - Dephospho-CoA kinase	-0.14116	3.70867	-3.08973	0.0138612	0.0740957	-4.21215	0.0740957
FBgn0036754	ais	CG5589	aramis	0.304407	2.31815	3.08916	0.0138736	0.0741232	-4.08773	0.0741232
FBgn0037092	M6	CG7540	M6	-0.11153	5.36163	-3.08795	0.0138997	0.0742239	-4.63793	0.0742239
FBgn0003248	Rh2	CG16740	Rhodopsin 2	0.762499	6.85678	3.12508	0.0139164	0.0742742	-4.65142	0.0742742
FBgn0033871	CG13339	CG13339	uncharacterized protein	-0.164011	3.97001	-3.08491	0.0139661	0.0745004	-4.37637	0.0745004
FBgn0001226	Hsp27	CG4466	Heat shock protein 27	0.444504	3.15197	3.08383	0.0139897	0.0745876	-4.30864	0.0745876
FBgn0028936	NimB5	CG16873	Nimrod B5	0.568365	1.28685	3.08087	0.0140548	0.074891	-3.82204	0.074891
FBgn0035498	Fit1	CG14991	Fermitin 1	0.162752	6.55931	3.08045	0.014064	0.074891	-4.73697	0.074891
FBgn0039430	CG5455	CG5455	uncharacterized protein	-0.112029	7.77638	-3.08024	0.0140687	0.074891	-4.72672	0.074891
FBgn0037536	CG2698	CG2698	uncharacterized protein	0.119867	7.27231	3.07837	0.0141099	0.0750712	-4.76615	0.0750712
FBgn0015524	otp	CG10036	orthopedia	0.187645	4.92572	3.07681	0.0141443	0.0752154	-4.63736	0.0752154
FBgn0261797	Dhc64C	CG7507	Dynein heavy chain 64C	0.200741	9.46106	3.0759	0.0141646	0.0752843	-4.69666	0.0752843
FBgn0039379	CG5886	CG5886	uncharacterized protein	0.147956	3.88886	3.07541	0.0141755	0.0753027	-4.497	0.0753027
FBgn0032836	CG10680	CG10680	uncharacterized protein	-0.788602	3.26663	-3.08402	0.0141999	0.075393	-4.2689	0.075393
FBgn0031657	Polr1C	CG3756	RNA polymerase I and III subunit C	-0.304241	3.60777	-3.07314	0.0142259	0.0754919	-4.41411	0.0754919
FBgn0024230	Hs2st	CG10234	Heparan sulfate 2-O-sulfotransferase	-0.196077	4.6624	-3.07242	0.0142419	0.0755349	-4.6268	0.0755349
FBgn0033685	OSCP1	CG13178	Organic solute carrier partner 1	-0.439268	0.745011	-3.07212	0.0142488	0.0755349	-3.62735	0.0755349
FBgn0003042	Pc	CG32443	Polycomb	-0.143858	6.56559	-3.07109	0.0142717	0.0756169	-4.74013	0.0756169
FBgn0038419	CG14879	CG14879	uncharacterized protein	0.612677	2.16407	3.06977	0.0143013	0.0757023	-4.04691	0.0757023
FBgn0036550	CG17026	CG17026	uncharacterized protein	-0.165285	5.2312	-3.06971	0.0143026	0.0757023	-4.70248	0.0757023
FBgn0036199	Bmcp	CG7314	bmcp	0.130107	4.39578	3.06829	0.0143345	0.0758318	-4.57066	0.0758318
FBgn0031321	Tgt	CG4947	tRNA-guanine transglycosylase	-0.334816	2.68064	-3.06519	0.0144044	0.0760958	-4.22322	0.0760958
FBgn0036939	CG7365	CG7365	uncharacterized protein	0.589048	2.1027	3.0651	0.0144064	0.0760958	-3.99742	0.0760958
FBgn0034300	CG5098	CG5098	uncharacterized protein	0.204367	6.55148	3.06508	0.0144068	0.0760958	-4.78766	0.0760958
FBgn0034232	CG4866	CG4866	uncharacterized protein	0.22005	2.92181	3.0644	0.0144222	0.0761381	-4.22403	0.0761381
FBgn0038733	Acsx3	CG11407	Acyl-CoA synthetase X3	-0.377341	6.69328	-3.0639	0.0144335	0.0761582	-4.78337	0.0761582
FBgn0029093	cathD	CG1548	cathepsin D	0.104486	7.76195	3.06337	0.0144455	0.0761593	-4.61555	0.0761593
FBgn0040351	CG11638	CG11638	uncharacterized protein	-0.103544	7.54691	-3.06323	0.0144486	0.0761593	-4.6971	0.0761593
FBgn0027548	nito	CG2910	spenito	0.263803	5.63535	3.06072	0.0145057	0.076392	-4.75544	0.076392
FBgn0036729	CG13733	CG13733	uncharacterized protein	-0.489674	-0.641792	-3.0599	0.0145243	0.076392	-3.30751	0.076392
FBgn0038147	CCHa2	CG14375	CCHamide-2	-0.335325	4.50716	-3.05981	0.0145263	0.076392	-4.61512	0.076392
FBgn0259994	OtopLa	CG42492	Otopetrin-like a	0.263785	10.0427	3.05966	0.0145297	0.076392	-4.76452	0.076392
FBgn0039486	CAH9	CG6074	Carbonic anhydrase 9	1.94682	-0.0788726	3.06574	0.0145453	0.076392	-3.46885	0.076392
FBgn0038725	CG6184	CG6184	uncharacterized protein	-0.14838	7.58428	-3.05894	0.0145461	0.076392	-4.78422	0.076392
FBgn0038035				-0.125666	4.3713	-3.05866	0.0145525	0.076392	-4.59485	0.076392
FBgn0011236	ken	CG5575	ken and barbie	0.492251	2.97214	3.05866	0.0145526	0.076392	-4.30976	0.076392
FBgn0011606	Klp3A	CG8590	Kinesin-like protein at 3A	0.382333	0.520043	3.05785	0.0145711	0.0764497	-3.63933	0.0764497
FBgn0001125	Got2	CG4233	Glutamate oxaloacetate transaminase 2	-0.156831	7.91124	-3.05698	0.014591	0.0765027	-4.79381	0.0765027
FBgn0010786	l(3)02640	CG9165	lethal (3) 02640	0.19861	6.53723	3.05675	0.0145962	0.0765027	-4.80107	0.0765027
FBgn0010611	Hmgs	CG4311	HMG Coenzyme A synthase	-0.133142	5.44709	-3.05636	0.0146052	0.076504	-4.71924	0.076504
FBgn0039869	CG1890	CG1890	uncharacterized protein	0.202739	3.72396	3.05608	0.0146114	0.076504	-4.44753	0.076504
FBgn0040309	Jafrac1	CG1633	thioredoxin peroxidase 1	0.151168	6.85115	3.05523	0.0146309	0.0765668	-4.70886	0.0765668
FBgn0030715	Or13a	CG12697	Odorant receptor 13a	0.232946	2.39535	3.05459	0.0146457	0.076605	-3.99105	0.076605
FBgn0261285	Ppcs	CG5629	Phosphopantothenoylcysteine synthetase	-0.211777	8.31958	-3.05361	0.0146683	0.0766838	-4.79416	0.0766838
FBgn0037094	CG7611	CG7611	uncharacterized protein	-0.133391	7.44926	-3.05155	0.0147157	0.0768921	-4.80815	0.0768921
FBgn0032713	Ugt36D1	CG17323	UDP-glycosyltransferase family 36 member D1	-0.342864	5.18427	-3.0509	0.0147307	0.0769212	-4.73831	0.0769212
FBgn0051057				0.159471	8.25384	3.05059	0.014738	0.0769212	-4.77122	0.0769212
FBgn0032886	CG9328	CG9328	uncharacterized protein	-0.100146	8.507	-3.05033	0.0147439	0.0769212	-4.75769	0.0769212
FBgn0028343	Ankle2	CG8465	Ankle2	0.162341	5.58483	3.04801	0.0147976	0.0771495	-4.77781	0.0771495
FBgn0035767	Cln7	CG8596	Cln7	-0.206699	4.25039	-3.04779	0.0148027	0.0771495	-4.506	0.0771495
FBgn0004552	Akh	CG1171	Adipokinetic hormone	-3.75413	3.32667	-3.09161	0.0148185	0.0771921	-4.20135	0.0771921
FBgn0032264	Lip4	CG6113	Lipase 4	-0.401216	3.98425	-3.04634	0.0148366	0.0772473	-4.54816	0.0772473
FBgn0263200	Galt	CG9232	Galactose-1-phosphate uridylyltransferase	0.305228	4.15547	3.04589	0.014847	0.0772619	-4.56228	0.0772619
FBgn0020503	CLIP-190	CG5020	Cytoplasmic linker protein 190	0.0957884	7.80334	3.04531	0.0148606	0.0772791	-4.75927	0.0772791
FBgn0262714	Sap130	CG11006	Sin3A-associated protein 130	-0.219189	6.65497	-3.0451	0.0148654	0.0772791	-4.8218	0.0772791
FBgn0032123	Oatp30B	CG3811	Organic anion transporting polypeptide 30B	-0.155311	6.31418	-3.04453	0.0148786	0.0773082	-4.8179	0.0773082
FBgn0033784	SCCRO3	CG13322	Squamous cell carcinoma-related oncogene 3	-0.110868	5.33713	-3.04354	0.0149018	0.0773808	-4.74568	0.0773808
FBgn0261930	vnd	CG6172	ventral nervous system defective	-0.572229	-0.753984	-3.04329	0.0149077	0.0773808	-3.36879	0.0773808
FBgn0015513	mbc	CG10379	myoblast city	-0.177593	8.19342	-3.04204	0.0149369	0.0774782	-4.73166	0.0774782
FBgn0022787	Hel89B	CG4261	Helicase 89B	-0.130961	7.34782	-3.04184	0.0149417	0.0774782	-4.74538	0.0774782
FBgn0039856	CG1774	CG1774	uncharacterized protein	0.944831	0.705429	3.04126	0.0149553	0.0775092	-3.72674	0.0775092
FBgn0085447	sif	CG34418	still life	0.176091	11.5791	3.03975	0.0149908	0.0776339	-4.73874	0.0776339
FBgn0030766	mthl1	CG4521	methuselah-like 1	-0.128775	4.46041	-3.03959	0.0149945	0.0776339	-4.5321	0.0776339
FBgn0030688	CG8952	CG8952	uncharacterized protein	0.748835	-2.07744	3.03911	0.0150059	0.0776532	-3.10434	0.0776532
FBgn0263120	Acsl	CG8732	Acyl-CoA synthetase long-chain	-0.19982	9.16919	-3.03762	0.0150409	0.0777859	-4.81061	0.0777859
FBgn0026170				0.138841	6.01754	3.03738	0.0150467	0.0777859	-4.74326	0.0777859
FBgn0026147	TTLL4A	CG16833	Tubulin tyrosine ligase-like 4A	0.174139	7.22494	3.03621	0.0150743	0.0778889	-4.8333	0.0778889
FBgn0032451	spict	CG12292	spichthyin	0.145446	3.78356	3.03537	0.0150943	0.0779528	-4.5245	0.0779528
FBgn0031947	Brd7-9	CG7154	Bromodomain containing 7/9	0.127913	5.0413	3.03256	0.015161	0.0782525	-4.66089	0.0782525
FBgn0000313				0.824175	5.32867	3.07625	0.0151677	0.0782525	-4.72892	0.0782525
FBgn0026196	nop5	CG10206	nop5	-0.374923	3.59245	-3.03134	0.0151899	0.0782911	-4.5073	0.0782911
FBgn0032053	mRpL51	CG13098	mitochondrial ribosomal protein L51	-0.188786	4.01804	-3.03132	0.0151905	0.0782911	-4.54245	0.0782911
FBgn0036411	Sox21a	CG7345	Sox21a	0.303214	2.22353	3.03073	0.0152047	0.0783251	-4.15287	0.0783251
FBgn0083006	snoRNA:Psi28S-1153	CR34531	ncRNA	0.520444	0.072523	3.02803	0.0152692	0.0786176	-3.56133	0.0786176
FBgn0024326	Mkk4	CG9738	MAP kinase kinase 4	-0.147098	6.86401	-3.02716	0.0152901	0.0786852	-4.83211	0.0786852
FBgn0259737	CG42391	CG42391	uncharacterized protein	0.557013	-0.975655	3.02611	0.0153154	0.0787623	-3.35881	0.0787623
FBgn0030396	CG2556	CG2556	uncharacterized protein	0.4287	1.10537	3.0259	0.0153205	0.0787623	-3.84114	0.0787623
FBgn0262808	CG43179	CG43179	uncharacterized protein	0.404001	0.75404	3.02535	0.0153335	0.0787899	-3.77565	0.0787899
FBgn0050403	CG30403	CG30403	uncharacterized protein	-0.29981	3.17302	-3.02462	0.0153512	0.078841	-4.4222	0.078841
FBgn0037232	Suv3	CG9791	Suv3 helicase	-0.151584	5.23266	-3.02409	0.015364	0.078867	-4.77508	0.078867
FBgn0035035	Samtor	CG3570	S-adenosylmethionine sensor upstream of TORC1	-0.204606	3.21995	-3.02201	0.0154144	0.079086	-4.38395	0.079086
FBgn0010269	Dsor1	CG15793	Downstream of raf1	0.154596	5.53838	3.01905	0.0154861	0.079414	-4.82147	0.079414
FBgn0010339	128up	CG8340	upstream of RpIII128	-0.127418	3.96841	-3.01826	0.0155054	0.079473	-4.46995	0.079473
FBgn0039790	CG2246	CG2246	uncharacterized protein	-0.105194	6.58897	-3.01737	0.0155271	0.0795441	-4.8483	0.0795441
FBgn0040660	CG13551	CG13551	uncharacterized protein	0.125181	5.30882	3.017	0.0155362	0.079548	-4.71623	0.079548
FBgn0051300	CG31300	CG31300	uncharacterized protein	-0.30343	4.36316	-3.0167	0.0155434	0.079548	-4.68214	0.079548
FBgn0037648	CG11975	CG11975	uncharacterized protein	-0.152182	5.44554	-3.01633	0.0155526	0.079555	-4.76754	0.079555
FBgn0012042	AttA	CG10146	Attacin-A	-2.17578	0.0434523	-3.03298	0.0155954	0.0797342	-3.5577	0.0797342
FBgn0034541	CG13437	CG13437	uncharacterized protein	0.805443	0.373934	3.01425	0.0156034	0.0797352	-3.68957	0.0797352
FBgn0030724	Nipsnap	CG9212	nipsnap	0.147253	6.54429	3.01135	0.0156747	0.0800547	-4.8751	0.0800547
[truncated: 8,211 more rows]
