# Supplementary material for: Conserved sleep disturbances in FOXP1 syndrome originate from developmental dysregulation of peptidergic signaling
Source: J Clin Invest. 2026 Apr 1;136(7):e193475. doi: 10.1172/JCI193475 (PMC13038207; doi:10.1172/JCI193475)
Supplement: Supplemental table 5 [file jci-136-193475-s242.xlsx]

## Sheet: Table S5
ID	Description	GeneRatio	BgRatio	pvalue	p.adjust	qvalue	Count	FoldEnrichment	geneID
GO:0005506	iron ion binding	20/589	157/12393	5.38979e-05	5.38979e-05	0.0209022	20	2.68035	Cyp9f3/Cyp9f2/glob1/Cyp12a5/Zip99C/Fer1HCH/Trh/ple/Plod/shd/CG9674/Cyp28d1/Cyp4ac3/Cyp28a5/Cyp6w1/Cyp6a2/Cyp6a22/Cyp6a23/Tsf3/spok
GO:0010349	L-galactose dehydrogenase activity	3/589	3/12393	0.000106833	0.000106833	0.0209022	3	21.0407	CG18547/CG12224/CG3397
GO:0045290	D-arabinose 1-dehydrogenase [NAD(P)+] activity	3/589	3/12393	0.000106833	0.000106833	0.0209022	3	21.0407	CG18547/CG12224/CG3397
GO:0016614	oxidoreductase activity, acting on CH-OH group of donors	17/589	129/12393	0.000126565	0.000126565	0.0209022	17	2.77281	Sodh-2/CG18547/CG12224/CG3397/Hmgcr/CG7601/CG12766/CG10863/Dhrs4/CG6083/CG17221/firl/Adh/Ldsdh1/CG12539/CG9521/CG9436
GO:0016616	oxidoreductase activity, acting on the CH-OH group of donors, NAD or NADP as acceptor	15/589	108/12393	0.000173056	0.000173056	0.0209022	15	2.92233	Sodh-2/CG18547/CG12224/CG3397/Hmgcr/CG7601/CG12766/CG10863/Dhrs4/CG6083/CG17221/firl/Adh/Ldsdh1/CG9436
GO:0030515	snoRNA binding	6/589	19/12393	0.000179162	0.000179162	0.0209022	6	6.64445	l(3)07882/Nop56/CG3071/bys/U3-55K/CG3735
GO:0004032	alditol:NADP+ 1-oxidoreductase activity	4/589	8/12393	0.000303318	0.000303318	0.0303318	4	10.5204	CG12766/CG10863/CG6083/CG9436
GO:0020037	heme binding	16/589	132/12393	0.0005181	0.0005181	0.0438436	16	2.55039	Cyp9f2/glob1/Gyc89Da/Gyc89Db/Cyp12a5/Cyt-c1L/shd/Cyp28d1/Cyp4ac3/Cyp28a5/Cyp6w1/Cyp6a2/CG1358/Cyp6a22/Cyp6a23/spok
GO:0046906	tetrapyrrole binding	16/589	133/12393	0.000563703	0.000563703	0.0438436	16	2.53122	Cyp9f2/glob1/Gyc89Da/Gyc89Db/Cyp12a5/Cyt-c1L/shd/Cyp28d1/Cyp4ac3/Cyp28a5/Cyp6w1/Cyp6a2/CG1358/Cyp6a22/Cyp6a23/spok
GO:0016757	glycosyltransferase activity	19/589	175/12393	0.00065769	0.00065769	0.0460383	19	2.28442	Alg12/Ugt302K1/Ugt35E1/Ugt35B1/Ugt35A1/Alg9/Aprt/Plod/fng/Alg11/CG31690/alpha4GT1/CG9109/C1GalTA/Ugt301D1/FucT6/CG12910/Tmtc3/CG3253
GO:0001653	peptide receptor activity	9/589	55/12393	0.00104318	0.00104318	0.0656679	9	3.44303	NPFR/Lgr1/MsR1/FMRFaR/Lkr/CrzR/CG10738/AstC-R2/sNPF-R
GO:0008188	neuropeptide receptor activity	8/589	45/12393	0.00112574	0.00112574	0.0656679	8	3.74058	NPFR/Lgr1/MsR1/FMRFaR/Lkr/CrzR/AstC-R2/sNPF-R
GO:0008528	G protein-coupled peptide receptor activity	8/589	47/12393	0.00151087	0.00151087	0.0697098	8	3.5814	NPFR/Lgr1/MsR1/FMRFaR/Lkr/CrzR/AstC-R2/sNPF-R
GO:0000030	mannosyltransferase activity	5/589	19/12393	0.00158972	0.00158972	0.0697098	5	5.53704	Alg12/Alg9/Alg11/CG31690/Tmtc3
GO:0005102	signaling receptor binding	24/589	265/12393	0.00186133	0.00186133	0.0697098	24	1.90558	plx/Hug/stumps/NPF/Eh/CCAP/CNMa/PGRP-LF/comm/Galphaf/Nle/Tig/Proc/AstCC/spi/Ret/shf/orion/ptc/egr/CG5742/cv-2/Nplp1/Gpa2
GO:0004983	neuropeptide Y receptor activity	3/589	6/12393	0.00191777	0.00191777	0.0697098	3	10.5204	NPFR/Lkr/sNPF-R
GO:0008934	inositol monophosphate 1-phosphatase activity	3/589	6/12393	0.00191777	0.00191777	0.0697098	3	10.5204	CG17029/CG17027/CG9389
GO:0046592	polyamine oxidase activity	3/589	6/12393	0.00191777	0.00191777	0.0697098	3	10.5204	CG8032/CG10561/CG7737
GO:0052834	inositol monophosphate phosphatase activity	3/589	6/12393	0.00191777	0.00191777	0.0697098	3	10.5204	CG17029/CG17027/CG9389
GO:0005179	hormone activity	8/589	49/12393	0.00199368	0.00199368	0.0697098	8	3.43522	Hug/NPF/Eh/CNMa/Proc/AstCC/Nplp1/Gpa2
GO:0005184	neuropeptide hormone activity	6/589	29/12393	0.00209129	0.00209129	0.0697098	6	4.35326	Hug/NPF/Eh/CNMa/Proc/Nplp1
GO:0032217	riboflavin transmembrane transporter activity	2/589	2/12393	0.00225515	0.00225515	0.0717547	2	21.0407	Rift/w
GO:0004497	monooxygenase activity	13/589	112/12393	0.00249427	0.00249427	0.075552	13	2.44223	Cyp9f2/Cyp12a5/Trh/ple/shd/Cyp28d1/Cyp4ac3/Cyp28a5/Cyp6w1/Cyp6a2/Cyp6a22/Cyp6a23/spok
GO:0106389	ecdysteroid 22-kinase activity	8/589	51/12393	0.00259036	0.00259036	0.075552	8	3.30051	CG6834/CG6908/CG10513/CG31098/CG10550/CHKov2/CG5644/CG31974
GO:0003735	structural constituent of ribosome	25/589	289/12393	0.00281803	0.00281803	0.0781563	25	1.82013	mRpS18A/RpS29/mRpL37/RpS25/RpL24-like/mRpL9/RpS27/RpL14/RpS17/RpS9/mRpS31/RpS21/RpL40/mRpL28/RpL36A/RpS26/RpL5/RpL36/mRpL30/RpL35/RpL37a/mRpL54/RpL29/RpL41/RpS3A
GO:0016462	pyrophosphatase activity	30/589	371/12393	0.00314627	0.00314627	0.0781563	30	1.70141	CG2017/CG10445/lds/Arl2/Rpt3R/Mrp4/Hsc70-2/Kif19A/Scp2/CG4562/dnd/CG18528/CG7182/CG4098/Galphaf/CG14183/E23/Hsp60C/CG5853/CG5776/CG10628/Ns4/Rab27/w/comt/CG8128/CG8520/Mdr50/eEFSec/Kif3C
GO:0042578	phosphoric ester hydrolase activity	20/589	215/12393	0.00317581	0.00317581	0.0781563	20	1.95728	Acph-1/Nt5a/CG10089/CG17029/CG17027/CG5895/CG18135/CG9389/CG11425/G6P/cdc14/PLCXD/CG10747/CG2680/wun/wun2/CG13197/CG9394/CG11475/CG11474
GO:0008381	mechanosensitive monoatomic ion channel activity	3/589	7/12393	0.0032379	0.0032379	0.0781563	3	9.01746	nan/nompC/Trpgamma
GO:0016647	oxidoreductase activity, acting on the CH-NH group of donors, oxygen as acceptor	3/589	7/12393	0.0032379	0.0032379	0.0781563	3	9.01746	CG8032/CG10561/CG7737
GO:0016758	hexosyltransferase activity	13/589	117/12393	0.00366384	0.00366384	0.0811365	13	2.33786	Alg12/Alg9/Plod/fng/Alg11/CG31690/alpha4GT1/CG9109/C1GalTA/FucT6/CG12910/Tmtc3/CG3253
GO:0016818	hydrolase activity, acting on acid anhydrides, in phosphorus-containing anhydrides	30/589	375/12393	0.00368013	0.00368013	0.0811365	30	1.68326	CG2017/CG10445/lds/Arl2/Rpt3R/Mrp4/Hsc70-2/Kif19A/Scp2/CG4562/dnd/CG18528/CG7182/CG4098/Galphaf/CG14183/E23/Hsp60C/CG5853/CG5776/CG10628/Ns4/Rab27/w/comt/CG8128/CG8520/Mdr50/eEFSec/Kif3C
GO:0017111	ribonucleoside triphosphate phosphatase activity	28/589	343/12393	0.00372998	0.00372998	0.0811365	28	1.71761	CG2017/CG10445/lds/Arl2/Rpt3R/Mrp4/Hsc70-2/Kif19A/Scp2/CG4562/dnd/CG18528/CG7182/Galphaf/CG14183/E23/Hsp60C/CG5853/CG5776/CG10628/Ns4/Rab27/w/comt/CG8520/Mdr50/eEFSec/Kif3C
GO:0016817	hydrolase activity, acting on acid anhydrides	30/589	376/12393	0.00382501	0.00382501	0.0811365	30	1.67878	CG2017/CG10445/lds/Arl2/Rpt3R/Mrp4/Hsc70-2/Kif19A/Scp2/CG4562/dnd/CG18528/CG7182/CG4098/Galphaf/CG14183/E23/Hsp60C/CG5853/CG5776/CG10628/Ns4/Rab27/w/comt/CG8128/CG8520/Mdr50/eEFSec/Kif3C
GO:0015370	solute:sodium symporter activity	6/589	33/12393	0.00415086	0.00415086	0.0854589	6	3.82559	bumpel/kumpel/ine/rumpel/Vmat/SerT
GO:0071855	neuropeptide receptor binding	4/589	15/12393	0.00453124	0.00453124	0.0906249	4	5.61087	Hug/NPF/CCAP/Proc
GO:0042577	lipid phosphatase activity	3/589	8/12393	0.00499865	0.00499865	0.097196	3	7.89028	CG11425/wun/wun2
GO:0015294	solute:monoatomic cation symporter activity	7/589	46/12393	0.00563084	0.00563084	0.0975796	7	3.20185	bumpel/kumpel/ine/rumpel/Vmat/VGAT/SerT
GO:0016887	ATP hydrolysis activity	18/589	196/12393	0.00569221	0.00569221	0.0975796	18	1.93231	CG10445/lds/Rpt3R/Mrp4/Hsc70-2/Kif19A/CG4562/CG7182/CG14183/E23/Hsp60C/CG5853/CG5776/w/comt/CG8520/Mdr50/Kif3C
GO:0005335	serotonin:sodium:chloride symporter activity	2/589	3/12393	0.00655177	0.00655177	0.0975796	2	14.0272	Vmat/SerT
GO:0008255	ecdysis-triggering hormone activity	2/589	3/12393	0.00655177	0.00655177	0.0975796	2	14.0272	Hug/Eh
GO:0010340	carboxyl-O-methyltransferase activity	2/589	3/12393	0.00655177	0.00655177	0.0975796	2	14.0272	Pcmt/CG3793
GO:0016208	AMP binding	2/589	3/12393	0.00655177	0.00655177	0.0975796	2	14.0272	Aprt/AcCoAS
GO:0016714	oxidoreductase activity, acting on paired donors, with incorporation or reduction of molecular oxygen, reduced pteridine as one donor, and incorporation of one atom of oxygen	2/589	3/12393	0.00655177	0.00655177	0.0975796	2	14.0272	Trh/ple
GO:0019784	deNEDDylase activity	2/589	3/12393	0.00655177	0.00655177	0.0975796	2	14.0272	CG1503/Den1
GO:0042923	neuropeptide binding	2/589	3/12393	0.00655177	0.00655177	0.0975796	2	14.0272	NPFR/sNPF-R
GO:0047631	ADP-ribose diphosphatase activity	2/589	3/12393	0.00655177	0.00655177	0.0975796	2	14.0272	CG4098/CG8128
GO:0051998	protein carboxyl O-methyltransferase activity	2/589	3/12393	0.00655177	0.00655177	0.0975796	2	14.0272	Pcmt/CG3793
GO:1901702	salt transmembrane transporter activity	22/589	262/12393	0.00692615	0.00692615	0.101006	22	1.76678	CG1090/CG18249/bumpel/Dic1/ort/Irk2/kumpel/Zip99C/Rift/nan/Shal/SLC22A/ine/nompC/ZnT35C/Trpgamma/w/rumpel/CG12344/Prip/Vmat/SerT
GO:0008276	protein methyltransferase activity	7/589	48/12393	0.00713938	0.00713938	0.101293	7	3.06844	Pcmt/Art4/CG17726/PR-Set7/NSD/HemK1/CG3793
GO:0008195	phosphatidate phosphatase activity	3/589	9/12393	0.00723524	0.00723524	0.101293	3	7.01358	CG11425/wun/wun2
GO:0008106	alcohol dehydrogenase (NADP+) activity	4/589	18/12393	0.00907083	0.00907083	0.124502	4	4.67572	CG12766/CG10863/CG6083/CG9436
GO:0001664	G protein-coupled receptor binding	8/589	63/12393	0.00958954	0.00958954	0.12909	8	2.67184	Hug/NPF/CCAP/Galphaf/Proc/orion/ptc/Gpa2
GO:0004033	aldo-keto reductase (NADP) activity	4/589	19/12393	0.0110658	0.0110658	0.146152	4	4.42963	CG12766/CG10863/CG6083/CG9436
GO:0008194	UDP-glycosyltransferase activity	11/589	106/12393	0.0118575	0.0118575	0.148066	11	2.18347	Ugt302K1/Ugt35E1/Ugt35B1/Ugt35A1/Plod/fng/alpha4GT1/CG9109/Ugt301D1/CG12910/CG3253
GO:0015318	inorganic molecular entity transmembrane transporter activity	26/589	342/12393	0.0123321	0.0123321	0.148066	26	1.59959	CG1090/CG18249/bumpel/Dic1/VhaPPA1-1/ort/Irk2/kumpel/Cyt-c1L/Zip99C/Rh50/CG10483/nan/Shal/ine/nompC/ZnT35C/Trpgamma/rumpel/ATPsyndelta/CG12344/Prip/Vmat/VGAT/Vha36-1/SerT
GO:0000026	alpha-1,2-mannosyltransferase activity	2/589	4/12393	0.0126914	0.0126914	0.148066	2	10.5204	Alg9/Alg11
GO:0009041	uridylate kinase activity	2/589	4/12393	0.0126914	0.0126914	0.148066	2	10.5204	Cmpk/Ak1
GO:0015232	heme transmembrane transporter activity	2/589	4/12393	0.0126914	0.0126914	0.148066	2	10.5204	CG4562/CG1358
GO:0017128	phospholipid scramblase activity	2/589	4/12393	0.0126914	0.0126914	0.148066	2	10.5204	scramb2/scramb1
GO:1901618	organic hydroxy compound transmembrane transporter activity	2/589	4/12393	0.0126914	0.0126914	0.148066	2	10.5204	Vmat/SerT
GO:0050145	nucleoside monophosphate kinase activity	3/589	11/12393	0.0132372	0.0132372	0.151902	3	5.73839	Ak3/Cmpk/Ak1
GO:0048018	receptor ligand activity	11/589	108/12393	0.0135233	0.0135233	0.152683	11	2.14304	Hug/NPF/Eh/CNMa/Proc/AstCC/spi/orion/egr/Nplp1/Gpa2
GO:0016788	hydrolase activity, acting on ester bonds	34/589	482/12393	0.0137525	0.0137525	0.152805	34	1.4842	alpha-Est3/CG18473/Dtd/Rrp6/CG6171/CG31089/Acph-1/Nt5a/lama/CG10089/CG6833/AGO2/CG17029/CG17027/CG5895/CG18135/CG9389/CG11425/G6P/cdc14/CG7367/PLCXD/Drep4/CG10383/CG10747/CG6675/CG2680/CG3009/wun/wun2/CG13197/CG9394/CG11475/CG11474
GO:0008081	phosphoric diester hydrolase activity	5/589	31/12393	0.014526	0.014526	0.158878	5	3.39367	CG5895/CG18135/PLCXD/CG10747/CG9394
GO:0043178	alcohol binding	4/589	21/12393	0.0158526	0.0158526	0.17072	4	4.00776	CG10483/Npc2a/Trpgamma/Gle1
GO:0052745	inositol phosphate phosphatase activity	3/589	12/12393	0.0170358	0.0170358	0.180683	3	5.26019	CG17029/CG17027/CG9389
GO:0016705	oxidoreductase activity, acting on paired donors, with incorporation or reduction of molecular oxygen	15/589	173/12393	0.0179015	0.0179015	0.186269	15	1.82434	Cyp9f2/Cyp12a5/Trh/ple/Plod/shd/Cyp28d1/Cyp4ac3/CG4036/Cyp28a5/Cyp6w1/Cyp6a2/Cyp6a22/Cyp6a23/spok
GO:0030546	signaling receptor activator activity	11/589	113/12393	0.0184599	0.0184599	0.186269	11	2.04821	Hug/NPF/Eh/CNMa/Proc/AstCC/spi/orion/egr/Nplp1/Gpa2
GO:0016645	oxidoreductase activity, acting on the CH-NH group of donors	4/589	22/12393	0.0186644	0.0186644	0.186269	4	3.82559	CG8032/Dhfr/CG10561/CG7737
GO:0015293	symporter activity	7/589	58/12393	0.0194374	0.0194374	0.186269	7	2.5394	bumpel/kumpel/ine/rumpel/Vmat/VGAT/SerT
GO:0000774	adenyl-nucleotide exchange factor activity	2/589	5/12393	0.0204896	0.0204896	0.186269	2	8.4163	CG7945/Roe1
GO:0000822	inositol hexakisphosphate binding	2/589	5/12393	0.0204896	0.0204896	0.186269	2	8.4163	CG10483/Gle1
GO:0004017	adenylate kinase activity	2/589	5/12393	0.0204896	0.0204896	0.186269	2	8.4163	Ak3/Ak1
GO:0008504	monoamine transmembrane transporter activity	2/589	5/12393	0.0204896	0.0204896	0.186269	2	8.4163	Vmat/SerT
GO:0034511	U3 snoRNA binding	2/589	5/12393	0.0204896	0.0204896	0.186269	2	8.4163	U3-55K/CG3735
GO:0047389	glycerophosphocholine phosphodiesterase activity	2/589	5/12393	0.0204896	0.0204896	0.186269	2	8.4163	CG18135/CG9394
GO:2001070	starch binding	2/589	5/12393	0.0204896	0.0204896	0.186269	2	8.4163	CG18135/CG9394
GO:0004930	G protein-coupled receptor activity	11/589	115/12393	0.0207696	0.0207696	0.186394	11	2.01259	NPFR/Octbeta3R/Lgr1/MsR1/FMRFaR/Lkr/CrzR/AstC-R2/sNPF-R/mthl15/Tre1
GO:0004383	guanylate cyclase activity	3/589	13/12393	0.0213784	0.0213784	0.189429	3	4.85556	Gyc89Da/Gyc89Db/CG10738
GO:0008168	methyltransferase activity	11/589	116/12393	0.0220011	0.0220011	0.190133	11	1.99524	Pcmt/CG18048/Art4/CG14683/CG17726/PR-Set7/Dph5/NSD/CG14100/HemK1/CG3793
GO:0030545	signaling receptor regulator activity	11/589	116/12393	0.0220011	0.0220011	0.190133	11	1.99524	Hug/NPF/Eh/CNMa/Proc/AstCC/spi/orion/egr/Nplp1/Gpa2
GO:0008171	O-methyltransferase activity	3/589	14/12393	0.0262676	0.0262676	0.224236	3	4.50873	Pcmt/CG18048/CG3793
GO:0016791	phosphatase activity	15/589	182/12393	0.0268747	0.0268747	0.226654	15	1.73413	Acph-1/Nt5a/CG10089/CG17029/CG17027/CG9389/CG11425/G6P/cdc14/CG2680/wun/wun2/CG13197/CG11475/CG11474
GO:0004745	NAD-retinol dehydrogenase activity	2/589	6/12393	0.0297756	0.0297756	0.245211	2	7.01358	CG7601/Ldsdh1
GO:0043023	ribosomal large subunit binding	2/589	6/12393	0.0297756	0.0297756	0.245211	2	7.01358	Clbn/Nmd3
GO:0022890	inorganic cation transmembrane transporter activity	21/589	285/12393	0.0309218	0.0309218	0.250154	21	1.55037	CG1090/CG18249/bumpel/VhaPPA1-1/Irk2/kumpel/Cyt-c1L/Zip99C/Rh50/nan/Shal/ine/nompC/ZnT35C/Trpgamma/rumpel/ATPsyndelta/Vmat/VGAT/Vha36-1/SerT
GO:0008138	protein tyrosine/serine/threonine phosphatase activity	3/589	15/12393	0.0317018	0.0317018	0.250154	3	4.20815	CG10089/cdc14/CG13197
GO:0050661	NADP binding	3/589	15/12393	0.0317018	0.0317018	0.250154	3	4.20815	Dhfr/Hmgcr/Gapdh2
GO:0016741	transferase activity, transferring one-carbon groups	11/589	123/12393	0.0321627	0.0321627	0.250154	11	1.88169	Pcmt/CG18048/Art4/CG14683/CG17726/PR-Set7/Dph5/NSD/CG14100/HemK1/CG3793
GO:0022853	active monoatomic ion transmembrane transporter activity	11/589	123/12393	0.0321627	0.0321627	0.250154	11	1.88169	CG1090/bumpel/VhaPPA1-1/kumpel/Cyt-c1L/ine/rumpel/Vmat/VGAT/Vha36-1/SerT
GO:0140359	ABC-type transporter activity	6/589	51/12393	0.0329872	0.0329872	0.253748	6	2.47538	Mrp4/CG4562/E23/CG5853/w/Mdr50
GO:0009975	cyclase activity	4/589	27/12393	0.0371851	0.0371851	0.28293	4	3.11715	Gyc89Da/Gyc89Db/CG10738/ACXC
GO:0015373	monoatomic anion:sodium symporter activity	2/589	7/12393	0.0403906	0.0403906	0.28997	2	6.01164	Vmat/SerT
GO:0015378	sodium:chloride symporter activity	2/589	7/12393	0.0403906	0.0403906	0.28997	2	6.01164	Vmat/SerT
GO:0018455	alcohol dehydrogenase [NAD(P)+] activity	2/589	7/12393	0.0403906	0.0403906	0.28997	2	6.01164	CG17221/Adh
GO:0042910	xenobiotic transmembrane transporter activity	2/589	7/12393	0.0403906	0.0403906	0.28997	2	6.01164	Vmat/Mdr50
GO:0070567	cytidylyltransferase activity	2/589	7/12393	0.0403906	0.0403906	0.28997	2	6.01164	Pcyt2/Pect
GO:0042277	peptide binding	8/589	82/12393	0.0405957	0.0405957	0.28997	8	2.05276	NPFR/superdeath/CG11951/CG15537/AstC-R2/sNPF-R/CG3662/Pex5
GO:0016849	phosphorus-oxygen lyase activity	4/589	28/12393	0.041809	0.041809	0.29562	4	3.00582	Gyc89Da/Gyc89Db/CG10738/ACXC
GO:0016776	phosphotransferase activity, phosphate group as acceptor	3/589	17/12393	0.0441784	0.0441784	0.309249	3	3.71307	Ak3/Cmpk/Ak1
GO:0005178	integrin binding	3/589	18/12393	0.0511999	0.0511999	0.333945	3	3.50679	plx/Tig/Ret
GO:0016769	transferase activity, transferring nitrogenous groups	3/589	18/12393	0.0511999	0.0511999	0.333945	3	3.50679	CG8745/Gapdh2/Got1
GO:0060590	ATPase regulator activity	4/589	30/12393	0.0519855	0.0519855	0.333945	4	2.80543	Dph4/CG7945/mrn/Roe1
GO:0015562	efflux transmembrane transporter activity	2/589	8/12393	0.052188	0.052188	0.333945	2	5.26019	ZnT35C/Mdr50
GO:0022804	active transmembrane transporter activity	18/589	251/12393	0.0538891	0.0538891	0.333945	18	1.5089	CG1090/bumpel/Mrp4/Dic1/VhaPPA1-1/CG4562/kumpel/Cyt-c1L/E23/ine/CG5853/w/rumpel/Vmat/VGAT/Mdr50/Vha36-1/SerT
GO:0046873	metal ion transmembrane transporter activity	15/589	201/12393	0.0561177	0.0561177	0.333945	15	1.57021	CG1090/CG18249/bumpel/Irk2/kumpel/Zip99C/nan/Shal/ine/nompC/ZnT35C/Trpgamma/rumpel/Vmat/SerT
GO:0008757	S-adenosylmethionine-dependent methyltransferase activity	8/589	88/12393	0.0574447	0.0574447	0.333945	8	1.9128	Pcmt/Art4/CG14683/CG17726/PR-Set7/Dph5/NSD/CG3793
GO:0005548	phospholipid transporter activity	3/589	19/12393	0.0587251	0.0587251	0.333945	3	3.32222	scramb2/CG32485/scramb1
GO:0004888	transmembrane signaling receptor activity	23/589	342/12393	0.0591457	0.0591457	0.333945	23	1.41502	Or82a/NPFR/Octbeta3R/Lgr1/ort/Ir92a/MsR1/FMRFaR/Lkr/Or67a/CrzR/AstC-R2/Ir76a/sNPF-R/ine/tkv/mthl15/Ret/Tre1/ptc/CG12344/unc-5/NtR
GO:0031267	small GTPase binding	9/589	105/12393	0.0619124	0.0619124	0.333945	9	1.80349	spartin/plx/Whamy/Rabex-5/Fife/CG32485/Golgin104/Tbc1d15-17/rau
GO:0016671	oxidoreductase activity, acting on a sulfur group of donors, disulfide as acceptor	2/589	9/12393	0.0650316	0.0650316	0.333945	2	4.67572	GILT3/CG41378
GO:0090482	vitamin transmembrane transporter activity	2/589	9/12393	0.0650316	0.0650316	0.333945	2	4.67572	Rift/w
GO:0005249	voltage-gated potassium channel activity	3/589	20/12393	0.0667373	0.0667373	0.333945	3	3.15611	CG18249/Irk2/Shal
GO:0008324	monoatomic cation transmembrane transporter activity	21/589	312/12393	0.0685315	0.0685315	0.333945	21	1.4162	CG1090/CG18249/bumpel/VhaPPA1-1/Irk2/kumpel/Cyt-c1L/Zip99C/nan/Shal/ine/nompC/ZnT35C/Trpgamma/rumpel/ATPsyndelta/Vmat/VGAT/Vha36-1/NtR/SerT
GO:0030170	pyridoxal phosphate binding	4/589	33/12393	0.0695417	0.0695417	0.333945	4	2.55039	CG8745/CG5618/Ddc/Got1
GO:0070279	vitamin B6 binding	4/589	33/12393	0.0695417	0.0695417	0.333945	4	2.55039	CG8745/CG5618/Ddc/Got1
GO:0140662	ATP-dependent protein folding chaperone	4/589	33/12393	0.0695417	0.0695417	0.333945	4	2.55039	Hsc70-2/CG7182/CG11267/Hsp60C
GO:0140657	ATP-dependent activity	27/589	422/12393	0.0713197	0.0713197	0.333945	27	1.34621	CG10445/lds/Rpt3R/Mrp4/Hsc70-2/Kif19A/VhaPPA1-1/CG4562/CG7182/Gem3/CG11267/CG14183/AcCoAS/E23/Acsf2/Hsp60C/CG5853/CG5776/kz/w/comt/Rs1/CG8520/Mdr50/Vha36-1/Dbp80/Kif3C
GO:0051020	GTPase binding	9/589	108/12393	0.0713277	0.0713277	0.333945	9	1.7534	spartin/plx/Whamy/Rabex-5/Fife/CG32485/Golgin104/Tbc1d15-17/rau
GO:0140677	molecular function activator activity	24/589	368/12393	0.0722641	0.0722641	0.333945	24	1.37222	Dph4/plx/CG18249/Hug/Lkb1/CG5916/NPF/Eh/loco/Rabex-5/CNMa/Rcc1/mrn/Tbc1d15-17/Proc/AstCC/spi/PCNA2/orion/egr/Sin1/Nplp1/Gpa2/RhoGAP102A
GO:0016667	oxidoreductase activity, acting on a sulfur group of donors	5/589	48/12393	0.0763343	0.0763343	0.333945	5	2.19174	CG7966/GILT3/Txl/TrxT/CG41378
GO:0019843	rRNA binding	5/589	48/12393	0.0763343	0.0763343	0.333945	5	2.19174	mRpS18A/RpS9/CG6712/RpL5/CG3735
GO:0015075	monoatomic ion transmembrane transporter activity	26/589	408/12393	0.0784642	0.0784642	0.333945	26	1.34083	CG1090/CG18249/bumpel/VhaPPA1-1/ort/Ir92a/Irk2/kumpel/Cyt-c1L/Zip99C/nan/Shal/Ir76a/ine/nompC/ZnT35C/Trpgamma/rumpel/ATPsyndelta/CG12344/Ir48b/Vmat/VGAT/Vha36-1/NtR/SerT
GO:0005346	purine ribonucleotide transmembrane transporter activity	2/589	10/12393	0.0787958	0.0787958	0.333945	2	4.20815	sll/w
GO:0015296	monoatomic anion:monoatomic cation symporter activity	2/589	10/12393	0.0787958	0.0787958	0.333945	2	4.20815	Vmat/SerT
GO:0015377	chloride:monoatomic cation symporter activity	2/589	10/12393	0.0787958	0.0787958	0.333945	2	4.20815	Vmat/SerT
GO:0140303	intramembrane lipid transporter activity	2/589	10/12393	0.0787958	0.0787958	0.333945	2	4.20815	scramb2/scramb1
GO:0015291	secondary active transmembrane transporter activity	9/589	111/12393	0.0815862	0.0815862	0.333945	9	1.70601	CG1090/bumpel/Dic1/kumpel/ine/rumpel/Vmat/VGAT/SerT
GO:0042626	ATPase-coupled transmembrane transporter activity	8/589	96/12393	0.0859506	0.0859506	0.333945	8	1.7534	Mrp4/VhaPPA1-1/CG4562/E23/CG5853/w/Mdr50/Vha36-1
GO:0015103	inorganic anion transmembrane transporter activity	6/589	65/12393	0.0876422	0.0876422	0.333945	6	1.94222	Dic1/ort/CG10483/CG12344/Vmat/SerT
GO:0000009	alpha-1,6-mannosyltransferase activity	1/589	2/12393	0.0927985	0.0927985	0.333945	1	10.5204	Alg12
GO:0000384	first spliceosomal transesterification activity	1/589	2/12393	0.0927985	0.0927985	0.333945	1	10.5204	CG9667
GO:0002054	nucleobase binding	1/589	2/12393	0.0927985	0.0927985	0.333945	1	10.5204	Aprt
GO:0003833	beta-alanyl amine synthase activity	1/589	2/12393	0.0927985	0.0927985	0.333945	1	10.5204	e
GO:0003880	protein C-terminal carboxyl O-methyltransferase activity	1/589	2/12393	0.0927985	0.0927985	0.333945	1	10.5204	CG3793
GO:0003987	acetate-CoA ligase activity	1/589	2/12393	0.0927985	0.0927985	0.333945	1	10.5204	AcCoAS
GO:0004058	aromatic-L-amino-acid decarboxylase activity	1/589	2/12393	0.0927985	0.0927985	0.333945	1	10.5204	Ddc
GO:0004069	L-aspartate:2-oxoglutarate aminotransferase activity	1/589	2/12393	0.0927985	0.0927985	0.333945	1	10.5204	Got1
GO:0004105	choline-phosphate cytidylyltransferase activity	1/589	2/12393	0.0927985	0.0927985	0.333945	1	10.5204	Pcyt2
GO:0004351	glutamate decarboxylase activity	1/589	2/12393	0.0927985	0.0927985	0.333945	1	10.5204	CG5618
GO:0004356	glutamate-ammonia ligase activity	1/589	2/12393	0.0927985	0.0927985	0.333945	1	10.5204	Gs1
GO:0004359	glutaminase activity	1/589	2/12393	0.0927985	0.0927985	0.333945	1	10.5204	GLS
GO:0004505	phenylalanine 4-monooxygenase activity	1/589	2/12393	0.0927985	0.0927985	0.333945	1	10.5204	Trh
GO:0004510	tryptophan 5-monooxygenase activity	1/589	2/12393	0.0927985	0.0927985	0.333945	1	10.5204	Trh
GO:0004555	alpha,alpha-trehalase activity	1/589	2/12393	0.0927985	0.0927985	0.333945	1	10.5204	Treh
GO:0004565	beta-galactosidase activity	1/589	2/12393	0.0927985	0.0927985	0.333945	1	10.5204	Ect3
GO:0004769	steroid delta-isomerase activity	1/589	2/12393	0.0927985	0.0927985	0.333945	1	10.5204	GstE14
GO:0004825	methionine-tRNA ligase activity	1/589	2/12393	0.0927985	0.0927985	0.333945	1	10.5204	MetRS
GO:0004994	somatostatin receptor activity	1/589	2/12393	0.0927985	0.0927985	0.333945	1	10.5204	AstC-R2
GO:0005025	transforming growth factor beta receptor activity, type I	1/589	2/12393	0.0927985	0.0927985	0.333945	1	10.5204	tkv
GO:0005042	netrin receptor activity	1/589	2/12393	0.0927985	0.0927985	0.333945	1	10.5204	unc-5
GO:0005164	tumor necrosis factor receptor binding	1/589	2/12393	0.0927985	0.0927985	0.333945	1	10.5204	egr
GO:0005280	amino acid:proton symporter activity	1/589	2/12393	0.0927985	0.0927985	0.333945	1	10.5204	VGAT
GO:0005345	purine nucleobase transmembrane transporter activity	1/589	2/12393	0.0927985	0.0927985	0.333945	1	10.5204	w
GO:0008191	metalloendopeptidase inhibitor activity	1/589	2/12393	0.0927985	0.0927985	0.333945	1	10.5204	Timp
GO:0008200	ion channel inhibitor activity	1/589	2/12393	0.0927985	0.0927985	0.333945	1	10.5204	Wnk
GO:0008519	ammonium transmembrane transporter activity	1/589	2/12393	0.0927985	0.0927985	0.333945	1	10.5204	Rh50
GO:0008774	acetaldehyde dehydrogenase (acetylating) activity	1/589	2/12393	0.0927985	0.0927985	0.333945	1	10.5204	Adh
GO:0015205	nucleobase transmembrane transporter activity	1/589	2/12393	0.0927985	0.0927985	0.333945	1	10.5204	w
GO:0015208	guanine transmembrane transporter activity	1/589	2/12393	0.0927985	0.0927985	0.333945	1	10.5204	w
GO:0015220	choline transmembrane transporter activity	1/589	2/12393	0.0927985	0.0927985	0.333945	1	10.5204	SLC22A
GO:0015271	outward rectifier potassium channel activity	1/589	2/12393	0.0927985	0.0927985	0.333945	1	10.5204	Shal
GO:0015495	gamma-aminobutyric acid:proton symporter activity	1/589	2/12393	0.0927985	0.0927985	0.333945	1	10.5204	VGAT
GO:0015927	trehalase activity	1/589	2/12393	0.0927985	0.0927985	0.333945	1	10.5204	Treh
GO:0016084	myostimulatory hormone activity	1/589	2/12393	0.0927985	0.0927985	0.333945	1	10.5204	Hug
GO:0016211	ammonia ligase activity	1/589	2/12393	0.0927985	0.0927985	0.333945	1	10.5204	Gs1
GO:0016248	channel inhibitor activity	1/589	2/12393	0.0927985	0.0927985	0.333945	1	10.5204	Wnk
GO:0016434	rRNA (cytosine) methyltransferase activity	1/589	2/12393	0.0927985	0.0927985	0.333945	1	10.5204	CG14683
GO:0016838	carbon-oxygen lyase activity, acting on phosphates	1/589	2/12393	0.0927985	0.0927985	0.333945	1	10.5204	CG8745
GO:0019182	histamine-gated chloride channel activity	1/589	2/12393	0.0927985	0.0927985	0.333945	1	10.5204	ort
GO:0030506	ankyrin binding	1/589	2/12393	0.0927985	0.0927985	0.333945	1	10.5204	nompC
GO:0031955	short-chain fatty acid-CoA ligase activity	1/589	2/12393	0.0927985	0.0927985	0.333945	1	10.5204	AcCoAS
GO:0033862	UMP kinase activity	1/589	2/12393	0.0927985	0.0927985	0.333945	1	10.5204	Cmpk
GO:0035013	myosuppressin receptor activity	1/589	2/12393	0.0927985	0.0927985	0.333945	1	10.5204	MsR1
GO:0035198	miRNA binding	1/589	2/12393	0.0927985	0.0927985	0.333945	1	10.5204	AGO2
GO:0035237	corazonin receptor activity	1/589	2/12393	0.0927985	0.0927985	0.333945	1	10.5204	CrzR
GO:0035242	protein-arginine omega-N asymmetric methyltransferase activity	1/589	2/12393	0.0927985	0.0927985	0.333945	1	10.5204	Art4
GO:0035248	alpha-1,4-N-acetylgalactosaminyltransferase activity	1/589	2/12393	0.0927985	0.0927985	0.333945	1	10.5204	alpha4GT1
GO:0035596	methylthiotransferase activity	1/589	2/12393	0.0927985	0.0927985	0.333945	1	10.5204	CG6345
GO:0036468	L-dopa decarboxylase activity	1/589	2/12393	0.0927985	0.0927985	0.333945	1	10.5204	Ddc
GO:0046964	3'-phosphoadenosine 5'-phosphosulfate transmembrane transporter activity	1/589	2/12393	0.0927985	0.0927985	0.333945	1	10.5204	sll
GO:0050211	procollagen galactosyltransferase activity	1/589	2/12393	0.0927985	0.0927985	0.333945	1	10.5204	Plod
GO:0050497	alkylthioltransferase activity	1/589	2/12393	0.0927985	0.0927985	0.333945	1	10.5204	CG6345
GO:0051378	serotonin binding	1/589	2/12393	0.0927985	0.0927985	0.333945	1	10.5204	SerT
GO:0051427	hormone receptor binding	1/589	2/12393	0.0927985	0.0927985	0.333945	1	10.5204	Gpa2
GO:0070611	histone H3R2 methyltransferase activity	1/589	2/12393	0.0927985	0.0927985	0.333945	1	10.5204	Art4
GO:0070815	peptidyl-lysine 5-dioxygenase activity	1/589	2/12393	0.0927985	0.0927985	0.333945	1	10.5204	Plod
GO:0072572	poly-ADP-D-ribose binding	1/589	2/12393	0.0927985	0.0927985	0.333945	1	10.5204	CG1218
GO:0097493	structural molecule activity conferring elasticity	1/589	2/12393	0.0927985	0.0927985	0.333945	1	10.5204	fln
GO:0106050	tRNA 2'-O-methyltransferase activity	1/589	2/12393	0.0927985	0.0927985	0.333945	1	10.5204	CG18048
GO:0015216	purine nucleotide transmembrane transporter activity	2/589	11/12393	0.0933644	0.0933644	0.333945	2	3.82559	sll/w
GO:0016273	arginine N-methyltransferase activity	2/589	11/12393	0.0933644	0.0933644	0.333945	2	3.82559	Art4/CG17726
GO:0016274	protein-arginine N-methyltransferase activity	2/589	11/12393	0.0933644	0.0933644	0.333945	2	3.82559	Art4/CG17726
GO:0016863	intramolecular oxidoreductase activity, transposing C=C bonds	2/589	11/12393	0.0933644	0.0933644	0.333945	2	3.82559	Dci/GstE14
GO:0030247	polysaccharide binding	2/589	11/12393	0.0933644	0.0933644	0.333945	2	3.82559	CG18135/CG9394
GO:1901505	carbohydrate derivative transmembrane transporter activity	3/589	23/12393	0.0935047	0.0935047	0.333945	3	2.74445	sll/Ent1/w
GO:0008170	N-methyltransferase activity	5/589	52/12393	0.0996617	0.0996617	0.354128	5	2.02315	Art4/CG14683/CG17726/PR-Set7/NSD
GO:0015932	nucleobase-containing compound transmembrane transporter activity	3/589	24/12393	0.103268	0.103268	0.363253	3	2.63009	sll/Ent1/w
GO:0019205	nucleobase-containing compound kinase activity	3/589	24/12393	0.103268	0.103268	0.363253	3	2.63009	Ak3/Cmpk/Ak1
GO:0015108	chloride transmembrane transporter activity	4/589	38/12393	0.104607	0.104607	0.364541	4	2.21482	ort/CG12344/Vmat/SerT
GO:0015459	potassium channel regulator activity	2/589	12/12393	0.10863	0.10863	0.364541	2	3.50679	CG18249/Wnk
GO:0004857	enzyme inhibitor activity	9/589	119/12393	0.113066	0.113066	0.364541	9	1.59132	Timp/Spn88Ea/Kaz1-ORFB/CG31778/CG4497/Sfp33A3/Tep1/CG13748/CG17739
GO:0004866	endopeptidase inhibitor activity	7/589	86/12393	0.114125	0.114125	0.364541	7	1.71262	Timp/Spn88Ea/Kaz1-ORFB/CG31778/Tep1/CG13748/CG17739
GO:0016879	ligase activity, forming carbon-nitrogen bonds	4/589	40/12393	0.120504	0.120504	0.364541	4	2.10407	e/GatB/TTLL5/Gs1
GO:0050660	flavin adenine dinucleotide binding	6/589	71/12393	0.120648	0.120648	0.364541	6	1.77809	CG9674/CG10463/CG4199/CG12539/CG9521/wal
GO:0019899	enzyme binding	26/589	430/12393	0.1232	0.1232	0.364541	26	1.27223	spartin/plx/Whamy/Timp/stumps/Caf1-55/Gyc89Da/Gyc89Db/CG18213/SNF4Agamma/Rabex-5/Fife/CG32485/Ubi-p63E/Golgin104/hid/park/CG10508/Tbc1d15-17/RpL40/rau/Rack1/PCNA2/Slmap/Sin1/CG11475
GO:0015101	organic cation transmembrane transporter activity	2/589	13/12393	0.124494	0.124494	0.364541	2	3.23704	Orct2/SLC22A
GO:0015215	nucleotide transmembrane transporter activity	2/589	13/12393	0.124494	0.124494	0.364541	2	3.23704	sll/w
GO:0031386	protein tag	2/589	13/12393	0.124494	0.124494	0.364541	2	3.23704	Ubi-p63E/RpL40
GO:0036122	BMP binding	2/589	13/12393	0.124494	0.124494	0.364541	2	3.23704	tkv/cv-2
GO:0044325	transmembrane transporter binding	2/589	13/12393	0.124494	0.124494	0.364541	2	3.23704	CG18249/Fife
GO:0051920	peroxiredoxin activity	2/589	13/12393	0.124494	0.124494	0.364541	2	3.23704	Jafrac2/CG12896
GO:0061135	endopeptidase regulator activity	7/589	88/12393	0.124703	0.124703	0.364541	7	1.6737	Timp/Spn88Ea/Kaz1-ORFB/CG31778/Tep1/CG13748/CG17739
GO:0033218	amide binding	8/589	105/12393	0.126318	0.126318	0.364541	8	1.6031	NPFR/superdeath/CG11951/CG15537/AstC-R2/sNPF-R/CG3662/Pex5
GO:0030414	peptidase inhibitor activity	7/589	89/12393	0.130173	0.130173	0.364541	7	1.65489	Timp/Spn88Ea/Kaz1-ORFB/CG31778/Tep1/CG13748/CG17739
GO:0042803	protein homodimerization activity	9/589	123/12393	0.131009	0.131009	0.364541	9	1.53957	FoxP/Caf1-55/Acph-1/Dronc/Blos2/byn/rau/Adh/Roe1
GO:0016811	hydrolase activity, acting on carbon-nitrogen (but not peptide) bonds, in linear amides	5/589	57/12393	0.133207	0.133207	0.364541	5	1.84568	CG6465/Naam/HDAC11/CG7860/GLS
GO:0008378	galactosyltransferase activity	3/589	27/12393	0.134761	0.134761	0.364541	3	2.33786	Plod/C1GalTA/CG12910
GO:0042054	histone methyltransferase activity	3/589	27/12393	0.134761	0.134761	0.364541	3	2.33786	Art4/PR-Set7/NSD
GO:0000268	peroxisome targeting sequence binding	1/589	3/12393	0.135922	0.135922	0.364541	1	7.01358	Pex5
GO:0001540	amyloid-beta binding	1/589	3/12393	0.135922	0.135922	0.364541	1	7.01358	CG3662
GO:0003681	bent DNA binding	1/589	3/12393	0.135922	0.135922	0.364541	1	7.01358	Pbp45
GO:0003939	L-iditol 2-dehydrogenase activity	1/589	3/12393	0.135922	0.135922	0.364541	1	7.01358	Sodh-2
GO:0003951	NAD+ kinase activity	1/589	3/12393	0.135922	0.135922	0.364541	1	7.01358	NADK
GO:0004067	asparaginase activity	1/589	3/12393	0.135922	0.135922	0.364541	1	7.01358	CG7860
GO:0004090	carbonyl reductase (NADPH) activity	1/589	3/12393	0.135922	0.135922	0.364541	1	7.01358	Dhrs4
GO:0004127	cytidylate kinase activity	1/589	3/12393	0.135922	0.135922	0.364541	1	7.01358	Cmpk
GO:0004365	glyceraldehyde-3-phosphate dehydrogenase (NAD+) (phosphorylating) activity	1/589	3/12393	0.135922	0.135922	0.364541	1	7.01358	Gapdh2
GO:0004828	serine-tRNA ligase activity	1/589	3/12393	0.135922	0.135922	0.364541	1	7.01358	SerRS-m
GO:0005275	amine transmembrane transporter activity	1/589	3/12393	0.135922	0.135922	0.364541	1	7.01358	w
GO:0005372	water transmembrane transporter activity	1/589	3/12393	0.135922	0.135922	0.364541	1	7.01358	Prip
GO:0005381	iron ion transmembrane transporter activity	1/589	3/12393	0.135922	0.135922	0.364541	1	7.01358	Zip99C
GO:0015185	gamma-aminobutyric acid transmembrane transporter activity	1/589	3/12393	0.135922	0.135922	0.364541	1	7.01358	VGAT
GO:0015187	glycine transmembrane transporter activity	1/589	3/12393	0.135922	0.135922	0.364541	1	7.01358	VGAT
GO:0015250	water channel activity	1/589	3/12393	0.135922	0.135922	0.364541	1	7.01358	Prip
GO:0015355	secondary active monocarboxylate transmembrane transporter activity	1/589	3/12393	0.135922	0.135922	0.364541	1	7.01358	VGAT
GO:0015439	ABC-type heme transporter activity	1/589	3/12393	0.135922	0.135922	0.364541	1	7.01358	CG4562
GO:0016421	CoA carboxylase activity	1/589	3/12393	0.135922	0.135922	0.364541	1	7.01358	ACC
GO:0016639	oxidoreductase activity, acting on the CH-NH2 group of donors, NAD or NADP as acceptor	1/589	3/12393	0.135922	0.135922	0.364541	1	7.01358	CG9674
GO:0016880	acid-ammonia (or amide) ligase activity	1/589	3/12393	0.135922	0.135922	0.364541	1	7.01358	Gs1
GO:0022852	glycine-gated chloride ion channel activity	1/589	3/12393	0.135922	0.135922	0.364541	1	7.01358	CG12344
GO:0022883	zinc efflux transmembrane transporter activity	1/589	3/12393	0.135922	0.135922	0.364541	1	7.01358	ZnT35C
GO:0030882	lipid antigen binding	1/589	3/12393	0.135922	0.135922	0.364541	1	7.01358	Npc2a
GO:0035243	protein-arginine omega-N symmetric methyltransferase activity	1/589	3/12393	0.135922	0.135922	0.364541	1	7.01358	CG17726
GO:0035514	DNA demethylase activity	1/589	3/12393	0.135922	0.135922	0.364541	1	7.01358	CG4036
GO:0035516	oxidative DNA demethylase activity	1/589	3/12393	0.135922	0.135922	0.364541	1	7.01358	CG4036
GO:0035605	peptidyl-cysteine S-nitrosylase activity	1/589	3/12393	0.135922	0.135922	0.364541	1	7.01358	Gapdh2
GO:0042134	rRNA primary transcript binding	1/589	3/12393	0.135922	0.135922	0.364541	1	7.01358	CG6712
GO:0042799	histone H4K20 methyltransferase activity	1/589	3/12393	0.135922	0.135922	0.364541	1	7.01358	PR-Set7
GO:0043176	amine binding	1/589	3/12393	0.135922	0.135922	0.364541	1	7.01358	SerT
GO:0043891	glyceraldehyde-3-phosphate dehydrogenase (NAD(P)+) (phosphorylating) activity	1/589	3/12393	0.135922	0.135922	0.364541	1	7.01358	Gapdh2
GO:0046583	monoatomic cation efflux transmembrane transporter activity	1/589	3/12393	0.135922	0.135922	0.364541	1	7.01358	ZnT35C
GO:0048495	Roundabout binding	1/589	3/12393	0.135922	0.135922	0.364541	1	7.01358	comm
GO:0050308	sugar-phosphatase activity	1/589	3/12393	0.135922	0.135922	0.364541	1	7.01358	G6P
GO:0050567	glutaminyl-tRNA synthase (glutamine-hydrolyzing) activity	1/589	3/12393	0.135922	0.135922	0.364541	1	7.01358	GatB
GO:0050700	CARD domain binding	1/589	3/12393	0.135922	0.135922	0.364541	1	7.01358	Dronc
GO:0052720	class II DNA-(apurinic or apyrimidinic site) endonuclease activity	1/589	3/12393	0.135922	0.135922	0.364541	1	7.01358	CG6171
GO:0070700	BMP receptor binding	1/589	3/12393	0.135922	0.135922	0.364541	1	7.01358	cv-2
GO:0070891	lipoteichoic acid binding	1/589	3/12393	0.135922	0.135922	0.364541	1	7.01358	Npc2a
GO:0120015	sterol transfer activity	1/589	3/12393	0.135922	0.135922	0.364541	1	7.01358	Npc2a
GO:1990525	BIR domain binding	1/589	3/12393	0.135922	0.135922	0.364541	1	7.01358	hid
GO:0044183	protein folding chaperone	4/589	42/12393	0.137366	0.137366	0.367009	4	2.00388	Hsc70-2/CG7182/CG11267/Hsp60C
GO:0005534	galactose binding	2/589	14/12393	0.140865	0.140865	0.373506	2	3.00582	lectin-46Cb/lectin-46Ca
GO:0015605	organophosphate ester transmembrane transporter activity	2/589	14/12393	0.140865	0.140865	0.373506	2	3.00582	sll/w
GO:0038023	signaling receptor activity	24/589	400/12393	0.142404	0.142404	0.374747	24	1.26244	Or82a/NPFR/Octbeta3R/Lgr1/ort/Ir92a/MsR1/FMRFaR/Lkr/Or67a/CrzR/CG10738/AstC-R2/Ir76a/sNPF-R/ine/tkv/mthl15/Ret/Tre1/ptc/CG12344/unc-5/NtR
GO:0060089	molecular transducer activity	24/589	400/12393	0.142404	0.142404	0.374747	24	1.26244	Or82a/NPFR/Octbeta3R/Lgr1/ort/Ir92a/MsR1/FMRFaR/Lkr/Or67a/CrzR/CG10738/AstC-R2/Ir76a/sNPF-R/ine/tkv/mthl15/Ret/Tre1/ptc/CG12344/unc-5/NtR
GO:0005262	calcium channel activity	4/589	44/12393	0.155114	0.155114	0.392086	4	1.9128	CG1090/nan/nompC/Trpgamma
GO:0008509	monoatomic anion transmembrane transporter activity	4/589	44/12393	0.155114	0.155114	0.392086	4	1.9128	ort/CG12344/Vmat/SerT
GO:0051087	chaperone binding	4/589	44/12393	0.155114	0.155114	0.392086	4	1.9128	CG11267/CG7945/Hsp60C/Roe1
GO:0016874	ligase activity	10/589	146/12393	0.157062	0.157062	0.392086	10	1.44115	SerRS-m/e/GatB/TTLL5/AcCoAS/Gs1/Acsf2/ATPsyndelta/ACC/MetRS
GO:0022843	voltage-gated monoatomic cation channel activity	3/589	29/12393	0.157358	0.157358	0.392086	3	2.17663	CG18249/Irk2/Shal
GO:0003746	translation elongation factor activity	2/589	15/12393	0.15766	0.15766	0.392086	2	2.80543	CG2017/eEFSec
GO:0005126	cytokine receptor binding	2/589	15/12393	0.15766	0.15766	0.392086	2	2.80543	orion/egr
GO:0008307	structural constituent of muscle	2/589	15/12393	0.15766	0.15766	0.392086	2	2.80543	Scgbeta/fln
GO:0008483	transaminase activity	2/589	15/12393	0.15766	0.15766	0.392086	2	2.80543	CG8745/Got1
GO:0019955	cytokine binding	2/589	15/12393	0.15766	0.15766	0.392086	2	2.80543	tkv/cv-2
GO:0003924	GTPase activity	10/589	147/12393	0.161876	0.161876	0.392086	10	1.43134	CG2017/Arl2/Scp2/dnd/CG18528/Galphaf/CG10628/Ns4/Rab27/eEFSec
GO:0016772	transferase activity, transferring phosphorus-containing groups	28/589	484/12393	0.162927	0.162927	0.392086	28	1.21723	CG32944/Ak3/CG6834/CG6908/Lkb1/Nagk/RIOK2/CG10513/CG31098/CG10550/CHKov2/Cmpk/Pcyt2/CG5644/RIOK1/Ak1/Pka-C3/Wnk/CG31974/CG3008/tkv/Pect/Ret/PolZ1/Dgkepsilon/NADK/Dolk/Pask
GO:0005319	lipid transporter activity	5/589	61/12393	0.163195	0.163195	0.392086	5	1.72465	scramb2/CG32485/scramb1/Npc2a/wun2
GO:0015179	L-amino acid transmembrane transporter activity	4/589	45/12393	0.164294	0.164294	0.392086	4	1.87029	CG7888/JhI-21/w/VGAT
GO:0008238	exopeptidase activity	7/589	96/12393	0.171643	0.171643	0.392086	7	1.53422	superdeath/CG11951/CG14820/CG5282/CG31823/CG11961/CG17684
GO:0004089	carbonate dehydratase activity	2/589	16/12393	0.1748	0.1748	0.392086	2	2.63009	CAH2/CAH1
GO:0005385	zinc ion transmembrane transporter activity	2/589	16/12393	0.1748	0.1748	0.392086	2	2.63009	Zip99C/ZnT35C
GO:0035250	UDP-galactosyltransferase activity	2/589	16/12393	0.1748	0.1748	0.392086	2	2.63009	Plod/CG12910
GO:0042562	hormone binding	2/589	16/12393	0.1748	0.1748	0.392086	2	2.63009	Lgr1/CG15537
GO:0016829	lyase activity	9/589	132/12393	0.1764	0.1764	0.392086	9	1.4346	Gyc89Da/Gyc89Db/CAH2/CG10738/CG8745/CG5618/ACXC/CAH1/Ddc
GO:0003680	minor groove of adenine-thymine-rich DNA binding	1/589	4/12393	0.176999	0.176999	0.392086	1	5.26019	bab2
GO:0003823	antigen binding	1/589	4/12393	0.176999	0.176999	0.392086	1	5.26019	Npc2a
GO:0004165	delta(3)-delta(2)-enoyl-CoA isomerase activity	1/589	4/12393	0.176999	0.176999	0.392086	1	5.26019	Dci
GO:0004691	cAMP-dependent protein kinase activity	1/589	4/12393	0.176999	0.176999	0.392086	1	5.26019	Pka-C3
GO:0005024	transforming growth factor beta receptor activity	1/589	4/12393	0.176999	0.176999	0.392086	1	5.26019	tkv
GO:0005068	transmembrane receptor protein tyrosine kinase adaptor activity	1/589	4/12393	0.176999	0.176999	0.392086	1	5.26019	stumps
GO:0005119	smoothened binding	1/589	4/12393	0.176999	0.176999	0.392086	1	5.26019	ptc
GO:0005242	inward rectifier potassium channel activity	1/589	4/12393	0.176999	0.176999	0.392086	1	5.26019	Irk2
GO:0005521	lamin binding	1/589	4/12393	0.176999	0.176999	0.392086	1	5.26019	CG7744
GO:0008097	5S rRNA binding	1/589	4/12393	0.176999	0.176999	0.392086	1	5.26019	RpL5
GO:0008199	ferric iron binding	1/589	4/12393	0.176999	0.176999	0.392086	1	5.26019	Fer1HCH
GO:0008301	DNA binding, bending	1/589	4/12393	0.176999	0.176999	0.392086	1	5.26019	D
GO:0008469	histone arginine N-methyltransferase activity	1/589	4/12393	0.176999	0.176999	0.392086	1	5.26019	Art4
GO:0008559	ABC-type xenobiotic transporter activity	1/589	4/12393	0.176999	0.176999	0.392086	1	5.26019	Mdr50
GO:0015173	aromatic amino acid transmembrane transporter activity	1/589	4/12393	0.176999	0.176999	0.392086	1	5.26019	w
GO:0015925	galactosidase activity	1/589	4/12393	0.176999	0.176999	0.392086	1	5.26019	Ect3
GO:0016885	ligase activity, forming carbon-carbon bonds	1/589	4/12393	0.176999	0.176999	0.392086	1	5.26019	ACC
GO:0017150	tRNA dihydrouridine synthase activity	1/589	4/12393	0.176999	0.176999	0.392086	1	5.26019	CG10463
GO:0019825	oxygen binding	1/589	4/12393	0.176999	0.176999	0.392086	1	5.26019	glob1
GO:0030228	lipoprotein particle receptor activity	1/589	4/12393	0.176999	0.176999	0.392086	1	5.26019	ptc
GO:0033612	receptor serine/threonine kinase binding	1/589	4/12393	0.176999	0.176999	0.392086	1	5.26019	cv-2
GO:0043394	proteoglycan binding	1/589	4/12393	0.176999	0.176999	0.392086	1	5.26019	cv-2
GO:0043395	heparan sulfate proteoglycan binding	1/589	4/12393	0.176999	0.176999	0.392086	1	5.26019	cv-2
GO:0050699	WW domain binding	1/589	4/12393	0.176999	0.176999	0.392086	1	5.26019	comm
GO:0070679	inositol 1,4,5 trisphosphate binding	1/589	4/12393	0.176999	0.176999	0.392086	1	5.26019	Trpgamma
GO:0070696	transmembrane receptor protein serine/threonine kinase binding	1/589	4/12393	0.176999	0.176999	0.392086	1	5.26019	cv-2
GO:0097108	hedgehog family protein binding	1/589	4/12393	0.176999	0.176999	0.392086	1	5.26019	ptc
GO:0098821	BMP receptor activity	1/589	4/12393	0.176999	0.176999	0.392086	1	5.26019	tkv
GO:0106413	dihydrouridine synthase activity	1/589	4/12393	0.176999	0.176999	0.392086	1	5.26019	CG10463
GO:0140939	histone H4 methyltransferase activity	1/589	4/12393	0.176999	0.176999	0.392086	1	5.26019	PR-Set7
GO:0015081	sodium ion transmembrane transporter activity	7/589	98/12393	0.184441	0.184441	0.407282	7	1.50291	CG1090/bumpel/kumpel/ine/rumpel/Vmat/SerT
GO:0016773	phosphotransferase activity, alcohol group as acceptor	21/589	358/12393	0.187323	0.187323	0.412347	21	1.23423	CG32944/CG6834/CG6908/Lkb1/RIOK2/CG10513/CG31098/CG10550/CHKov2/CG5644/RIOK1/Pka-C3/Wnk/CG31974/CG3008/tkv/Ret/Dgkepsilon/NADK/Dolk/Pask
GO:0022836	gated channel activity	12/589	189/12393	0.188948	0.188948	0.413323	12	1.33592	CG18249/ort/Ir92a/Irk2/nan/Shal/Ir76a/nompC/Trpgamma/CG12344/Ir48b/NtR
GO:0022839	monoatomic ion gated channel activity	12/589	189/12393	0.188948	0.188948	0.413323	12	1.33592	CG18249/ort/Ir92a/Irk2/nan/Shal/Ir76a/nompC/Trpgamma/CG12344/Ir48b/NtR
GO:0061134	peptidase regulator activity	7/589	99/12393	0.190984	0.190984	0.416476	7	1.48773	Timp/Spn88Ea/Kaz1-ORFB/CG31778/Tep1/CG13748/CG17739
GO:0003796	lysozyme activity	2/589	17/12393	0.192216	0.192216	0.417862	2	2.47538	CG16799/CG11159
GO:0005230	extracellular ligand-gated monoatomic ion channel activity	4/589	48/12393	0.192928	0.192928	0.418109	4	1.7534	ort/Ir92a/CG12344/NtR
GO:0043021	ribonucleoprotein complex binding	5/589	65/12393	0.195593	0.195593	0.422578	5	1.61852	Clbn/RpS21/Rack1/Nmd3/CG5033
GO:0008375	acetylglucosaminyltransferase activity	2/589	18/12393	0.209843	0.209843	0.427368	2	2.33786	fng/CG9109
GO:0140938	histone H3 methyltransferase activity	2/589	18/12393	0.209843	0.209843	0.427368	2	2.33786	Art4/NSD
GO:0015399	primary active transmembrane transporter activity	9/589	139/12393	0.216001	0.216001	0.427368	9	1.36235	Mrp4/VhaPPA1-1/CG4562/Cyt-c1L/E23/CG5853/w/Mdr50/Vha36-1
GO:0001965	G-protein alpha-subunit binding	1/589	5/12393	0.216126	0.216126	0.427368	1	4.20815	loco
GO:0004144	diacylglycerol O-acyltransferase activity	1/589	5/12393	0.216126	0.216126	0.427368	1	4.20815	CG1941
GO:0004185	serine-type carboxypeptidase activity	1/589	5/12393	0.216126	0.216126	0.427368	1	4.20815	CG31823
GO:0004376	glycolipid mannosyltransferase activity	1/589	5/12393	0.216126	0.216126	0.427368	1	4.20815	Alg11
GO:0004675	transmembrane receptor protein serine/threonine kinase activity	1/589	5/12393	0.216126	0.216126	0.427368	1	4.20815	tkv
GO:0004784	superoxide dismutase activity	1/589	5/12393	0.216126	0.216126	0.427368	1	4.20815	Sod3
GO:0004865	protein serine/threonine phosphatase inhibitor activity	1/589	5/12393	0.216126	0.216126	0.427368	1	4.20815	CG4497
GO:0005080	protein kinase C binding	1/589	5/12393	0.216126	0.216126	0.427368	1	4.20815	Rack1
GO:0005315	inorganic phosphate transmembrane transporter activity	1/589	5/12393	0.216126	0.216126	0.427368	1	4.20815	Dic1
GO:0005337	nucleoside transmembrane transporter activity	1/589	5/12393	0.216126	0.216126	0.427368	1	4.20815	Ent1
GO:0008011	structural constituent of pupal chitin-based cuticle	1/589	5/12393	0.216126	0.216126	0.427368	1	4.20815	Edg78E
GO:0008261	allatostatin receptor activity	1/589	5/12393	0.216126	0.216126	0.427368	1	4.20815	AstC-R2
GO:0008273	calcium, potassium:sodium antiporter activity	1/589	5/12393	0.216126	0.216126	0.427368	1	4.20815	CG1090
GO:0008379	thioredoxin peroxidase activity	1/589	5/12393	0.216126	0.216126	0.427368	1	4.20815	Jafrac2
GO:0008395	steroid hydroxylase activity	1/589	5/12393	0.216126	0.216126	0.427368	1	4.20815	shd
GO:0015279	store-operated calcium channel activity	1/589	5/12393	0.216126	0.216126	0.427368	1	4.20815	Trpgamma
GO:0015295	solute:proton symporter activity	1/589	5/12393	0.216126	0.216126	0.427368	1	4.20815	VGAT
GO:0015651	quaternary ammonium group transmembrane transporter activity	1/589	5/12393	0.216126	0.216126	0.427368	1	4.20815	SLC22A
GO:0016721	oxidoreductase activity, acting on superoxide radicals as acceptor	1/589	5/12393	0.216126	0.216126	0.427368	1	4.20815	Sod3
GO:0019203	carbohydrate phosphatase activity	1/589	5/12393	0.216126	0.216126	0.427368	1	4.20815	G6P
GO:0030337	DNA polymerase processivity factor activity	1/589	5/12393	0.216126	0.216126	0.427368	1	4.20815	PCNA2
GO:0031210	phosphatidylcholine binding	1/589	5/12393	0.216126	0.216126	0.427368	1	4.20815	Pcyt2
GO:0032813	tumor necrosis factor receptor superfamily binding	1/589	5/12393	0.216126	0.216126	0.427368	1	4.20815	egr
GO:0045129	NAD-independent histone deacetylase activity	1/589	5/12393	0.216126	0.216126	0.427368	1	4.20815	HDAC11
GO:0062105	RNA 2'-O-methyltransferase activity	1/589	5/12393	0.216126	0.216126	0.427368	1	4.20815	CG18048
GO:0070573	metallodipeptidase activity	1/589	5/12393	0.216126	0.216126	0.427368	1	4.20815	CG5282
GO:0099104	potassium channel activator activity	1/589	5/12393	0.216126	0.216126	0.427368	1	4.20815	CG18249
GO:0016860	intramolecular oxidoreductase activity	3/589	34/12393	0.218086	0.218086	0.430029	3	1.85654	Dci/Pgi/GstE14
GO:0004867	serine-type endopeptidase inhibitor activity	5/589	68/12393	0.221231	0.221231	0.435004	5	1.54711	Spn88Ea/Kaz1-ORFB/CG31778/CG13748/CG17739
GO:0140101	catalytic activity, acting on a tRNA	6/589	86/12393	0.224496	0.224496	0.440188	6	1.46796	CG18048/Dtd/SerRS-m/GatB/CG10463/MetRS
GO:0018024	histone lysine N-methyltransferase activity	2/589	19/12393	0.227622	0.227622	0.442599	2	2.21482	PR-Set7/NSD
GO:0042826	histone deacetylase binding	2/589	19/12393	0.227622	0.227622	0.442599	2	2.21482	Caf1-55/CG18213
GO:0140658	ATP-dependent chromatin remodeler activity	2/589	19/12393	0.227622	0.227622	0.442599	2	2.21482	CG10445/lds
GO:0008514	organic anion transmembrane transporter activity	8/589	123/12393	0.230429	0.230429	0.446252	8	1.3685	Dic1/sll/Rift/CG7888/JhI-21/w/CG14196/VGAT
GO:0008408	3'-5' exonuclease activity	3/589	35/12393	0.230776	0.230776	0.446252	3	1.80349	Rrp6/CG6171/CG6833
GO:0003724	RNA helicase activity	4/589	52/12393	0.233247	0.233247	0.449056	4	1.61852	Gem3/kz/Rs1/Dbp80
GO:0008235	metalloexopeptidase activity	5/589	70/12393	0.23886	0.23886	0.449056	5	1.50291	superdeath/CG11951/CG14820/CG5282/CG11961
GO:0016810	hydrolase activity, acting on carbon-nitrogen (but not peptide) bonds	6/589	88/12393	0.240156	0.240156	0.449056	6	1.4346	CG6465/Adgf-D/Naam/HDAC11/CG7860/GLS
GO:0015267	channel activity	16/589	276/12393	0.24069	0.24069	0.449056	16	1.21975	CG1090/CG18249/ort/Ir92a/Irk2/Rh50/nan/Shal/Ir76a/nompC/Trpgamma/ATPsyndelta/CG12344/Prip/Ir48b/NtR
GO:0022803	passive transmembrane transporter activity	16/589	276/12393	0.24069	0.24069	0.449056	16	1.21975	CG1090/CG18249/ort/Ir92a/Irk2/Rh50/nan/Shal/Ir76a/nompC/Trpgamma/ATPsyndelta/CG12344/Prip/Ir48b/NtR
GO:0008186	ATP-dependent activity, acting on RNA	4/589	53/12393	0.243635	0.243635	0.449056	4	1.58798	Gem3/kz/Rs1/Dbp80
GO:0019783	ubiquitin-like protein peptidase activity	4/589	53/12393	0.243635	0.243635	0.449056	4	1.58798	CG2224/CG7857/CG1503/Den1
GO:0048029	monosaccharide binding	4/589	53/12393	0.243635	0.243635	0.449056	4	1.58798	Plod/Pgi/lectin-46Cb/lectin-46Ca
GO:0003725	double-stranded RNA binding	2/589	20/12393	0.245498	0.245498	0.449056	2	2.10407	Son/CG5641
GO:0051787	misfolded protein binding	2/589	20/12393	0.245498	0.245498	0.449056	2	2.10407	Hsc70-2/CG7182
GO:0140103	catalytic activity, acting on a glycoprotein	2/589	20/12393	0.245498	0.245498	0.449056	2	2.10407	C1GalTA/FucT6
GO:0001006	RNA polymerase III type 3 promoter sequence-specific DNA binding	1/589	6/12393	0.253396	0.253396	0.449056	1	3.50679	Pbp45
GO:0004022	alcohol dehydrogenase (NAD+) activity	1/589	6/12393	0.253396	0.253396	0.449056	1	3.50679	Adh
GO:0004046	aminoacylase activity	1/589	6/12393	0.253396	0.253396	0.449056	1	3.50679	CG6465
GO:0004143	diacylglycerol kinase activity	1/589	6/12393	0.253396	0.253396	0.449056	1	3.50679	Dgkepsilon
GO:0004322	ferroxidase activity	1/589	6/12393	0.253396	0.253396	0.449056	1	3.50679	Fer1HCH
GO:0004989	octopamine receptor activity	1/589	6/12393	0.253396	0.253396	0.449056	1	3.50679	Octbeta3R
GO:0005104	fibroblast growth factor receptor binding	1/589	6/12393	0.253396	0.253396	0.449056	1	3.50679	stumps
GO:0008526	phosphatidylinositol transfer activity	1/589	6/12393	0.253396	0.253396	0.449056	1	3.50679	CG32485
GO:0015485	cholesterol binding	1/589	6/12393	0.253396	0.253396	0.449056	1	3.50679	Npc2a
GO:0016500	protein-hormone receptor activity	1/589	6/12393	0.253396	0.253396	0.449056	1	3.50679	Lgr1
GO:0016724	oxidoreductase activity, acting on metal ions, oxygen as acceptor	1/589	6/12393	0.253396	0.253396	0.449056	1	3.50679	Fer1HCH
GO:0016861	intramolecular oxidoreductase activity, interconverting aldoses and ketoses	1/589	6/12393	0.253396	0.253396	0.449056	1	3.50679	Pgi
GO:0030621	U4 snRNA binding	1/589	6/12393	0.253396	0.253396	0.449056	1	3.50679	U4-U6-60K
GO:0046975	histone H3K36 methyltransferase activity	1/589	6/12393	0.253396	0.253396	0.449056	1	3.50679	NSD
GO:0047498	calcium-dependent phospholipase A2 activity	1/589	6/12393	0.253396	0.253396	0.449056	1	3.50679	CG3009
GO:0061578	K63-linked deubiquitinase activity	1/589	6/12393	0.253396	0.253396	0.449056	1	3.50679	CG2224
GO:0070008	serine-type exopeptidase activity	1/589	6/12393	0.253396	0.253396	0.449056	1	3.50679	CG31823
GO:0070411	I-SMAD binding	1/589	6/12393	0.253396	0.253396	0.449056	1	3.50679	tkv
GO:0070840	dynein complex binding	1/589	6/12393	0.253396	0.253396	0.449056	1	3.50679	dtr
GO:0099095	ligand-gated monoatomic anion channel activity	1/589	6/12393	0.253396	0.253396	0.449056	1	3.50679	CG12344
GO:0099103	channel activator activity	1/589	6/12393	0.253396	0.253396	0.449056	1	3.50679	CG18249
GO:0140492	metal-dependent deubiquitinase activity	1/589	6/12393	0.253396	0.253396	0.449056	1	3.50679	CG2224
GO:0000049	tRNA binding	3/589	37/12393	0.256528	0.256528	0.452316	3	1.70601	SerRS-m/Clbn/l(1)G0020
GO:0016620	oxidoreductase activity, acting on the aldehyde or oxo group of donors, NAD or NADP as acceptor	3/589	37/12393	0.256528	0.256528	0.452316	3	1.70601	CG9467/Adh/Gapdh2
GO:0001671	ATPase activator activity	2/589	21/12393	0.263422	0.263422	0.460989	2	2.00388	Dph4/mrn
GO:0016831	carboxy-lyase activity	2/589	21/12393	0.263422	0.263422	0.460989	2	2.00388	CG5618/Ddc
GO:0016893	endonuclease activity, active with either ribo- or deoxyribonucleic acids and producing 5'-phosphomonoesters	2/589	21/12393	0.263422	0.263422	0.460989	2	2.00388	CG6171/AGO2
GO:0003727	single-stranded RNA binding	3/589	38/12393	0.26955	0.26955	0.470535	3	1.66111	Rbp4/Rrp6/AGO2
GO:0042802	identical protein binding	9/589	148/12393	0.271388	0.271388	0.472566	9	1.2795	FoxP/Caf1-55/Acph-1/Dronc/Blos2/byn/rau/Adh/Roe1
GO:0019842	vitamin binding	5/589	74/12393	0.275163	0.275163	0.474713	5	1.42167	Plod/CG8745/CG5618/Ddc/Got1
GO:0015085	calcium ion transmembrane transporter activity	4/589	56/12393	0.275363	0.275363	0.474713	4	1.50291	CG1090/nan/nompC/Trpgamma
GO:0016209	antioxidant activity	4/589	56/12393	0.275363	0.275363	0.474713	4	1.50291	glob1/Jafrac2/CG12896/Sod3
GO:0015035	protein-disulfide reductase activity	2/589	22/12393	0.28135	0.28135	0.474713	2	1.9128	Txl/TrxT
GO:0019199	transmembrane receptor protein kinase activity	2/589	22/12393	0.28135	0.28135	0.474713	2	1.9128	tkv/Ret
GO:0005244	voltage-gated monoatomic ion channel activity	3/589	39/12393	0.282643	0.282643	0.474713	3	1.61852	CG18249/Irk2/Shal
GO:0022832	voltage-gated channel activity	3/589	39/12393	0.282643	0.282643	0.474713	3	1.61852	CG18249/Irk2/Shal
GO:0001530	lipopolysaccharide binding	1/589	7/12393	0.288897	0.288897	0.474713	1	3.00582	Npc2a
GO:0002039	p53 binding	1/589	7/12393	0.288897	0.288897	0.474713	1	3.00582	Ubc6
GO:0003906	DNA-(apurinic or apyrimidinic site) endonuclease activity	1/589	7/12393	0.288897	0.288897	0.474713	1	3.00582	CG6171
GO:0004690	cyclic nucleotide-dependent protein kinase activity	1/589	7/12393	0.288897	0.288897	0.474713	1	3.00582	Pka-C3
GO:0005092	GDP-dissociation inhibitor activity	1/589	7/12393	0.288897	0.288897	0.474713	1	3.00582	loco
GO:0008253	5'-nucleotidase activity	1/589	7/12393	0.288897	0.288897	0.474713	1	3.00582	Nt5a
GO:0008417	fucosyltransferase activity	1/589	7/12393	0.288897	0.288897	0.474713	1	3.00582	FucT6
GO:0015114	phosphate ion transmembrane transporter activity	1/589	7/12393	0.288897	0.288897	0.474713	1	3.00582	CG10483
GO:0015140	malate transmembrane transporter activity	1/589	7/12393	0.288897	0.288897	0.474713	1	3.00582	Dic1
GO:0015248	sterol transporter activity	1/589	7/12393	0.288897	0.288897	0.474713	1	3.00582	Npc2a
GO:0017046	peptide hormone binding	1/589	7/12393	0.288897	0.288897	0.474713	1	3.00582	CG15537
GO:0035241	protein-arginine omega-N monomethyltransferase activity	1/589	7/12393	0.288897	0.288897	0.474713	1	3.00582	Art4
GO:0070273	phosphatidylinositol-4-phosphate binding	1/589	7/12393	0.288897	0.288897	0.474713	1	3.00582	ptc
GO:0070739	protein-glutamic acid ligase activity	1/589	7/12393	0.288897	0.288897	0.474713	1	3.00582	TTLL5
GO:0070740	tubulin-glutamic acid ligase activity	1/589	7/12393	0.288897	0.288897	0.474713	1	3.00582	TTLL5
GO:0097153	cysteine-type endopeptidase activity involved in apoptotic process	1/589	7/12393	0.288897	0.288897	0.474713	1	3.00582	Dronc
GO:0140824	thioredoxin-dependent peroxiredoxin activity	1/589	7/12393	0.288897	0.288897	0.474713	1	3.00582	Jafrac2
GO:0140678	molecular function inhibitor activity	12/589	210/12393	0.297088	0.297088	0.487029	12	1.20233	Timp/Spn88Ea/Kaz1-ORFB/Rabex-5/Rcc1/Wnk/CG31778/CG4497/Sfp33A3/Tep1/CG13748/CG17739
GO:0061783	peptidoglycan muralytic activity	2/589	23/12393	0.29924	0.29924	0.489411	2	1.82963	CG16799/CG11159
GO:0140098	catalytic activity, acting on RNA	15/589	270/12393	0.303559	0.303559	0.495317	15	1.16893	CG18048/CG9667/CG14683/Dtd/Rrp6/SerRS-m/GatB/Gem3/AGO2/CG14100/CG10463/kz/Rs1/MetRS/Dbp80
GO:0015171	amino acid transmembrane transporter activity	4/589	59/12393	0.307717	0.307717	0.500301	4	1.42649	CG7888/JhI-21/w/VGAT
GO:0140640	catalytic activity, acting on a nucleic acid	21/589	390/12393	0.308042	0.308042	0.500301	21	1.13296	CG18048/CG10445/lds/CG9667/CG14683/Dtd/Rrp6/SerRS-m/CG6171/GatB/Gem3/AGO2/CG14100/CG4036/Drep4/CG10463/kz/PolZ1/Rs1/MetRS/Dbp80
GO:0005342	organic acid transmembrane transporter activity	6/589	97/12393	0.313983	0.313983	0.5065	6	1.30149	Dic1/CG7888/JhI-21/w/CG14196/VGAT
GO:0046943	carboxylic acid transmembrane transporter activity	6/589	97/12393	0.313983	0.313983	0.5065	6	1.30149	Dic1/CG7888/JhI-21/w/CG14196/VGAT
GO:0046915	transition metal ion transmembrane transporter activity	2/589	24/12393	0.317056	0.317056	0.5065	2	1.7534	Zip99C/ZnT35C
GO:0019904	protein domain specific binding	5/589	79/12393	0.321948	0.321948	0.5065	5	1.33169	Ubc6/Dronc/comm/hid/ICA69
GO:0000992	RNA polymerase III cis-regulatory region sequence-specific DNA binding	1/589	8/12393	0.322713	0.322713	0.5065	1	2.63009	Pbp45
GO:0001016	RNA polymerase III transcription regulatory region sequence-specific DNA binding	1/589	8/12393	0.322713	0.322713	0.5065	1	2.63009	Pbp45
GO:0015131	oxaloacetate transmembrane transporter activity	1/589	8/12393	0.322713	0.322713	0.5065	1	2.63009	Dic1
GO:0016805	dipeptidase activity	1/589	8/12393	0.322713	0.322713	0.5065	1	2.63009	CG5282
GO:0017070	U6 snRNA binding	1/589	8/12393	0.322713	0.322713	0.5065	1	2.63009	U4-U6-60K
GO:0031683	G-protein beta/gamma-subunit complex binding	1/589	8/12393	0.322713	0.322713	0.5065	1	2.63009	Galphaf
GO:0032794	GTPase activating protein binding	1/589	8/12393	0.322713	0.322713	0.5065	1	2.63009	eEFSec
GO:0035197	siRNA binding	1/589	8/12393	0.322713	0.322713	0.5065	1	2.63009	AGO2
GO:0042171	lysophosphatidic acid acyltransferase activity	1/589	8/12393	0.322713	0.322713	0.5065	1	2.63009	EndoA
GO:0070181	small ribosomal subunit rRNA binding	1/589	8/12393	0.322713	0.322713	0.5065	1	2.63009	mRpS18A
GO:0070182	DNA polymerase binding	1/589	8/12393	0.322713	0.322713	0.5065	1	2.63009	PCNA2
GO:0015645	fatty acid ligase activity	2/589	25/12393	0.334764	0.334764	0.520536	2	1.68326	AcCoAS/Acsf2
GO:0070851	growth factor receptor binding	2/589	25/12393	0.334764	0.334764	0.520536	2	1.68326	stumps/spi
GO:0120013	lipid transfer activity	2/589	25/12393	0.334764	0.334764	0.520536	2	1.68326	CG32485/Npc2a
GO:0004601	peroxidase activity	3/589	43/12393	0.335374	0.335374	0.520536	3	1.46796	glob1/Jafrac2/CG12896
GO:0016684	oxidoreductase activity, acting on peroxide as acceptor	3/589	43/12393	0.335374	0.335374	0.520536	3	1.46796	glob1/Jafrac2/CG12896
GO:0051082	unfolded protein binding	5/589	81/12393	0.34093	0.34093	0.521945	5	1.29881	CG10286/Hsc70-2/CG7182/CG11267/Roe1
GO:0005267	potassium channel activity	3/589	44/12393	0.348564	0.348564	0.521945	3	1.4346	CG18249/Irk2/Shal
GO:0005216	monoatomic ion channel activity	14/589	259/12393	0.348785	0.348785	0.521945	14	1.13734	CG1090/CG18249/ort/Ir92a/Irk2/nan/Shal/Ir76a/nompC/Trpgamma/ATPsyndelta/CG12344/Ir48b/NtR
GO:0015079	potassium ion transmembrane transporter activity	4/589	63/12393	0.351358	0.351358	0.521945	4	1.33592	CG1090/CG18249/Irk2/Shal
GO:0005254	chloride channel activity	2/589	26/12393	0.352334	0.352334	0.521945	2	1.61852	ort/CG12344
GO:0008028	monocarboxylic acid transmembrane transporter activity	2/589	26/12393	0.352334	0.352334	0.521945	2	1.61852	CG14196/VGAT
GO:0016278	lysine N-methyltransferase activity	2/589	26/12393	0.352334	0.352334	0.521945	2	1.61852	PR-Set7/NSD
GO:0016279	protein-lysine N-methyltransferase activity	2/589	26/12393	0.352334	0.352334	0.521945	2	1.61852	PR-Set7/NSD
GO:0016405	CoA-ligase activity	2/589	26/12393	0.352334	0.352334	0.521945	2	1.61852	AcCoAS/Acsf2
GO:0099106	ion channel regulator activity	2/589	26/12393	0.352334	0.352334	0.521945	2	1.61852	CG18249/Wnk
GO:0000295	adenine nucleotide transmembrane transporter activity	1/589	9/12393	0.354923	0.354923	0.521945	1	2.33786	sll
GO:0002020	protease binding	1/589	9/12393	0.354923	0.354923	0.521945	1	2.33786	Timp
GO:0003887	DNA-directed DNA polymerase activity	1/589	9/12393	0.354923	0.354923	0.521945	1	2.33786	PolZ1
GO:0005154	epidermal growth factor receptor binding	1/589	9/12393	0.354923	0.354923	0.521945	1	2.33786	spi
GO:0008121	ubiquinol-cytochrome-c reductase activity	1/589	9/12393	0.354923	0.354923	0.521945	1	2.33786	Cyt-c1L
GO:0008198	ferrous iron binding	1/589	9/12393	0.354923	0.354923	0.521945	1	2.33786	Fer1HCH
GO:0008252	nucleotidase activity	1/589	9/12393	0.354923	0.354923	0.521945	1	2.33786	Nt5a
GO:0009982	pseudouridine synthase activity	1/589	9/12393	0.354923	0.354923	0.521945	1	2.33786	Pus1
GO:0015117	thiosulfate transmembrane transporter activity	1/589	9/12393	0.354923	0.354923	0.521945	1	2.33786	Dic1
GO:0016411	acylglycerol O-acyltransferase activity	1/589	9/12393	0.354923	0.354923	0.521945	1	2.33786	CG1941
GO:0016670	oxidoreductase activity, acting on a sulfur group of donors, oxygen as acceptor	1/589	9/12393	0.354923	0.354923	0.521945	1	2.33786	CG7966
GO:0016884	carbon-nitrogen ligase activity, with glutamine as amido-N-donor	1/589	9/12393	0.354923	0.354923	0.521945	1	2.33786	GatB
GO:0034061	DNA polymerase activity	1/589	9/12393	0.354923	0.354923	0.521945	1	2.33786	PolZ1
GO:0036402	proteasome-activating activity	1/589	9/12393	0.354923	0.354923	0.521945	1	2.33786	Rpt3R
GO:0045131	pre-mRNA branch point binding	1/589	9/12393	0.354923	0.354923	0.521945	1	2.33786	snRNA:U12
GO:0046983	protein dimerization activity	19/589	361/12393	0.356225	0.356225	0.522763	19	1.10741	mia/Fer1/FoxP/His4r/Caf1-55/Fer2/Gyc89Db/E(spl)m3-HLH/Acph-1/Dronc/Blos2/byn/Max/His3.3A/rau/Adh/Sidpn/Roe1/Gpa2
GO:0005096	GTPase activator activity	5/589	83/12393	0.359991	0.359991	0.527183	5	1.26751	plx/CG5916/loco/Tbc1d15-17/RhoGAP102A
GO:0008237	metallopeptidase activity	8/589	142/12393	0.362703	0.362703	0.530046	8	1.18539	superdeath/CG11951/CG2224/CG14820/CG5282/CG5131/CG11961/stl
GO:0019900	kinase binding	6/589	103/12393	0.365065	0.365065	0.532387	6	1.22567	stumps/SNF4Agamma/CG10508/Rack1/Slmap/Sin1
GO:0019901	protein kinase binding	5/589	84/12393	0.369535	0.369535	0.537785	5	1.25243	stumps/SNF4Agamma/Rack1/Slmap/Sin1
GO:0004553	hydrolase activity, hydrolyzing O-glycosyl compounds	5/589	85/12393	0.379082	0.379082	0.546259	5	1.23769	Ect3/Cht10/CG16799/CG11159/Treh
GO:0019001	guanyl nucleotide binding	9/589	165/12393	0.384629	0.384629	0.546259	9	1.14768	CG2017/Arl2/dnd/CG18528/Galphaf/CG10628/Ns4/Rab27/eEFSec
GO:0003993	acid phosphatase activity	1/589	10/12393	0.385603	0.385603	0.546259	1	2.10407	Acph-1
GO:0004407	histone deacetylase activity	1/589	10/12393	0.385603	0.385603	0.546259	1	2.10407	HDAC11
GO:0004568	chitinase activity	1/589	10/12393	0.385603	0.385603	0.546259	1	2.10407	Cht10
GO:0004623	phospholipase A2 activity	1/589	10/12393	0.385603	0.385603	0.546259	1	2.10407	CG3009
GO:0015175	neutral L-amino acid transmembrane transporter activity	1/589	10/12393	0.385603	0.385603	0.546259	1	2.10407	VGAT
GO:0030971	receptor tyrosine kinase binding	1/589	10/12393	0.385603	0.385603	0.546259	1	2.10407	stumps
GO:0033558	protein lysine deacetylase activity	1/589	10/12393	0.385603	0.385603	0.546259	1	2.10407	HDAC11
GO:0046332	SMAD binding	1/589	10/12393	0.385603	0.385603	0.546259	1	2.10407	tkv
GO:0004180	carboxypeptidase activity	2/589	28/12393	0.386957	0.386957	0.546259	2	1.50291	CG14820/CG31823
GO:0004620	phospholipase activity	2/589	28/12393	0.386957	0.386957	0.546259	2	1.50291	lama/CG3009
GO:0004527	exonuclease activity	3/589	47/12393	0.387913	0.387913	0.546259	3	1.34303	Rrp6/CG6171/CG6833
GO:0051536	iron-sulfur cluster binding	3/589	47/12393	0.387913	0.387913	0.546259	3	1.34303	CG6345/CG9674/CG4199
GO:0051540	metal cluster binding	3/589	47/12393	0.387913	0.387913	0.546259	3	1.34303	CG6345/CG9674/CG4199
GO:0015078	proton transmembrane transporter activity	5/589	86/12393	0.388624	0.388624	0.546259	5	1.2233	VhaPPA1-1/Cyt-c1L/ATPsyndelta/VGAT/Vha36-1
GO:0042393	histone binding	5/589	86/12393	0.388624	0.388624	0.546259	5	1.2233	CG1218/Caf1-55/Set/upSET/D12
GO:0005261	monoatomic cation channel activity	9/589	166/12393	0.391463	0.391463	0.549147	9	1.14076	CG1090/CG18249/Irk2/nan/Shal/nompC/Trpgamma/ATPsyndelta/NtR
GO:0008173	RNA methyltransferase activity	3/589	48/12393	0.400912	0.400912	0.560577	3	1.31505	CG18048/CG14683/CG14100
GO:0016301	kinase activity	17/589	330/12393	0.401407	0.401407	0.560577	17	1.08392	CG32944/Ak3/Lkb1/Nagk/RIOK2/Cmpk/RIOK1/Ak1/Pka-C3/Wnk/CG3008/tkv/Ret/Dgkepsilon/NADK/Dolk/Pask
GO:0004725	protein tyrosine phosphatase activity	2/589	29/12393	0.403965	0.403965	0.560577	2	1.45109	CG10089/cdc14
GO:0008374	O-acyltransferase activity	2/589	29/12393	0.403965	0.403965	0.560577	2	1.45109	CG8112/CG1941
GO:0016903	oxidoreductase activity, acting on the aldehyde or oxo group of donors	3/589	49/12393	0.413832	0.413832	0.560577	3	1.28821	CG9467/Adh/Gapdh2
GO:0004000	adenosine deaminase activity	1/589	11/12393	0.414827	0.414827	0.560577	1	1.9128	Adgf-D
GO:0005328	neurotransmitter:sodium symporter activity	1/589	11/12393	0.414827	0.414827	0.560577	1	1.9128	ine
GO:0015020	glucuronosyltransferase activity	1/589	11/12393	0.414827	0.414827	0.560577	1	1.9128	CG3253
GO:0016263	glycoprotein-N-acetylgalactosamine 3-beta-galactosyltransferase activity	1/589	11/12393	0.414827	0.414827	0.560577	1	1.9128	C1GalTA
GO:0016638	oxidoreductase activity, acting on the CH-NH2 group of donors	1/589	11/12393	0.414827	0.414827	0.560577	1	1.9128	CG9674
GO:0016646	oxidoreductase activity, acting on the CH-NH group of donors, NAD or NADP as acceptor	1/589	11/12393	0.414827	0.414827	0.560577	1	1.9128	Dhfr
GO:0016888	endodeoxyribonuclease activity, producing 5'-phosphomonoesters	1/589	11/12393	0.414827	0.414827	0.560577	1	1.9128	CG6171
GO:0022821	solute:potassium antiporter activity	1/589	11/12393	0.414827	0.414827	0.560577	1	1.9128	CG1090
GO:0022848	acetylcholine-gated monoatomic cation-selective channel activity	1/589	11/12393	0.414827	0.414827	0.560577	1	1.9128	NtR
GO:0035615	clathrin adaptor activity	1/589	11/12393	0.414827	0.414827	0.560577	1	1.9128	AP-1mu
GO:0070735	protein-glycine ligase activity	1/589	11/12393	0.414827	0.414827	0.560577	1	1.9128	TTLL5
GO:0071617	lysophospholipid acyltransferase activity	1/589	11/12393	0.414827	0.414827	0.560577	1	1.9128	EndoA
GO:0140767	enzyme-substrate adaptor activity	1/589	11/12393	0.414827	0.414827	0.560577	1	1.9128	Fbxo42
GO:1990756	ubiquitin ligase-substrate adaptor activity	1/589	11/12393	0.414827	0.414827	0.560577	1	1.9128	Fbxo42
GO:0004984	olfactory receptor activity	4/589	69/12393	0.416726	0.416726	0.562058	4	1.21975	Or82a/Ir92a/Or67a/Ir76a
GO:0005253	monoatomic anion channel activity	2/589	30/12393	0.420743	0.420743	0.563136	2	1.40272	ort/CG12344
GO:0016878	acid-thiol ligase activity	2/589	30/12393	0.420743	0.420743	0.563136	2	1.40272	AcCoAS/Acsf2
GO:0030295	protein kinase activator activity	2/589	30/12393	0.420743	0.420743	0.563136	2	1.40272	Lkb1/Sin1
GO:1901682	sulfur compound transmembrane transporter activity	2/589	30/12393	0.420743	0.420743	0.563136	2	1.40272	Dic1/sll
GO:0016298	lipase activity	5/589	91/12393	0.436089	0.436089	0.572762	5	1.15609	CG31089/lama/CG7367/CG6675/CG3009
GO:0008574	plus-end-directed microtubule motor activity	2/589	31/12393	0.437276	0.437276	0.572762	2	1.35747	Kif19A/Kif3C
GO:0016247	channel regulator activity	2/589	31/12393	0.437276	0.437276	0.572762	2	1.35747	CG18249/Wnk
GO:0019209	kinase activator activity	2/589	31/12393	0.437276	0.437276	0.572762	2	1.35747	Lkb1/Sin1
GO:0070006	metalloaminopeptidase activity	2/589	31/12393	0.437276	0.437276	0.572762	2	1.35747	superdeath/CG11951
GO:0008234	cysteine-type peptidase activity	4/589	71/12393	0.438233	0.438233	0.572762	4	1.18539	Dronc/CG7857/CG1503/Den1
GO:0000217	DNA secondary structure binding	1/589	12/12393	0.442663	0.442663	0.572762	1	1.7534	bab2
GO:0002161	aminoacyl-tRNA editing activity	1/589	12/12393	0.442663	0.442663	0.572762	1	1.7534	Dtd
GO:0004864	protein phosphatase inhibitor activity	1/589	12/12393	0.442663	0.442663	0.572762	1	1.7534	CG4497
GO:0005432	calcium:sodium antiporter activity	1/589	12/12393	0.442663	0.442663	0.572762	1	1.7534	CG1090
GO:0010181	FMN binding	1/589	12/12393	0.442663	0.442663	0.572762	1	1.7534	CG9674
GO:0015141	succinate transmembrane transporter activity	1/589	12/12393	0.442663	0.442663	0.572762	1	1.7534	Dic1
GO:0015368	calcium:monoatomic cation antiporter activity	1/589	12/12393	0.442663	0.442663	0.572762	1	1.7534	CG1090
GO:0030159	signaling receptor complex adaptor activity	1/589	12/12393	0.442663	0.442663	0.572762	1	1.7534	stumps
GO:0043015	gamma-tubulin binding	1/589	12/12393	0.442663	0.442663	0.572762	1	1.7534	Blos2
GO:0050997	quaternary ammonium group binding	1/589	12/12393	0.442663	0.442663	0.572762	1	1.7534	Pcyt2
GO:0120014	phospholipid transfer activity	1/589	12/12393	0.442663	0.442663	0.572762	1	1.7534	CG32485
GO:0140299	small molecule sensor activity	1/589	12/12393	0.442663	0.442663	0.572762	1	1.7534	ine
GO:0008047	enzyme activator activity	8/589	154/12393	0.450117	0.450117	0.579351	8	1.09303	plx/Lkb1/CG5916/loco/Tbc1d15-17/PCNA2/Sin1/RhoGAP102A
GO:0017022	myosin binding	3/589	52/12393	0.452015	0.452015	0.579351	3	1.21389	CG6834/CG18135/Sans
GO:0004520	DNA endonuclease activity	2/589	32/12393	0.453549	0.453549	0.579351	2	1.31505	CG6171/Drep4
GO:0009678	pyrophosphate hydrolysis-driven proton transmembrane transporter activity	2/589	32/12393	0.453549	0.453549	0.579351	2	1.31505	VhaPPA1-1/Vha36-1
GO:0042625	ATPase-coupled ion transmembrane transporter activity	2/589	32/12393	0.453549	0.453549	0.579351	2	1.31505	VhaPPA1-1/Vha36-1
GO:0044769	ATPase activity, coupled to transmembrane movement of ions, rotational mechanism	2/589	32/12393	0.453549	0.453549	0.579351	2	1.31505	VhaPPA1-1/Vha36-1
GO:0046961	proton-transporting ATPase activity, rotational mechanism	2/589	32/12393	0.453549	0.453549	0.579351	2	1.31505	VhaPPA1-1/Vha36-1
GO:0016835	carbon-oxygen lyase activity	3/589	53/12393	0.464518	0.464518	0.590097	3	1.19099	CAH2/CG8745/CAH1
GO:0005525	GTP binding	8/589	156/12393	0.464582	0.464582	0.590097	8	1.07901	CG2017/Arl2/dnd/CG18528/CG10628/Ns4/Rab27/eEFSec
GO:0004016	adenylate cyclase activity	1/589	13/12393	0.469178	0.469178	0.590097	1	1.61852	ACXC
GO:0008239	dipeptidyl-peptidase activity	1/589	13/12393	0.469178	0.469178	0.590097	1	1.61852	CG17684
GO:0016891	RNA endonuclease activity, producing 5'-phosphomonoesters	1/589	13/12393	0.469178	0.469178	0.590097	1	1.61852	AGO2
GO:0019212	phosphatase inhibitor activity	1/589	13/12393	0.469178	0.469178	0.590097	1	1.61852	CG4497
GO:1990782	protein tyrosine kinase binding	1/589	13/12393	0.469178	0.469178	0.590097	1	1.61852	stumps
GO:0016830	carbon-carbon lyase activity	2/589	33/12393	0.469549	0.469549	0.590097	2	1.2752	CG5618/Ddc
GO:0043022	ribosome binding	2/589	33/12393	0.469549	0.469549	0.590097	2	1.2752	RpS21/Rack1
GO:0030234	enzyme regulator activity	21/589	430/12393	0.48118	0.48118	0.603631	21	1.02757	plx/Timp/Lkb1/Spn88Ea/CG5916/loco/Kaz1-ORFB/Rabex-5/Eip63F-1/Rcc1/Tbc1d15-17/CG31778/CG4497/Sfp33A3/Tep1/PCNA2/CG13748/CG17739/Sin1/CG42672/RhoGAP102A
GO:0015036	disulfide oxidoreductase activity	2/589	34/12393	0.485265	0.485265	0.607667	2	1.23769	Txl/TrxT
GO:0004806	triglyceride lipase activity	3/589	55/12393	0.489135	0.489135	0.61041	3	1.14768	CG31089/CG7367/CG6675
GO:0032561	guanyl ribonucleotide binding	8/589	160/12393	0.493258	0.493258	0.61041	8	1.05204	CG2017/Arl2/dnd/CG18528/CG10628/Ns4/Rab27/eEFSec
GO:0005231	excitatory extracellular ligand-gated monoatomic ion channel activity	1/589	14/12393	0.494432	0.494432	0.61041	1	1.50291	NtR
GO:0008649	rRNA methyltransferase activity	1/589	14/12393	0.494432	0.494432	0.61041	1	1.50291	CG14683
GO:0019213	deacetylase activity	1/589	14/12393	0.494432	0.494432	0.61041	1	1.50291	HDAC11
GO:0043539	protein serine/threonine kinase activator activity	1/589	14/12393	0.494432	0.494432	0.61041	1	1.50291	Sin1
GO:0061980	regulatory RNA binding	1/589	14/12393	0.494432	0.494432	0.61041	1	1.50291	AGO2
GO:0140312	cargo adaptor activity	1/589	14/12393	0.494432	0.494432	0.61041	1	1.50291	AP-1mu
GO:0004177	aminopeptidase activity	2/589	35/12393	0.500689	0.500689	0.616311	2	1.20233	superdeath/CG11951
GO:0016798	hydrolase activity, acting on glycosyl bonds	5/589	98/12393	0.500973	0.500973	0.616311	5	1.07351	Ect3/Cht10/CG16799/CG11159/Treh
GO:0005416	amino acid:monoatomic cation symporter activity	1/589	15/12393	0.518488	0.518488	0.632302	1	1.40272	VGAT
GO:0016679	oxidoreductase activity, acting on diphenols and related substances as donors	1/589	15/12393	0.518488	0.518488	0.632302	1	1.40272	Cyt-c1L
GO:0016722	oxidoreductase activity, acting on metal ions	1/589	15/12393	0.518488	0.518488	0.632302	1	1.40272	Fer1HCH
GO:0046527	glucosyltransferase activity	1/589	15/12393	0.518488	0.518488	0.632302	1	1.40272	Plod
GO:0140102	catalytic activity, acting on a rRNA	1/589	15/12393	0.518488	0.518488	0.632302	1	1.40272	CG14683
GO:0015276	ligand-gated monoatomic ion channel activity	7/589	144/12393	0.530633	0.530633	0.644866	7	1.02281	ort/Ir92a/Irk2/Ir76a/CG12344/Ir48b/NtR
GO:0022834	ligand-gated channel activity	7/589	144/12393	0.530633	0.530633	0.644866	7	1.02281	ort/Ir92a/Irk2/Ir76a/CG12344/Ir48b/NtR
GO:0004674	protein serine/threonine kinase activity	9/589	187/12393	0.533199	0.533199	0.646862	9	1.01266	CG32944/Lkb1/RIOK2/RIOK1/Pka-C3/Wnk/CG3008/tkv/Pask
GO:0030246	carbohydrate binding	6/589	124/12393	0.541312	0.541312	0.651168	6	1.0181	Plod/CG18135/Pgi/lectin-46Cb/lectin-46Ca/CG9394
GO:0001046	core promoter sequence-specific DNA binding	1/589	16/12393	0.5414	0.5414	0.651168	1	1.31505	Pbp45
GO:0008569	minus-end-directed microtubule motor activity	1/589	16/12393	0.5414	0.5414	0.651168	1	1.31505	Kif3C
GO:0032451	demethylase activity	1/589	16/12393	0.5414	0.5414	0.651168	1	1.31505	CG4036
GO:0042834	peptidoglycan binding	1/589	16/12393	0.5414	0.5414	0.651168	1	1.31505	Npc2a
GO:0004812	aminoacyl-tRNA ligase activity	2/589	38/12393	0.545132	0.545132	0.653412	2	1.10741	SerRS-m/MetRS
GO:0016875	ligase activity, forming carbon-oxygen bonds	2/589	38/12393	0.545132	0.545132	0.653412	2	1.10741	SerRS-m/MetRS
GO:0030594	neurotransmitter receptor activity	3/589	60/12393	0.548102	0.548102	0.655848	3	1.05204	ort/CG12344/NtR
GO:0016853	isomerase activity	5/589	104/12393	0.55418	0.55418	0.660397	5	1.01157	Pus1/Dci/Pgi/GstE14/Fkbp14
GO:0052689	carboxylic ester hydrolase activity	6/589	126/12393	0.557129	0.557129	0.660397	6	1.00194	alpha-Est3/Dtd/CG31089/CG7367/CG6675/CG3009
GO:0016877	ligase activity, forming carbon-sulfur bonds	2/589	39/12393	0.559321	0.559321	0.660397	2	1.07901	AcCoAS/Acsf2
GO:0022824	transmitter-gated monoatomic ion channel activity	2/589	39/12393	0.559321	0.559321	0.660397	2	1.07901	CG12344/NtR
GO:0022835	transmitter-gated channel activity	2/589	39/12393	0.559321	0.559321	0.660397	2	1.07901	CG12344/NtR
GO:0051287	NAD binding	2/589	39/12393	0.559321	0.559321	0.660397	2	1.07901	CG8128/Gapdh2
GO:0004386	helicase activity	4/589	83/12393	0.560833	0.560833	0.660397	4	1.01401	Gem3/kz/Rs1/Dbp80
GO:0000175	3'-5'-RNA exonuclease activity	1/589	17/12393	0.563224	0.563224	0.660397	1	1.23769	Rrp6
GO:0004714	transmembrane receptor protein tyrosine kinase activity	1/589	17/12393	0.563224	0.563224	0.660397	1	1.23769	Ret
GO:0005112	Notch binding	1/589	17/12393	0.563224	0.563224	0.660397	1	1.23769	Nle
GO:0016866	intramolecular transferase activity	1/589	17/12393	0.563224	0.563224	0.660397	1	1.23769	Pus1
GO:0019200	carbohydrate kinase activity	1/589	17/12393	0.563224	0.563224	0.660397	1	1.23769	Nagk
GO:0019887	protein kinase regulator activity	3/589	62/12393	0.570544	0.570544	0.667861	3	1.0181	Lkb1/Sin1/CG42672
GO:0015297	antiporter activity	2/589	40/12393	0.573191	0.573191	0.669839	2	1.05204	CG1090/Dic1
GO:0016747	acyltransferase activity, transferring groups other than amino-acyl groups	8/589	173/12393	0.582784	0.582784	0.672207	8	0.972983	CG31248/CG8112/CG5196/EndoA/Elo68alpha/CG17597/l(1)G0020/CG1941
GO:0015116	sulfate transmembrane transporter activity	1/589	18/12393	0.584011	0.584011	0.672207	1	1.16893	Dic1
GO:0015556	C4-dicarboxylate transmembrane transporter activity	1/589	18/12393	0.584011	0.584011	0.672207	1	1.16893	Dic1
GO:0016881	acid-amino acid ligase activity	1/589	18/12393	0.584011	0.584011	0.672207	1	1.16893	TTLL5
GO:0019239	deaminase activity	1/589	18/12393	0.584011	0.584011	0.672207	1	1.16893	Adgf-D
GO:0031593	polyubiquitin modification-dependent protein binding	1/589	18/12393	0.584011	0.584011	0.672207	1	1.16893	CG31528
GO:0048531	beta-1,3-galactosyltransferase activity	1/589	18/12393	0.584011	0.584011	0.672207	1	1.16893	C1GalTA
GO:0097602	cullin family protein binding	1/589	18/12393	0.584011	0.584011	0.672207	1	1.16893	CG9951
GO:0140828	metal cation:monoatomic cation antiporter activity	1/589	18/12393	0.584011	0.584011	0.672207	1	1.16893	CG1090
GO:0008080	N-acetyltransferase activity	2/589	41/12393	0.586741	0.586741	0.672207	2	1.02638	CG31248/l(1)G0020
GO:0019829	ATPase-coupled monoatomic cation transmembrane transporter activity	2/589	41/12393	0.586741	0.586741	0.672207	2	1.02638	VhaPPA1-1/Vha36-1
GO:0031072	heat shock protein binding	2/589	41/12393	0.586741	0.586741	0.672207	2	1.02638	Hsc70-2/CG7182
GO:0101005	deubiquitinase activity	2/589	42/12393	0.599969	0.599969	0.68624	2	1.00194	CG2224/CG7857
GO:0008376	acetylgalactosaminyltransferase activity	1/589	19/12393	0.603811	0.603811	0.689506	1	1.10741	alpha4GT1
GO:0038024	cargo receptor activity	2/589	43/12393	0.612876	0.612876	0.698507	2	0.978639	Snmp2/ptc
GO:0004518	nuclease activity	5/589	112/12393	0.620483	0.620483	0.698507	5	0.939319	Rrp6/CG6171/CG6833/AGO2/Drep4
GO:0004532	exoribonuclease activity	1/589	20/12393	0.622669	0.622669	0.698507	1	1.05204	Rrp6
GO:0005546	phosphatidylinositol-4,5-bisphosphate binding	1/589	20/12393	0.622669	0.622669	0.698507	1	1.05204	Sin1
GO:0008175	tRNA methyltransferase activity	1/589	20/12393	0.622669	0.622669	0.698507	1	1.05204	CG18048
GO:0009922	fatty acid elongase activity	1/589	20/12393	0.622669	0.622669	0.698507	1	1.05204	Elo68alpha
GO:0016814	hydrolase activity, acting on carbon-nitrogen (but not peptide) bonds, in cyclic amidines	1/589	20/12393	0.622669	0.622669	0.698507	1	1.05204	Adgf-D
GO:0016896	RNA exonuclease activity, producing 5'-phosphomonoesters	1/589	20/12393	0.622669	0.622669	0.698507	1	1.05204	Rrp6
GO:0031624	ubiquitin conjugating enzyme binding	1/589	20/12393	0.622669	0.622669	0.698507	1	1.05204	park
GO:0046933	proton-transporting ATP synthase activity, rotational mechanism	1/589	20/12393	0.622669	0.622669	0.698507	1	1.05204	ATPsyndelta
GO:0051539	4 iron, 4 sulfur cluster binding	1/589	20/12393	0.622669	0.622669	0.698507	1	1.05204	CG6345
GO:0031491	nucleosome binding	2/589	44/12393	0.625463	0.625463	0.700518	2	0.956398	BigH1/Caf1-55
GO:0031625	ubiquitin protein ligase binding	3/589	68/12393	0.633575	0.633575	0.70847	3	0.928268	Ubi-p63E/hid/RpL40
GO:0016836	hydro-lyase activity	2/589	45/12393	0.63773	0.63773	0.70956	2	0.935144	CAH2/CAH1
GO:0005310	dicarboxylic acid transmembrane transporter activity	1/589	21/12393	0.640631	0.640631	0.70956	1	1.00194	Dic1
GO:0008227	G protein-coupled amine receptor activity	1/589	21/12393	0.640631	0.640631	0.70956	1	1.00194	Octbeta3R
GO:0016229	steroid dehydrogenase activity	1/589	21/12393	0.640631	0.640631	0.70956	1	1.00194	firl
GO:0016538	cyclin-dependent protein serine/threonine kinase regulator activity	1/589	21/12393	0.640631	0.640631	0.70956	1	1.00194	CycJ
GO:0051537	2 iron, 2 sulfur cluster binding	1/589	21/12393	0.640631	0.640631	0.70956	1	1.00194	CG4199
GO:0004536	deoxyribonuclease activity	2/589	46/12393	0.649679	0.649679	0.716596	2	0.914815	CG6171/Drep4
GO:0140097	catalytic activity, acting on DNA	6/589	139/12393	0.653042	0.653042	0.716596	6	0.908234	CG10445/lds/CG6171/CG4036/Drep4/PolZ1
GO:0004519	endonuclease activity	3/589	70/12393	0.6531	0.6531	0.716596	3	0.901746	CG6171/AGO2/Drep4
GO:0044389	ubiquitin-like protein ligase binding	3/589	70/12393	0.6531	0.6531	0.716596	3	0.901746	Ubi-p63E/hid/RpL40
GO:0050839	cell adhesion molecule binding	3/589	70/12393	0.6531	0.6531	0.716596	3	0.901746	plx/Tig/Ret
GO:0004181	metallocarboxypeptidase activity	1/589	22/12393	0.65774	0.65774	0.716596	1	0.956398	CG14820
GO:0005044	scavenger receptor activity	1/589	22/12393	0.65774	0.65774	0.716596	1	0.956398	Snmp2
GO:0017056	structural constituent of nuclear pore	1/589	22/12393	0.65774	0.65774	0.716596	1	0.956398	Nup93-2
GO:0019706	protein-cysteine S-palmitoyltransferase activity	1/589	22/12393	0.65774	0.65774	0.716596	1	0.956398	CG5196
GO:0019707	protein-cysteine S-acyltransferase activity	1/589	22/12393	0.65774	0.65774	0.716596	1	0.956398	CG5196
GO:0016746	acyltransferase activity	8/589	185/12393	0.658244	0.658244	0.716596	8	0.90987	CG31248/CG8112/CG5196/EndoA/Elo68alpha/CG17597/l(1)G0020/CG1941
GO:0019207	kinase regulator activity	3/589	71/12393	0.662579	0.662579	0.720195	3	0.889046	Lkb1/Sin1/CG42672
GO:0009055	electron transfer activity	2/589	48/12393	0.672635	0.672635	0.727003	2	0.876698	Cyt-c1L/wal
GO:0016410	N-acyltransferase activity	2/589	48/12393	0.672635	0.672635	0.727003	2	0.876698	CG31248/l(1)G0020
GO:0015252	proton channel activity	1/589	23/12393	0.674035	0.674035	0.727003	1	0.914815	ATPsyndelta
GO:0016763	pentosyltransferase activity	1/589	23/12393	0.674035	0.674035	0.727003	1	0.914815	Aprt
GO:0032934	sterol binding	1/589	23/12393	0.674035	0.674035	0.727003	1	0.914815	Npc2a
GO:0004672	protein kinase activity	10/589	234/12393	0.680143	0.680143	0.732462	10	0.899177	CG32944/Lkb1/RIOK2/RIOK1/Pka-C3/Wnk/CG3008/tkv/Ret/Pask
GO:0140030	modification-dependent protein binding	2/589	49/12393	0.683648	0.683648	0.733977	2	0.858806	CG31528/upSET
GO:1902936	phosphatidylinositol bisphosphate binding	2/589	49/12393	0.683648	0.683648	0.733977	2	0.858806	CG3191/Sin1
GO:0005326	neurotransmitter transmembrane transporter activity	1/589	24/12393	0.689556	0.689556	0.73693	1	0.876698	ine
GO:0005496	steroid binding	1/589	24/12393	0.689556	0.689556	0.73693	1	0.876698	Npc2a
GO:0030276	clathrin binding	1/589	24/12393	0.689556	0.689556	0.73693	1	0.876698	AP-1mu
GO:0030695	GTPase regulator activity	7/589	168/12393	0.692318	0.692318	0.737629	7	0.876698	plx/CG5916/loco/Rabex-5/Rcc1/Tbc1d15-17/RhoGAP102A
GO:0060589	nucleoside-triphosphatase regulator activity	7/589	168/12393	0.692318	0.692318	0.737629	7	0.876698	plx/CG5916/loco/Rabex-5/Rcc1/Tbc1d15-17/RhoGAP102A
GO:1901681	sulfur compound binding	2/589	50/12393	0.694355	0.694355	0.73808	2	0.84163	Fer1HCH/cv-2
GO:0016779	nucleotidyltransferase activity	3/589	75/12393	0.698608	0.698608	0.73808	3	0.84163	Pcyt2/Pect/PolZ1
GO:1901981	phosphatidylinositol phosphate binding	3/589	75/12393	0.698608	0.698608	0.73808	3	0.84163	CG3191/ptc/Sin1
GO:0005543	phospholipid binding	6/589	146/12393	0.699048	0.699048	0.73808	6	0.864688	EndoA/Pcyt2/CG3191/Gle1/ptc/Sin1
GO:0004312	fatty acid synthase activity	1/589	25/12393	0.704339	0.704339	0.73808	1	0.84163	Elo68alpha
GO:0005125	cytokine activity	1/589	25/12393	0.704339	0.704339	0.73808	1	0.84163	orion
GO:0005507	copper ion binding	1/589	25/12393	0.704339	0.704339	0.73808	1	0.84163	Sod3
GO:0016417	S-acyltransferase activity	1/589	25/12393	0.704339	0.704339	0.73808	1	0.84163	CG5196
GO:0031369	translation initiation factor binding	1/589	25/12393	0.704339	0.704339	0.73808	1	0.84163	Gle1
GO:0044390	ubiquitin-like protein conjugating enzyme binding	1/589	25/12393	0.704339	0.704339	0.73808	1	0.84163	park
GO:0061631	ubiquitin conjugating enzyme activity	1/589	25/12393	0.704339	0.704339	0.73808	1	0.84163	Ubc6
GO:0001227	DNA-binding transcription repressor activity, RNA polymerase II-specific	2/589	52/12393	0.714872	0.714872	0.747997	2	0.80926	tsh/CG42741
GO:0016251	RNA polymerase II general transcription initiation factor activity	1/589	26/12393	0.71842	0.71842	0.749469	1	0.80926	mia
GO:0031418	L-ascorbic acid binding	1/589	26/12393	0.71842	0.71842	0.749469	1	0.80926	Plod
GO:0001217	DNA-binding transcription repressor activity	2/589	53/12393	0.72469	0.72469	0.754885	2	0.79399	tsh/CG42741
GO:0008289	lipid binding	9/589	221/12393	0.72935	0.72935	0.758611	9	0.856863	EndoA/Pcyt2/Npc2a/CG6565/CG3191/Coq9/Gle1/ptc/Sin1
GO:0035591	signaling adaptor activity	1/589	27/12393	0.73183	0.73183	0.760061	1	0.779287	stumps
GO:0016706	2-oxoglutarate-dependent dioxygenase activity	2/589	54/12393	0.73422	0.73422	0.761414	2	0.779287	Plod/CG4036
GO:0035064	methylated histone binding	1/589	28/12393	0.744603	0.744603	0.7699	1	0.751455	upSET
GO:0140034	methylation-dependent protein binding	1/589	28/12393	0.744603	0.744603	0.7699	1	0.751455	upSET
GO:0005509	calcium ion binding	8/589	202/12393	0.750155	0.750155	0.774496	8	0.833297	elm/CG31345/Scp2/Naam/Eip63F-1/Ret/Cbp53E/Fkbp14
GO:0016409	palmitoyltransferase activity	1/589	29/12393	0.756769	0.756769	0.775605	1	0.725543	CG5196
GO:0061650	ubiquitin-like protein conjugating enzyme activity	1/589	29/12393	0.756769	0.756769	0.775605	1	0.725543	Ubc6
GO:0099529	neurotransmitter receptor activity involved in regulation of postsynaptic membrane potential	1/589	29/12393	0.756769	0.756769	0.775605	1	0.725543	NtR
GO:0140223	general transcription initiation factor activity	1/589	29/12393	0.756769	0.756769	0.775605	1	0.725543	mia
GO:1904315	transmitter-gated monoatomic ion channel activity involved in regulation of postsynaptic membrane potential	1/589	29/12393	0.756769	0.756769	0.775605	1	0.725543	NtR
GO:0003777	microtubule motor activity	2/589	57/12393	0.76114	0.76114	0.778945	2	0.738272	Kif19A/Kif3C
GO:0005048	signal sequence binding	1/589	30/12393	0.768356	0.768356	0.784037	1	0.701358	Pex5
GO:0016651	oxidoreductase activity, acting on NAD(P)H	1/589	30/12393	0.768356	0.768356	0.784037	1	0.701358	CG4199
GO:0044877	protein-containing complex binding	14/589	347/12393	0.773576	0.773576	0.788214	14	0.848906	plx/BigH1/Caf1-55/Clbn/Galphaf/RpS21/Tig/Rack1/Ret/dtr/Nmd3/CG6891/CG5033/CG7744
GO:0004713	protein tyrosine kinase activity	1/589	31/12393	0.779392	0.779392	0.790688	1	0.678734	Ret
GO:0016782	transferase activity, transferring sulphur-containing groups	1/589	31/12393	0.779392	0.779392	0.790688	1	0.678734	CG6345
GO:0019888	protein phosphatase regulator activity	1/589	31/12393	0.779392	0.779392	0.790688	1	0.678734	CG4497
GO:0000977	RNA polymerase II transcription regulatory region sequence-specific DNA binding	19/589	464/12393	0.781884	0.781884	0.792068	19	0.861582	Fer1/nom/ranshi/FoxP/CG8478/foxo/CG6654/Pbp45/Fer2/E(spl)m3-HLH/byn/CG4328/CG10654/D/CG17612/salm/Sidpn/CG42741/PHDP
GO:0008010	structural constituent of chitin-based larval cuticle	4/589	112/12393	0.785611	0.785611	0.793603	4	0.751455	Ccp84Ag/Edg78E/Cpr78Cc/Cpr50Cb
GO:0016407	acetyltransferase activity	2/589	60/12393	0.785667	0.785667	0.793603	2	0.701358	CG31248/l(1)G0020
GO:0004721	phosphoprotein phosphatase activity	3/589	87/12393	0.789084	0.789084	0.794443	3	0.725543	CG10089/cdc14/CG13197
GO:0003755	peptidyl-prolyl cis-trans isomerase activity	1/589	32/12393	0.789903	0.789903	0.794443	1	0.657523	Fkbp14
GO:0005201	extracellular matrix structural constituent	1/589	32/12393	0.789903	0.789903	0.794443	1	0.657523	Mur18B
GO:0051119	sugar transmembrane transporter activity	1/589	33/12393	0.799914	0.799914	0.803057	1	0.637598	CG33281
GO:0051213	dioxygenase activity	2/589	62/12393	0.800763	0.800763	0.803057	2	0.678734	Plod/CG4036
GO:0004222	metalloendopeptidase activity	2/589	63/12393	0.807952	0.807952	0.80485	2	0.66796	CG5131/stl
GO:0004197	cysteine-type endopeptidase activity	1/589	34/12393	0.809449	0.809449	0.80485	1	0.618846	Dronc
GO:0004843	cysteine-type deubiquitinase activity	1/589	34/12393	0.809449	0.809449	0.80485	1	0.618846	CG7857
GO:0016627	oxidoreductase activity, acting on the CH-CH group of donors	1/589	34/12393	0.809449	0.809449	0.80485	1	0.618846	CG10463
GO:0016859	cis-trans isomerase activity	1/589	34/12393	0.809449	0.809449	0.80485	1	0.618846	Fkbp14
GO:0019208	phosphatase regulator activity	1/589	34/12393	0.809449	0.809449	0.80485	1	0.618846	CG4497
GO:0003682	chromatin binding	10/589	265/12393	0.815079	0.815079	0.809299	10	0.79399	CG1234/BigH1/Caf1-55/Set/Fer2/NSD/Rcc1/upSET/PCNA2/MAN1
GO:0015144	carbohydrate transmembrane transporter activity	1/589	35/12393	0.81853	0.81853	0.811574	1	0.601164	CG33281
GO:0036002	pre-mRNA binding	1/589	36/12393	0.82718	0.82718	0.81899	1	0.584465	snRNA:U12
GO:0099094	ligand-gated monoatomic cation channel activity	2/589	67/12393	0.834447	0.834447	0.822492	2	0.628082	Irk2/NtR
GO:0016796	exonuclease activity, active with either ribo- or deoxyribonucleic acids and producing 5'-phosphomonoesters	1/589	37/12393	0.835417	0.835417	0.822492	1	0.568669	Rrp6
GO:0017069	snRNA binding	1/589	37/12393	0.835417	0.835417	0.822492	1	0.568669	U4-U6-60K
GO:0098960	postsynaptic neurotransmitter receptor activity	1/589	37/12393	0.835417	0.835417	0.822492	1	0.568669	NtR
GO:0061630	ubiquitin protein ligase activity	5/589	148/12393	0.838292	0.838292	0.824164	5	0.710836	Kpc1/park/Mkrn1/CG17019/gol
GO:0016765	transferase activity, transferring alkyl or aryl (other than methyl) groups	2/589	68/12393	0.840534	0.840534	0.825208	2	0.618846	SpdS/GstE14
GO:0005539	glycosaminoglycan binding	1/589	38/12393	0.843263	0.843263	0.825572	1	0.553704	Npc2a
GO:0043130	ubiquitin binding	1/589	38/12393	0.843263	0.843263	0.825572	1	0.553704	CG10508
GO:0000978	RNA polymerase II cis-regulatory region sequence-specific DNA binding	14/589	370/12393	0.845257	0.845257	0.826369	14	0.796136	nom/ranshi/FoxP/CG8478/foxo/CG6654/Pbp45/E(spl)m3-HLH/byn/D/CG17612/salm/Sidpn/CG42741
GO:0004364	glutathione transferase activity	1/589	39/12393	0.850735	0.850735	0.830564	1	0.539506	GstE14
GO:0004842	ubiquitin-protein transferase activity	6/589	178/12393	0.855623	0.855623	0.832618	6	0.709239	Ubc6/Kpc1/park/Mkrn1/CG17019/gol
GO:0000981	DNA-binding transcription factor activity, RNA polymerase II-specific	18/589	469/12393	0.856689	0.856689	0.832618	18	0.807534	Fer1/nom/ranshi/FoxP/CG8478/foxo/Fer2/E(spl)m3-HLH/byn/CG4328/CG10654/D/salm/Sidpn/tsh/CG42741/PHDP/Kr
GO:0003774	cytoskeletal motor activity	2/589	71/12393	0.857596	0.857596	0.832618	2	0.592697	Kif19A/Kif3C
GO:0008094	ATP-dependent activity, acting on DNA	2/589	71/12393	0.857596	0.857596	0.832618	2	0.592697	CG10445/lds
GO:0035091	phosphatidylinositol binding	3/589	100/12393	0.860437	0.860437	0.834219	3	0.631222	CG3191/ptc/Sin1
GO:0004540	ribonuclease activity	2/589	72/12393	0.862903	0.862903	0.834676	2	0.584465	Rrp6/AGO2
GO:0030674	protein-macromolecule adaptor activity	4/589	128/12393	0.863788	0.863788	0.834676	4	0.657523	AP-1mu/stumps/Rack1/Fbxo42
GO:0140104	molecular carrier activity	1/589	41/12393	0.864629	0.864629	0.834676	1	0.513189	glob1
GO:0000987	cis-regulatory region sequence-specific DNA binding	14/589	378/12393	0.865678	0.865678	0.834676	14	0.779287	nom/ranshi/FoxP/CG8478/foxo/CG6654/Pbp45/E(spl)m3-HLH/byn/D/CG17612/salm/Sidpn/CG42741
GO:0008135	translation factor activity, RNA binding	2/589	73/12393	0.868028	0.868028	0.83482	2	0.576459	CG2017/eEFSec
GO:0015631	tubulin binding	5/589	156/12393	0.869405	0.869405	0.83482	5	0.674383	Kif19A/TTLL5/Blos2/CG17122/Kif3C
GO:0061659	ubiquitin-like protein ligase activity	5/589	156/12393	0.869405	0.869405	0.83482	5	0.674383	Kpc1/park/Mkrn1/CG17019/gol
GO:0015453	oxidoreduction-driven active transmembrane transporter activity	1/589	43/12393	0.877232	0.877232	0.840031	1	0.48932	Cyt-c1L
GO:0032182	ubiquitin-like protein binding	1/589	43/12393	0.877232	0.877232	0.840031	1	0.48932	CG10508
GO:0008092	cytoskeletal protein binding	12/589	339/12393	0.887661	0.887661	0.847499	12	0.744805	Whamy/CG6834/Kif19A/TTLL5/Blos2/CG18135/CG17122/nompC/CG6891/Sans/CG7744/Kif3C
GO:0031406	carboxylic acid binding	1/589	45/12393	0.888663	0.888663	0.847499	1	0.467572	Plod
GO:0043177	organic acid binding	1/589	45/12393	0.888663	0.888663	0.847499	1	0.467572	Plod
GO:0003697	single-stranded DNA binding	1/589	47/12393	0.899032	0.899032	0.856221	1	0.447675	CG5181
GO:0003713	transcription coactivator activity	2/589	83/12393	0.910394	0.910394	0.863465	2	0.507006	mia/CG31626
GO:0005085	guanyl-nucleotide exchange factor activity	2/589	83/12393	0.910394	0.910394	0.863465	2	0.507006	Rabex-5/Rcc1
GO:0051015	actin filament binding	2/589	83/12393	0.910394	0.910394	0.863465	2	0.507006	CG6891/CG7744
GO:0000287	magnesium ion binding	1/589	50/12393	0.912805	0.912805	0.863465	1	0.420815	CG10628
GO:0004722	protein serine/threonine phosphatase activity	1/589	50/12393	0.912805	0.912805	0.863465	1	0.420815	cdc14
GO:0019787	ubiquitin-like protein transferase activity	6/589	198/12393	0.914102	0.914102	0.863524	6	0.637598	Ubc6/Kpc1/park/Mkrn1/CG17019/gol
GO:0030527	structural constituent of chromatin	3/589	117/12393	0.921328	0.921328	0.869178	3	0.539506	His4r/BigH1/His3.3A
GO:0004521	RNA endonuclease activity	1/589	53/12393	0.924703	0.924703	0.871187	1	0.396995	AGO2
GO:0008233	peptidase activity	17/589	484/12393	0.927076	0.927076	0.872249	17	0.739035	ea/superdeath/CG11951/CG2224/CG14820/Dronc/CG7857/CG5282/Jon25Biii/CG31823/CG5131/CG2200/CG1503/Den1/CG11961/stl/CG17684
GO:0005214	structural constituent of chitin-based cuticle	4/589	149/12393	0.928416	0.928416	0.872337	4	0.564852	Ccp84Ag/Edg78E/Cpr78Cc/Cpr50Cb
GO:0042302	structural constituent of cuticle	4/589	150/12393	0.930657	0.930657	0.873271	4	0.561087	Ccp84Ag/Edg78E/Cpr78Cc/Cpr50Cb
GO:0003730	mRNA 3'-UTR binding	3/589	122/12393	0.933936	0.933936	0.874806	3	0.517395	Rbp4/D/Mkrn1
GO:0008061	chitin binding	3/589	123/12393	0.936223	0.936223	0.874806	3	0.513189	CG14301/Cht10/Mur18B
GO:0031490	chromatin DNA binding	2/589	92/12393	0.937292	0.937292	0.874806	2	0.457408	NSD/MAN1
GO:0090079	translation regulator activity, nucleic acid binding	2/589	92/12393	0.937292	0.937292	0.874806	2	0.457408	CG2017/eEFSec
GO:0003779	actin binding	3/589	126/12393	0.942653	0.942653	0.878054	3	0.50097	Whamy/CG6891/CG7744
GO:0046982	protein heterodimerization activity	6/589	213/12393	0.943281	0.943281	0.878054	6	0.592697	mia/His4r/Gyc89Db/Max/His3.3A/Gpa2
GO:0008017	microtubule binding	3/589	128/12393	0.9466	0.9466	0.879974	3	0.493143	Kif19A/CG17122/Kif3C
GO:0005549	odorant binding	2/589	111/12393	0.971103	0.971103	0.901554	2	0.379113	Or82a/Or67a
GO:0140297	DNA-binding transcription factor binding	1/589	89/12393	0.987087	0.987087	0.914616	1	0.236413	D
GO:0001228	DNA-binding transcription activator activity, RNA polymerase II-specific	1/589	91/12393	0.988294	0.988294	0.914616	1	0.231217	foxo
GO:0001216	DNA-binding transcription activator activity	1/589	93/12393	0.989388	0.989388	0.914616	1	0.226245	foxo
GO:0008236	serine-type peptidase activity	5/589	240/12393	0.990399	0.990399	0.914616	5	0.438349	ea/Jon25Biii/CG31823/CG2200/CG17684
GO:0045182	translation regulator activity	3/589	188/12393	0.994522	0.994522	0.915032	3	0.335757	CG2017/Rack1/eEFSec
GO:0017171	serine hydrolase activity	6/589	302/12393	0.996572	0.996572	0.915032	6	0.418028	alpha-Est3/ea/Jon25Biii/CG31823/CG2200/CG17684
GO:0003712	transcription coregulator activity	2/589	177/12393	0.99831	0.99831	0.915032	2	0.237749	mia/CG31626
GO:0008134	transcription factor binding	1/589	152/12393	0.999417	0.999417	0.915032	1	0.138426	D
GO:0004252	serine-type endopeptidase activity	2/589	220/12393	0.999754	0.999754	0.915032	2	0.19128	ea/Jon25Biii
GO:0004175	endopeptidase activity	5/589	341/12393	0.999764	0.999764	0.915032	5	0.308515	ea/Dronc/Jon25Biii/CG5131/stl
GO:0060090	molecular adaptor activity	5/589	474/12393	0.999999	0.999999	0.915032	5	0.221949	AP-1mu/stumps/CG10508/Rack1/Fbxo42
