# Supplementary material for: Conserved sleep disturbances in FOXP1 syndrome originate from developmental dysregulation of peptidergic signaling
Source: J Clin Invest. 2026 Apr 1;136(7):e193475. doi: 10.1172/JCI193475 (PMC13038207; doi:10.1172/JCI193475)
Supplement: Supplemental table 6 [file jci-136-193475-s243.xlsx]

## Sheet: Table S6
ID	Description	GeneRatio	BgRatio	pvalue	p.adjust	qvalue	Count	FoldEnrichment	geneID
GO:0042254	ribosome biogenesis	31/576	225/12653	3.28623e-08	3.28623e-08	8.86936e-05	31	3.02657	CG10286/CG14683/RpL24-like/CG9799/Rrp6/l(3)07882/Nop56/RpS27/RIOK2/RpL14/RpS9/RIOK1/CG6833/CG12301/Nopp140/Nle/RpS21/CG3008/CG6712/RpL5/Nmd3/kz/CG3071/RpL35/bys/l(1)G0020/Rrp45/l(2)09851/U3-55K/CG5033/CG3735
GO:0006364	rRNA processing	22/576	152/12653	1.42135e-06	1.42135e-06	0.00164583	22	3.17944	CG14683/CG9799/Rrp6/l(3)07882/Nop56/RIOK2/RIOK1/CG6833/CG12301/Nopp140/RpS21/CG3008/CG6712/kz/CG3071/RpL35/bys/l(1)G0020/Rrp45/U3-55K/CG5033/CG3735
GO:0002181	cytoplasmic translation	20/576	131/12653	1.82941e-06	1.82941e-06	0.00164583	20	3.35374	RpS29/RpS25/RpL24-like/Dph5/Clbn/RpS27/RpL14/RpS17/RpS9/RpS21/RpL40/RpL36A/RpS26/RpL5/RpL36/RpL35/RpL37a/RpL29/RpL41/RpS3A
GO:0022613	ribonucleoprotein complex biogenesis	35/576	329/12653	2.5736e-06	2.5736e-06	0.0017365	35	2.33692	CG10286/CG9667/CG14683/RpL24-like/CG9799/Rrp6/l(3)07882/Nop56/RpS27/RIOK2/RpL14/RpS9/Gem3/RIOK1/CG6833/AGO2/CG12301/snRNA:U12/Nopp140/Nle/RpS21/CG3008/CG6712/RpL5/Nmd3/kz/CG3071/RpL35/bys/l(1)G0020/Rrp45/l(2)09851/U3-55K/CG5033/CG3735
GO:0034470	ncRNA processing	32/576	301/12653	7.02901e-06	7.02901e-06	0.00379419	32	2.33536	CG18048/CG6345/CG14683/CG9799/Rrp6/l(3)07882/Pus1/Nop56/CG18528/RIOK2/RIOK1/CG6833/AGO2/CG12301/Nopp140/mael/IntS14/RpS21/CG3008/CG6712/CG10463/kz/CG3071/RpL35/bys/l(1)G0020/Rrp45/Gasz/U3-55K/CG5033/tapas/CG3735
GO:0016072	rRNA metabolic process	22/576	170/12653	9.23448e-06	9.23448e-06	0.0041539	22	2.84279	CG14683/CG9799/Rrp6/l(3)07882/Nop56/RIOK2/RIOK1/CG6833/CG12301/Nopp140/RpS21/CG3008/CG6712/kz/CG3071/RpL35/bys/l(1)G0020/Rrp45/U3-55K/CG5033/CG3735
GO:0007218	neuropeptide signaling pathway	12/576	59/12653	1.11078e-05	1.11078e-05	0.0042289	12	4.46787	NPFR/Hug/NPF/Eh/CCAP/MsR1/FMRFaR/CrzR/AstC-R2/sNPF-R/Proc/Nplp1
GO:0034660	ncRNA metabolic process	37/576	383/12653	1.2535e-05	1.2535e-05	0.0042289	37	2.12214	CG18048/CG6345/CG14683/Dtd/CG9799/Rrp6/SerRS-m/Pbp45/l(3)07882/Pus1/Nop56/GatB/CG18528/RIOK2/RIOK1/CG6833/AGO2/CG12301/Nopp140/mael/IntS14/RpS21/CG3008/CG6712/CG10463/kz/CG3071/RpL35/bys/l(1)G0020/Rrp45/Gasz/U3-55K/CG5033/MetRS/tapas/CG3735
GO:0007186	G protein-coupled receptor signaling pathway	25/576	235/12653	6.95381e-05	6.95381e-05	0.0194884	25	2.33692	NPFR/Octbeta3R/Hug/foxo/NPF/Eh/Lgr1/loco/CCAP/CNMa/MsR1/FMRFaR/Lkr/CrzR/CG7650/Galphaf/AstC-R2/sNPF-R/Proc/mthl15/ACXC/Tre1/Dgkepsilon/Nplp1/Gpa2
GO:0006979	response to oxidative stress	18/576	144/12653	9.36873e-05	9.36873e-05	0.0194884	18	2.74588	Mrp4/foxo/Fer2/Gyc89Da/Gyc89Db/Naam/TotA/loco/Jafrac2/ple/ND-SGDH/CG12355/park/NLaz/Ddc/PCNA2/CG12896/Sod3
GO:0010460	positive regulation of heart rate	3/576	3/12653	9.38695e-05	9.38695e-05	0.0194884	3	21.967	CCAP/Trh/Proc
GO:0070484	dehydro-D-arabinono-1,4-lactone metabolic process	3/576	3/12653	9.38695e-05	9.38695e-05	0.0194884	3	21.967	CG18547/CG12224/CG3397
GO:0070485	dehydro-D-arabinono-1,4-lactone biosynthetic process	3/576	3/12653	9.38695e-05	9.38695e-05	0.0194884	3	21.967	CG18547/CG12224/CG3397
GO:0060326	cell chemotaxis	4/576	7/12653	0.000133267	0.000133267	0.0256915	4	12.5526	Hmgcr/orion/wun/wun2
GO:0042274	ribosomal small subunit biogenesis	11/576	70/12653	0.000296765	0.000296765	0.0533969	11	3.45196	l(3)07882/RpS27/RIOK2/RpS9/RIOK1/RpS21/CG3008/kz/CG3071/l(1)G0020/CG3735
GO:0006537	glutamate biosynthetic process	3/576	4/12653	0.000362722	0.000362722	0.0543871	3	16.4753	CG9674/GLS/Got1
GO:1901334	lactone metabolic process	3/576	4/12653	0.000362722	0.000362722	0.0543871	3	16.4753	CG18547/CG12224/CG3397
GO:1901336	lactone biosynthetic process	3/576	4/12653	0.000362722	0.000362722	0.0543871	3	16.4753	CG18547/CG12224/CG3397
GO:0010035	response to inorganic substance	13/576	96/12653	0.000394067	0.000394067	0.0559772	13	2.9747	MtnA/Ir92a/TotA/Zip99C/Fer1HCH/Rh50/ple/nan/ine/ZnT35C/Ddc/PCNA2/Sod3
GO:0030490	maturation of SSU-rRNA	9/576	51/12653	0.000432489	0.000432489	0.0583633	9	3.87653	l(3)07882/RIOK2/RIOK1/RpS21/CG3008/kz/CG3071/l(1)G0020/CG3735
GO:0000302	response to reactive oxygen species	8/576	42/12653	0.000525867	0.000525867	0.0675851	8	4.18419	Gyc89Da/Gyc89Db/ple/ND-SGDH/CG12355/Ddc/PCNA2/Sod3
GO:0006576	biogenic amine metabolic process	7/576	34/12653	0.000717931	0.000717931	0.0880753	7	4.52262	SpdS/e/Trh/ple/Pect/Ddc/w
GO:0033615	mitochondrial proton-transporting ATP synthase complex assembly	3/576	5/12653	0.00087607	0.00087607	0.090941	3	13.1802	CG10340/CG7506/CG5131
GO:0043461	proton-transporting ATP synthase complex assembly	3/576	5/12653	0.00087607	0.00087607	0.090941	3	13.1802	CG10340/CG7506/CG5131
GO:0043650	dicarboxylic acid biosynthetic process	3/576	5/12653	0.00087607	0.00087607	0.090941	3	13.1802	CG9674/GLS/Got1
GO:1901796	regulation of signal transduction by p53 class mediator	3/576	5/12653	0.00087607	0.00087607	0.090941	3	13.1802	Ubc6/PR-Set7/Clbn
GO:0009084	glutamine family amino acid biosynthetic process	4/576	11/12653	0.00108544	0.00108544	0.108501	4	7.98801	CG9674/Gs1/GLS/Got1
GO:0006826	iron ion transport	5/576	19/12653	0.00131207	0.00131207	0.126471	5	5.78079	CG4562/Zip99C/Fer1HCH/CG1358/Tsf3
GO:0009308	amine metabolic process	7/576	38/12653	0.00143861	0.00143861	0.133888	7	4.04656	SpdS/e/Trh/ple/Pect/Ddc/w
GO:0035234	ectopic germ cell programmed cell death	4/576	12/12653	0.00156989	0.00156989	0.134383	4	7.32234	Dronc/Tre1/wun/wun2
GO:0008202	steroid metabolic process	9/576	61/12653	0.00164649	0.00164649	0.134383	9	3.24103	CG8112/Hmgcr/shd/Arv1/Npc2a/CG12539/CG9521/GstE14/spok
GO:0050905	neuromuscular process	5/576	20/12653	0.00168463	0.00168463	0.134383	5	5.49175	nan/fln/nompC/Trpgamma/Ufm1
GO:0006541	glutamine metabolic process	3/576	6/12653	0.00169289	0.00169289	0.134383	3	10.9835	CG9674/Gs1/GLS
GO:0050886	endocrine process	3/576	6/12653	0.00169289	0.00169289	0.134383	3	10.9835	NPFR/NPF/CG15537
GO:0001713	ectodermal cell fate determination	2/576	2/12653	0.00206889	0.00206889	0.139596	2	21.967	spi/amx
GO:0006585	dopamine biosynthetic process from tyrosine	2/576	2/12653	0.00206889	0.00206889	0.139596	2	21.967	ple/Ddc
GO:0032218	riboflavin transport	2/576	2/12653	0.00206889	0.00206889	0.139596	2	21.967	Rift/w
GO:0035233	germ cell repulsion	2/576	2/12653	0.00206889	0.00206889	0.139596	2	21.967	wun/wun2
GO:0038002	endocrine signaling	2/576	2/12653	0.00206889	0.00206889	0.139596	2	21.967	NPFR/NPF
GO:0090160	Golgi to lysosome transport	2/576	2/12653	0.00206889	0.00206889	0.139596	2	21.967	comm/comt
GO:0046189	phenol-containing compound biosynthetic process	4/576	13/12653	0.0021866	0.0021866	0.140512	4	6.75908	e/Trh/ple/Ddc
GO:0070071	proton-transporting two-sector ATPase complex assembly	4/576	13/12653	0.0021866	0.0021866	0.140512	4	6.75908	CG10340/CG7506/CG5969/CG5131
GO:0007280	pole cell migration	5/576	22/12653	0.00265374	0.00265374	0.166565	5	4.9925	Hmgcr/byn/Tre1/wun/wun2
GO:0098700	neurotransmitter loading into synaptic vesicle	3/576	7/12653	0.0028626	0.0028626	0.175591	3	9.41443	w/Vmat/VGAT
GO:0042273	ribosomal large subunit biogenesis	8/576	55/12653	0.00323056	0.00323056	0.191611	8	3.1952	CG10286/RpL24-like/RpL14/Nle/CG6712/RpL5/RpL35/CG5033
GO:0046164	alcohol catabolic process	5/576	23/12653	0.00326575	0.00326575	0.191611	5	4.77544	Sodh-2/CG17029/CG17027/CG9389/Adh
GO:0001704	formation of primary germ layer	6/576	33/12653	0.00335732	0.00335732	0.192792	6	3.994	stumps/byn/tkv/spi/amx/gol
GO:0009309	amine biosynthetic process	4/576	15/12653	0.00388214	0.00388214	0.209554	4	5.85787	SpdS/ple/Ddc/w
GO:0019226	transmission of nerve impulse	4/576	15/12653	0.00388214	0.00388214	0.209554	4	5.85787	Ir76a/park/ine/CG12344
GO:0042401	biogenic amine biosynthetic process	4/576	15/12653	0.00388214	0.00388214	0.209554	4	5.85787	SpdS/ple/Ddc/w
GO:0031125	rRNA 3'-end processing	3/576	8/12653	0.004426	0.004426	0.225388	3	8.23763	Rrp6/RpS21/Rrp45
GO:0045823	positive regulation of heart contraction	3/576	8/12653	0.004426	0.004426	0.225388	3	8.23763	CCAP/Trh/Proc
GO:1903524	positive regulation of blood circulation	3/576	8/12653	0.004426	0.004426	0.225388	3	8.23763	CCAP/Trh/Proc
GO:0055092	sterol homeostasis	4/576	16/12653	0.00499215	0.00499215	0.2288	4	5.49175	CG8112/SNF4Agamma/Npc2a/GstE14
GO:0001705	ectoderm formation	2/576	3/12653	0.00601893	0.00601893	0.2288	2	14.6447	spi/amx
GO:0001712	ectodermal cell fate commitment	2/576	3/12653	0.00601893	0.00601893	0.2288	2	14.6447	spi/amx
GO:0006587	serotonin biosynthetic process from tryptophan	2/576	3/12653	0.00601893	0.00601893	0.2288	2	14.6447	Trh/Ddc
GO:0010668	ectodermal cell differentiation	2/576	3/12653	0.00601893	0.00601893	0.2288	2	14.6447	spi/amx
GO:0015812	gamma-aminobutyric acid transport	2/576	3/12653	0.00601893	0.00601893	0.2288	2	14.6447	rogdi/VGAT
GO:0042427	serotonin biosynthetic process	2/576	3/12653	0.00601893	0.00601893	0.2288	2	14.6447	Trh/Ddc
GO:0043516	regulation of DNA damage response, signal transduction by p53 class mediator	2/576	3/12653	0.00601893	0.00601893	0.2288	2	14.6447	Ubc6/PR-Set7
GO:0051608	histamine transport	2/576	3/12653	0.00601893	0.00601893	0.2288	2	14.6447	w/Vmat
GO:0060359	response to ammonium ion	2/576	3/12653	0.00601893	0.00601893	0.2288	2	14.6447	Ir92a/Rh50
GO:0071242	cellular response to ammonium ion	2/576	3/12653	0.00601893	0.00601893	0.2288	2	14.6447	Ir92a/Rh50
GO:0097037	heme export	2/576	3/12653	0.00601893	0.00601893	0.2288	2	14.6447	CG4562/CG1358
GO:0097753	membrane bending	2/576	3/12653	0.00601893	0.00601893	0.2288	2	14.6447	EndoA/ICA69
GO:1901162	primary amino compound biosynthetic process	2/576	3/12653	0.00601893	0.00601893	0.2288	2	14.6447	Trh/Ddc
GO:1902165	regulation of intrinsic apoptotic signaling pathway in response to DNA damage by p53 class mediator	2/576	3/12653	0.00601893	0.00601893	0.2288	2	14.6447	Ubc6/Clbn
GO:1902229	regulation of intrinsic apoptotic signaling pathway in response to DNA damage	2/576	3/12653	0.00601893	0.00601893	0.2288	2	14.6447	Ubc6/Clbn
GO:1902253	regulation of intrinsic apoptotic signaling pathway by p53 class mediator	2/576	3/12653	0.00601893	0.00601893	0.2288	2	14.6447	Ubc6/Clbn
GO:2001269	positive regulation of cysteine-type endopeptidase activity involved in apoptotic signaling pathway	2/576	3/12653	0.00601893	0.00601893	0.2288	2	14.6447	Jafrac2/Dronc
GO:1901605	alpha-amino acid metabolic process	11/576	101/12653	0.00614035	0.00614035	0.230174	11	2.39245	Dhfr/e/Trh/ple/CG9674/ppl/Gs1/Ddc/CG7860/GLS/Got1
GO:0009636	response to toxic substance	9/576	74/12653	0.0062297	0.0062297	0.230324	9	2.67166	ort/Zip99C/Fer1HCH/ZnT35C/Cyp6w1/Cyp6a2/CG12896/Sod3/Mdr50
GO:0097164	ammonium ion metabolic process	3/576	9/12653	0.00641608	0.00641608	0.234009	3	7.32234	e/Trh/Ddc
GO:0006520	amino acid metabolic process	15/576	163/12653	0.00746744	0.00746744	0.268723	15	2.0215	CG6465/SerRS-m/Dhfr/e/GatB/Trh/ple/CG9674/ppl/Gs1/Ddc/CG7860/GLS/Got1/MetRS
GO:0098657	import into cell	7/576	51/12653	0.00793419	0.00793419	0.281763	7	3.01508	Irk2/Fer1HCH/nan/Wnk/JhI-21/w/SerT
GO:0030534	adult behavior	15/576	165/12653	0.00832365	0.00832365	0.291755	15	1.997	Syn/ort/Trh/MsR1/FMRFaR/ple/Gem3/CrzR/nan/rogdi/park/AcCoAS/Adh/Trpgamma/spi
GO:0006020	inositol metabolic process	3/576	10/12653	0.00885879	0.00885879	0.292473	3	6.5901	CG17029/CG17027/CG9389
GO:0035202	tracheal pit formation in open tracheal system	3/576	10/12653	0.00885879	0.00885879	0.292473	3	6.5901	Timp/Trh/salm
GO:0072331	signal transduction by p53 class mediator	3/576	10/12653	0.00885879	0.00885879	0.292473	3	6.5901	Ubc6/PR-Set7/Clbn
GO:0045455	ecdysteroid metabolic process	6/576	40/12653	0.00889578	0.00889578	0.292473	6	3.29505	shd/Npc2a/CG12539/CG9521/GstE14/spok
GO:0009064	glutamine family amino acid metabolic process	5/576	29/12653	0.0092071	0.0092071	0.292473	5	3.78742	CG9674/Gs1/CG7860/GLS/Got1
GO:0015850	organic hydroxy compound transport	5/576	29/12653	0.0092071	0.0092071	0.292473	5	3.78742	Arv1/Npc2a/CG17597/Vmat/SerT
GO:1901616	organic hydroxy compound catabolic process	5/576	29/12653	0.0092071	0.0092071	0.292473	5	3.78742	Sodh-2/CG17029/CG17027/CG9389/Adh
GO:0019637	organophosphate metabolic process	30/576	418/12653	0.009213	0.009213	0.292473	30	1.57658	elm/Ak3/Gyc89Da/Gyc89Db/Hmgcr/Cmpk/Pcyt2/Aprt/lama/Ak1/CG10738/CG17029/CG17027/CG18135/CG9389/AcCoAS/CG11425/G6P/ACXC/Pect/Adh/CG3009/ATPsyndelta/Gapdh2/Pgi/wun/wun2/NADK/Dolk/CG9394
GO:1901615	organic hydroxy compound metabolic process	16/576	183/12653	0.0094052	0.0094052	0.292473	16	1.92061	CG8112/Sodh-2/e/Hmgcr/Trh/ple/Dronc/CG17029/CG17027/CG9389/Arv1/Pect/Adh/Ddc/egr/spok
GO:0048878	chemical homeostasis	22/576	281/12653	0.0094278	0.0094278	0.292473	22	1.71984	CG1090/CG8112/CG6908/Lkb1/foxo/SNF4Agamma/Zip99C/Fer1HCH/Rh50/Wnk/ORMDL/NLaz/Npc2a/ine/JhI-21/ZnT35C/Trpgamma/Gapdh2/ptc/Pgi/GstE14/Cbp53E
GO:0060795	cell fate commitment involved in formation of primary germ layer	4/576	19/12653	0.00954102	0.00954102	0.292622	4	4.62463	stumps/tkv/spi/amx
GO:0042063	gliogenesis	10/576	94/12653	0.010298	0.010298	0.299782	10	2.33692	stumps/loco/RIOK2/RIOK1/ine/rau/salm/orion/egr/unc-5
GO:2001020	regulation of response to DNA damage stimulus	5/576	30/12653	0.0106444	0.0106444	0.299782	5	3.66117	Ubc6/PR-Set7/Clbn/CG11475/CG11474
GO:0022404	molting cycle process	6/576	42/12653	0.011264	0.011264	0.299782	6	3.13814	Hug/Eh/e/Hmgcr/ple/Ddc
GO:0009072	aromatic amino acid metabolic process	4/576	20/12653	0.0115051	0.0115051	0.299782	4	4.3934	e/Trh/ple/Ddc
GO:0046174	polyol catabolic process	4/576	20/12653	0.0115051	0.0115051	0.299782	4	4.3934	Sodh-2/CG17029/CG17027/CG9389
GO:0001504	neurotransmitter uptake	2/576	4/12653	0.0116751	0.0116751	0.299782	2	10.9835	w/SerT
GO:0005979	regulation of glycogen biosynthetic process	2/576	4/12653	0.0116751	0.0116751	0.299782	2	10.9835	Rack1/Pask
GO:0009188	ribonucleoside diphosphate biosynthetic process	2/576	4/12653	0.0116751	0.0116751	0.299782	2	10.9835	Ak3/Cmpk
GO:0010962	regulation of glucan biosynthetic process	2/576	4/12653	0.0116751	0.0116751	0.299782	2	10.9835	Rack1/Pask
GO:0015886	heme transport	2/576	4/12653	0.0116751	0.0116751	0.299782	2	10.9835	CG4562/CG1358
GO:0032885	regulation of polysaccharide biosynthetic process	2/576	4/12653	0.0116751	0.0116751	0.299782	2	10.9835	Rack1/Pask
GO:0038060	nitric oxide-cGMP-mediated signaling pathway	2/576	4/12653	0.0116751	0.0116751	0.299782	2	10.9835	Gyc89Da/Gyc89Db
GO:0042416	dopamine biosynthetic process	2/576	4/12653	0.0116751	0.0116751	0.299782	2	10.9835	ple/Ddc
GO:0042428	serotonin metabolic process	2/576	4/12653	0.0116751	0.0116751	0.299782	2	10.9835	Trh/Ddc
GO:0050976	detection of mechanical stimulus involved in sensory perception of touch	2/576	4/12653	0.0116751	0.0116751	0.299782	2	10.9835	nan/nompC
GO:0072344	rescue of stalled ribosome	2/576	4/12653	0.0116751	0.0116751	0.299782	2	10.9835	Clbn/Rack1
GO:2001267	regulation of cysteine-type endopeptidase activity involved in apoptotic signaling pathway	2/576	4/12653	0.0116751	0.0116751	0.299782	2	10.9835	Jafrac2/Dronc
GO:0009415	response to water	3/576	11/12653	0.0117738	0.0117738	0.299782	3	5.991	TotA/nan/ine
GO:0006644	phospholipid metabolic process	14/576	157/12653	0.012408	0.012408	0.311638	14	1.95884	elm/Pcyt2/lama/CG17029/CG17027/CG18135/CG9389/CG11425/Pect/CG3009/wun/wun2/Dolk/CG9394
GO:0044255	cellular lipid metabolic process	29/576	410/12653	0.0124704	0.0124704	0.311638	29	1.55376	elm/Alg12/Lkb1/foxo/Hmgcr/Pcyt2/lama/Elo68alpha/CG17029/CG17027/CG18135/CG9389/AcCoAS/Arv1/Alg11/ORMDL/CG11425/alpha4GT1/Acsf2/C1GalTA/Pect/CG3009/CG1941/ACC/wun/wun2/wal/Dolk/CG9394
GO:0030001	metal ion transport	21/576	273/12653	0.0132758	0.0132758	0.328722	21	1.68977	CG1090/elm/bumpel/CG4562/Irk2/kumpel/Zip99C/Fer1HCH/nan/Shal/Wnk/ine/nompC/ZnT35C/Trpgamma/CG31676/CG14401/rumpel/CG1358/Tsf3/SerT
GO:0044057	regulation of system process	8/576	70/12653	0.0138518	0.0138518	0.339867	8	2.51052	CCAP/CG15537/Trh/park/SLC22A/Proc/egr/CG12344
GO:0000041	transition metal ion transport	6/576	44/12653	0.0140458	0.0140458	0.341521	6	2.9955	CG4562/Zip99C/Fer1HCH/ZnT35C/CG1358/Tsf3
GO:0006182	cGMP biosynthetic process	3/576	12/12653	0.0151751	0.0151751	0.353076	3	5.49175	Gyc89Da/Gyc89Db/CG10738
GO:0006570	tyrosine metabolic process	3/576	12/12653	0.0151751	0.0151751	0.353076	3	5.49175	e/ple/Ddc
GO:0032366	intracellular sterol transport	3/576	12/12653	0.0151751	0.0151751	0.353076	3	5.49175	Arv1/Npc2a/CG17597
GO:0035269	protein O-linked mannosylation	3/576	12/12653	0.0151751	0.0151751	0.353076	3	5.49175	CG31690/Tmtc3/CG3253
GO:0048082	regulation of adult chitin-containing cuticle pigmentation	3/576	12/12653	0.0151751	0.0151751	0.353076	3	5.49175	e/ple/Ddc
GO:0006414	translational elongation	5/576	33/12653	0.0158576	0.0158576	0.365802	5	3.32834	CG2017/Dph5/Clbn/Rack1/eEFSec
GO:0030536	larval feeding behavior	4/576	22/12653	0.0161684	0.0161684	0.367667	4	3.994	NPFR/Hug/NPF/Trh
GO:0008354	germ cell migration	6/576	46/12653	0.0172735	0.0172735	0.367667	6	2.86526	Hmgcr/byn/tkv/Tre1/wun/wun2
GO:0098754	detoxification	6/576	46/12653	0.0172735	0.0172735	0.367667	6	2.86526	Zip99C/Fer1HCH/ZnT35C/Cyp6w1/CG12896/Sod3
GO:0002092	positive regulation of receptor internalization	2/576	5/12653	0.0188745	0.0188745	0.367667	2	8.78681	spartin/comm
GO:0006117	acetaldehyde metabolic process	2/576	5/12653	0.0188745	0.0188745	0.367667	2	8.78681	CrzR/Adh
GO:0007263	nitric oxide mediated signal transduction	2/576	5/12653	0.0188745	0.0188745	0.367667	2	8.78681	Gyc89Da/Gyc89Db
GO:0009133	nucleoside diphosphate biosynthetic process	2/576	5/12653	0.0188745	0.0188745	0.367667	2	8.78681	Ak3/Cmpk
GO:0015842	aminergic neurotransmitter loading into synaptic vesicle	2/576	5/12653	0.0188745	0.0188745	0.367667	2	8.78681	w/Vmat
GO:0030330	DNA damage response, signal transduction by p53 class mediator	2/576	5/12653	0.0188745	0.0188745	0.367667	2	8.78681	Ubc6/PR-Set7
GO:0031646	positive regulation of nervous system process	2/576	5/12653	0.0188745	0.0188745	0.367667	2	8.78681	park/egr
GO:0042435	indole-containing compound biosynthetic process	2/576	5/12653	0.0188745	0.0188745	0.367667	2	8.78681	Trh/Ddc
GO:0043255	regulation of carbohydrate biosynthetic process	2/576	5/12653	0.0188745	0.0188745	0.367667	2	8.78681	Rack1/Pask
GO:0051932	synaptic transmission, GABAergic	2/576	5/12653	0.0188745	0.0188745	0.367667	2	8.78681	rogdi/VGAT
GO:0051969	regulation of transmission of nerve impulse	2/576	5/12653	0.0188745	0.0188745	0.367667	2	8.78681	park/CG12344
GO:0098900	regulation of action potential	2/576	5/12653	0.0188745	0.0188745	0.367667	2	8.78681	park/CG12344
GO:0098908	regulation of neuronal action potential	2/576	5/12653	0.0188745	0.0188745	0.367667	2	8.78681	park/CG12344
GO:1901160	primary amino compound metabolic process	2/576	5/12653	0.0188745	0.0188745	0.367667	2	8.78681	Trh/Ddc
GO:1901678	iron coordination entity transport	2/576	5/12653	0.0188745	0.0188745	0.367667	2	8.78681	CG4562/CG1358
GO:0046503	glycerolipid catabolic process	4/576	23/12653	0.0188848	0.0188848	0.367667	4	3.82035	Lkb1/foxo/CG18135/CG9394
GO:0035268	protein mannosylation	3/576	13/12653	0.0190717	0.0190717	0.367667	3	5.06931	CG31690/Tmtc3/CG3253
GO:0040015	negative regulation of multicellular organism growth	3/576	13/12653	0.0190717	0.0190717	0.367667	3	5.06931	foxo/Rabex-5/egr
GO:0042542	response to hydrogen peroxide	3/576	13/12653	0.0190717	0.0190717	0.367667	3	5.06931	ple/Ddc/PCNA2
GO:0097502	mannosylation	3/576	13/12653	0.0190717	0.0190717	0.367667	3	5.06931	CG31690/Tmtc3/CG3253
GO:0042446	hormone biosynthetic process	5/576	35/12653	0.0201418	0.0201418	0.385544	5	3.13814	Elo68alpha/shd/Npc2a/GstE14/spok
GO:0042445	hormone metabolic process	8/576	75/12653	0.020349	0.020349	0.386285	8	2.34315	CG15537/Elo68alpha/shd/Npc2a/CG12539/CG9521/GstE14/spok
GO:0042981	regulation of apoptotic process	16/576	200/12653	0.0204668	0.0204668	0.386285	16	1.75736	Ubc6/Tango9/Lkb1/CG9922/Naam/Clbn/RpL14/Dronc/hid/park/alpha4GT1/spi/CG15456/ptc/Den1/CG17019
GO:0008610	lipid biosynthetic process	20/576	268/12653	0.0207156	0.0207156	0.388265	20	1.63933	elm/Hmgcr/Pcyt2/Elo68alpha/shd/CG17029/CG17027/CG9389/AcCoAS/ORMDL/Npc2a/alpha4GT1/Acsf2/C1GalTA/Pect/CG1941/ACC/GstE14/Dolk/spok
GO:0031644	regulation of nervous system process	4/576	24/12653	0.0218671	0.0218671	0.396556	4	3.66117	park/SLC22A/egr/CG12344
GO:0045456	ecdysteroid biosynthetic process	4/576	24/12653	0.0218671	0.0218671	0.396556	4	3.66117	shd/Npc2a/GstE14/spok
GO:0012501	programmed cell death	24/576	340/12653	0.0221868	0.0221868	0.396556	24	1.55061	Ubc6/Tango9/Lkb1/CG9922/Naam/Clbn/Jafrac2/Ubi-p63E/RpL14/Dronc/hid/park/alpha4GT1/Hsp60C/Drep4/spi/Tre1/CG15456/ptc/wun/wun2/egr/Den1/CG17019
GO:0006694	steroid biosynthetic process	5/576	36/12653	0.0225419	0.0225419	0.396556	5	3.05097	Hmgcr/shd/Npc2a/GstE14/spok
GO:0010257	NADH dehydrogenase complex assembly	5/576	36/12653	0.0225419	0.0225419	0.396556	5	3.05097	CG17726/ND-SGDH/l(2)37Bb/ND-B18/CG3270
GO:0015748	organophosphate ester transport	5/576	36/12653	0.0225419	0.0225419	0.396556	5	3.05097	sll/scramb2/CG32485/scramb1/w
GO:0032981	mitochondrial respiratory chain complex I assembly	5/576	36/12653	0.0225419	0.0225419	0.396556	5	3.05097	CG17726/ND-SGDH/l(2)37Bb/ND-B18/CG3270
GO:0044283	small molecule biosynthetic process	17/576	220/12653	0.0233355	0.0233355	0.396556	17	1.69745	Adgf-D/Dhfr/Elo68alpha/shd/CG9674/AcCoAS/Gs1/Npc2a/G6P/Acsf2/Coq9/ACC/Pgi/GLS/GstE14/Got1/spok
GO:0009395	phospholipid catabolic process	3/576	14/12653	0.0234679	0.0234679	0.396556	3	4.70722	lama/CG18135/CG9394
GO:0019934	cGMP-mediated signaling	3/576	14/12653	0.0234679	0.0234679	0.396556	3	4.70722	Gyc89Da/Gyc89Db/CG10738
GO:0048085	adult chitin-containing cuticle pigmentation	3/576	14/12653	0.0234679	0.0234679	0.396556	3	4.70722	e/ple/Ddc
GO:0048168	regulation of neuronal synaptic plasticity	3/576	14/12653	0.0234679	0.0234679	0.396556	3	4.70722	Sap47/comt/Arc1
GO:0007268	chemical synaptic transmission	23/576	325/12653	0.0241523	0.0241523	0.396556	23	1.55459	Arl2/Syn/Sap47/ort/Fife/FMRFaR/scramb2/scramb1/rogdi/Shal/SLC22A/tkv/CG31676/CG14401/dtr/comt/egr/CG12344/Syngr/VGAT/Arc1/Cbp53E/NtR
GO:0098916	anterograde trans-synaptic signaling	23/576	325/12653	0.0241523	0.0241523	0.396556	23	1.55459	Arl2/Syn/Sap47/ort/Fife/FMRFaR/scramb2/scramb1/rogdi/Shal/SLC22A/tkv/CG31676/CG14401/dtr/comt/egr/CG12344/Syngr/VGAT/Arc1/Cbp53E/NtR
GO:1901700	response to oxygen-containing compound	26/576	379/12653	0.024466	0.024466	0.396556	26	1.50697	Art4/Syn/foxo/Gyc89Da/Gyc89Db/ort/TotA/ple/ND-SGDH/CrzR/nan/CG12355/rogdi/hid/AcCoAS/Mkrn1/ine/JhI-21/Adh/Ddc/spi/PCNA2/ACC/Sod3/Vmat/Sin1
GO:0006915	apoptotic process	20/576	273/12653	0.0246772	0.0246772	0.396556	20	1.60931	Ubc6/Tango9/Lkb1/CG9922/Naam/Clbn/Jafrac2/RpL14/Dronc/hid/park/alpha4GT1/Hsp60C/Drep4/spi/CG15456/ptc/egr/Den1/CG17019
GO:0048167	regulation of synaptic plasticity	5/576	37/12653	0.0251198	0.0251198	0.396556	5	2.96852	Sap47/Fife/comt/Arc1/Cbp53E
GO:0099537	trans-synaptic signaling	23/576	327/12653	0.0257048	0.0257048	0.396556	23	1.54508	Arl2/Syn/Sap47/ort/Fife/FMRFaR/scramb2/scramb1/rogdi/Shal/SLC22A/tkv/CG31676/CG14401/dtr/comt/egr/CG12344/Syngr/VGAT/Arc1/Cbp53E/NtR
GO:0008284	positive regulation of cell population proliferation	9/576	94/12653	0.0271009	0.0271009	0.396556	9	2.10322	Tango9/Adgf-D/RIOK2/E(spl)m3-HLH/RIOK1/CG10738/Galphaf/spi/tsh
GO:0000459	exonucleolytic trimming involved in rRNA processing	2/576	6/12653	0.0274654	0.0274654	0.396556	2	7.32234	Rrp6/Rrp45
GO:0000467	exonucleolytic trimming to generate mature 3'-end of 5.8S rRNA from tricistronic rRNA transcript (SSU-rRNA, 5.8S rRNA, LSU-rRNA)	2/576	6/12653	0.0274654	0.0274654	0.396556	2	7.32234	Rrp6/Rrp45
GO:0001964	startle response	2/576	6/12653	0.0274654	0.0274654	0.396556	2	7.32234	nan/nompC
GO:0002090	regulation of receptor internalization	2/576	6/12653	0.0274654	0.0274654	0.396556	2	7.32234	spartin/comm
GO:0009414	response to water deprivation	2/576	6/12653	0.0274654	0.0274654	0.396556	2	7.32234	TotA/ine
GO:0015865	purine nucleotide transport	2/576	6/12653	0.0274654	0.0274654	0.396556	2	7.32234	sll/w
GO:0015868	purine ribonucleotide transport	2/576	6/12653	0.0274654	0.0274654	0.396556	2	7.32234	sll/w
GO:0017121	plasma membrane phospholipid scrambling	2/576	6/12653	0.0274654	0.0274654	0.396556	2	7.32234	scramb2/scramb1
GO:0018410	C-terminal protein amino acid modification	2/576	6/12653	0.0274654	0.0274654	0.396556	2	7.32234	TTLL5/CG3793
GO:0042771	intrinsic apoptotic signaling pathway in response to DNA damage by p53 class mediator	2/576	6/12653	0.0274654	0.0274654	0.396556	2	7.32234	Ubc6/Clbn
GO:0042908	xenobiotic transport	2/576	6/12653	0.0274654	0.0274654	0.396556	2	7.32234	Vmat/Mdr50
GO:0051238	sequestering of metal ion	2/576	6/12653	0.0274654	0.0274654	0.396556	2	7.32234	Fer1HCH/ZnT35C
GO:0060252	positive regulation of glial cell proliferation	2/576	6/12653	0.0274654	0.0274654	0.396556	2	7.32234	RIOK2/RIOK1
GO:0071035	nuclear polyadenylation-dependent rRNA catabolic process	2/576	6/12653	0.0274654	0.0274654	0.396556	2	7.32234	Rrp6/Rrp45
GO:0071038	nuclear polyadenylation-dependent tRNA catabolic process	2/576	6/12653	0.0274654	0.0274654	0.396556	2	7.32234	Rrp6/Rrp45
GO:0106354	tRNA surveillance	2/576	6/12653	0.0274654	0.0274654	0.396556	2	7.32234	Rrp6/Rrp45
GO:0140962	multicellular organismal-level chemical homeostasis	2/576	6/12653	0.0274654	0.0274654	0.396556	2	7.32234	Zip99C/ine
GO:2001270	regulation of cysteine-type endopeptidase activity involved in execution phase of apoptosis	2/576	6/12653	0.0274654	0.0274654	0.396556	2	7.32234	hid/CG17019
GO:0006536	glutamate metabolic process	3/576	15/12653	0.0283644	0.0283644	0.396556	3	4.3934	CG9674/GLS/Got1
GO:0008630	intrinsic apoptotic signaling pathway in response to DNA damage	3/576	15/12653	0.0283644	0.0283644	0.396556	3	4.3934	Ubc6/Clbn/hid
GO:0016973	poly(A)+ mRNA export from nucleus	3/576	15/12653	0.0283644	0.0283644	0.396556	3	4.3934	Nup93-2/Gle1/Dbp80
GO:0032365	intracellular lipid transport	3/576	15/12653	0.0283644	0.0283644	0.396556	3	4.3934	Arv1/Npc2a/CG17597
GO:0042632	cholesterol homeostasis	3/576	15/12653	0.0283644	0.0283644	0.396556	3	4.3934	CG8112/SNF4Agamma/GstE14
GO:0043628	regulatory ncRNA 3'-end processing	3/576	15/12653	0.0283644	0.0283644	0.396556	3	4.3934	Rrp6/RpS21/Rrp45
GO:0046112	nucleobase biosynthetic process	3/576	15/12653	0.0283644	0.0283644	0.396556	3	4.3934	Cmpk/Aprt/Ak1
GO:0046838	phosphorylated carbohydrate dephosphorylation	3/576	15/12653	0.0283644	0.0283644	0.396556	3	4.3934	CG17029/CG17027/CG9389
GO:0046855	inositol phosphate dephosphorylation	3/576	15/12653	0.0283644	0.0283644	0.396556	3	4.3934	CG17029/CG17027/CG9389
GO:0048079	regulation of cuticle pigmentation	3/576	15/12653	0.0283644	0.0283644	0.396556	3	4.3934	e/ple/Ddc
GO:0071545	inositol phosphate catabolic process	3/576	15/12653	0.0283644	0.0283644	0.396556	3	4.3934	CG17029/CG17027/CG9389
GO:0009190	cyclic nucleotide biosynthetic process	4/576	26/12653	0.0286513	0.0286513	0.396556	4	3.37954	Gyc89Da/Gyc89Db/CG10738/ACXC
GO:0048070	regulation of developmental pigmentation	4/576	26/12653	0.0286513	0.0286513	0.396556	4	3.37954	e/ple/park/Ddc
GO:0120305	regulation of pigmentation	4/576	26/12653	0.0286513	0.0286513	0.396556	4	3.37954	e/ple/park/Ddc
GO:1901137	carbohydrate derivative biosynthetic process	22/576	313/12653	0.0288842	0.0288842	0.397739	22	1.54401	Alg12/Ak3/Adgf-D/Gyc89Da/Gyc89Db/sll/Alg9/Cmpk/Aprt/CG10738/fng/AcCoAS/Alg11/CG3662/CG31690/alpha4GT1/C1GalTA/ACXC/ATPsyndelta/FucT6/Tmtc3/CG3253
GO:0098660	inorganic ion transmembrane transport	21/576	296/12653	0.0295522	0.0295522	0.404873	21	1.55847	CG1090/elm/Dic1/VhaPPA1-1/ort/Irk2/Zip99C/Fer1HCH/Rh50/nan/Shal/Wnk/ine/nompC/ZnT35C/Trpgamma/CG31676/CG14401/CG12344/Vha36-1/SerT
GO:0034599	cellular response to oxidative stress	6/576	52/12653	0.0299193	0.0299193	0.405781	6	2.53466	foxo/Fer2/TotA/CG12355/park/Sod3
GO:0046434	organophosphate catabolic process	6/576	52/12653	0.0299193	0.0299193	0.405781	6	2.53466	lama/CG17029/CG17027/CG18135/CG9389/CG9394
GO:0009132	nucleoside diphosphate metabolic process	5/576	39/12653	0.030824	0.030824	0.413892	5	2.81628	Ak3/Cmpk/Ak1/Gapdh2/Pgi
GO:1901607	alpha-amino acid biosynthetic process	5/576	39/12653	0.030824	0.030824	0.413892	5	2.81628	Dhfr/CG9674/Gs1/GLS/Got1
GO:0006836	neurotransmitter transport	11/576	128/12653	0.0316467	0.0316467	0.422836	11	1.88779	Arl2/Syn/Fife/rogdi/ine/w/comt/Vmat/Syngr/VGAT/SerT
GO:0010817	regulation of hormone levels	9/576	97/12653	0.0323543	0.0323543	0.425297	9	2.03818	CG15537/Elo68alpha/shd/Npc2a/JhI-21/CG12539/CG9521/GstE14/spok
GO:0001101	response to acid chemical	4/576	27/12653	0.0324613	0.0324613	0.425297	4	3.25437	TotA/nan/ine/JhI-21
GO:0042026	protein refolding	4/576	27/12653	0.0324613	0.0324613	0.425297	4	3.25437	Hsc70-2/CG7182/Hsp60C/Roe1
GO:0043281	regulation of cysteine-type endopeptidase activity involved in apoptotic process	4/576	27/12653	0.0324613	0.0324613	0.425297	4	3.25437	Jafrac2/Dronc/hid/CG17019
GO:0099536	synaptic signaling	23/576	335/12653	0.032691	0.032691	0.426239	23	1.50818	Arl2/Syn/Sap47/ort/Fife/FMRFaR/scramb2/scramb1/rogdi/Shal/SLC22A/tkv/CG31676/CG14401/dtr/comt/egr/CG12344/Syngr/VGAT/Arc1/Cbp53E/NtR
GO:0042592	homeostatic process	30/576	464/12653	0.0335004	0.0335004	0.431805	30	1.42028	CG1090/CG8112/CG6908/Lkb1/foxo/SNF4Agamma/Zip99C/Fer1HCH/Jafrac2/Rh50/park/AcCoAS/Wnk/ORMDL/NLaz/Npc2a/ine/Rack1/JhI-21/ZnT35C/Trpgamma/comt/Gapdh2/ptc/Pgi/egr/CG12896/GstE14/Cbp53E/Fkbp14
GO:0002027	regulation of heart rate	3/576	16/12653	0.033758	0.033758	0.431805	3	4.11882	CCAP/Trh/Proc
GO:0014009	glial cell proliferation	3/576	16/12653	0.033758	0.033758	0.431805	3	4.11882	RIOK2/RIOK1/egr
GO:0046068	cGMP metabolic process	3/576	16/12653	0.033758	0.033758	0.431805	3	4.11882	Gyc89Da/Gyc89Db/CG10738
GO:0042181	ketone biosynthetic process	5/576	40/12653	0.0339566	0.0339566	0.432297	5	2.74588	shd/Npc2a/Coq9/GstE14/spok
GO:0007631	feeding behavior	7/576	68/12653	0.0344498	0.0344498	0.434478	7	2.26131	NPFR/Hug/foxo/NPF/Trh/Lkr/sNPF-R
GO:0035214	eye-antennal disc development	7/576	68/12653	0.0344498	0.0344498	0.434478	7	2.26131	dan/bab2/Rabex-5/hid/salm/tsh/ptc
GO:0000460	maturation of 5.8S rRNA	4/576	28/12653	0.0365532	0.0365532	0.435879	4	3.13814	Rrp6/RpS21/CG6712/Rrp45
GO:0006568	tryptophan metabolic process	2/576	7/12653	0.0373065	0.0373065	0.435879	2	6.27629	Trh/Ddc
GO:0006586	indolalkylamine metabolic process	2/576	7/12653	0.0373065	0.0373065	0.435879	2	6.27629	Trh/Ddc
GO:0009713	catechol-containing compound biosynthetic process	2/576	7/12653	0.0373065	0.0373065	0.435879	2	6.27629	ple/Ddc
GO:0016540	protein autoprocessing	2/576	7/12653	0.0373065	0.0373065	0.435879	2	6.27629	Dronc/CG7860
GO:0042423	catecholamine biosynthetic process	2/576	7/12653	0.0373065	0.0373065	0.435879	2	6.27629	ple/Ddc
GO:0042595	behavioral response to starvation	2/576	7/12653	0.0373065	0.0373065	0.435879	2	6.27629	SNF4Agamma/Arc1
GO:0045704	regulation of salivary gland boundary specification	2/576	7/12653	0.0373065	0.0373065	0.435879	2	6.27629	tkv/tsh
GO:0045705	negative regulation of salivary gland boundary specification	2/576	7/12653	0.0373065	0.0373065	0.435879	2	6.27629	tkv/tsh
GO:0048172	regulation of short-term neuronal synaptic plasticity	2/576	7/12653	0.0373065	0.0373065	0.435879	2	6.27629	Sap47/comt
GO:0050884	neuromuscular process controlling posture	2/576	7/12653	0.0373065	0.0373065	0.435879	2	6.27629	nan/Trpgamma
GO:0071029	nuclear ncRNA surveillance	2/576	7/12653	0.0373065	0.0373065	0.435879	2	6.27629	Rrp6/Rrp45
GO:0071046	nuclear polyadenylation-dependent ncRNA catabolic process	2/576	7/12653	0.0373065	0.0373065	0.435879	2	6.27629	Rrp6/Rrp45
GO:0071260	cellular response to mechanical stimulus	2/576	7/12653	0.0373065	0.0373065	0.435879	2	6.27629	TotA/nompC
GO:0072332	intrinsic apoptotic signaling pathway by p53 class mediator	2/576	7/12653	0.0373065	0.0373065	0.435879	2	6.27629	Ubc6/Clbn
GO:0090503	RNA phosphodiester bond hydrolysis, exonucleolytic	2/576	7/12653	0.0373065	0.0373065	0.435879	2	6.27629	Rrp6/Rrp45
GO:1903035	negative regulation of response to wounding	2/576	7/12653	0.0373065	0.0373065	0.435879	2	6.27629	foxo/Cbp53E
GO:1901293	nucleoside phosphate biosynthetic process	11/576	132/12653	0.038357	0.038357	0.446222	11	1.83058	Ak3/Gyc89Da/Gyc89Db/Cmpk/Aprt/Ak1/CG10738/AcCoAS/ACXC/ATPsyndelta/NADK
GO:0042417	dopamine metabolic process	3/576	17/12653	0.0396426	0.0396426	0.459198	3	3.87653	e/ple/Ddc
GO:0009101	glycoprotein biosynthetic process	11/576	133/12653	0.0401786	0.0401786	0.463419	11	1.81682	Alg12/sll/Alg9/fng/Alg11/CG3662/CG31690/C1GalTA/FucT6/Tmtc3/CG3253
GO:0016125	sterol metabolic process	4/576	29/12653	0.0409286	0.0409286	0.463579	4	3.02993	CG8112/Hmgcr/Arv1/spok
GO:0052652	cyclic purine nucleotide metabolic process	4/576	29/12653	0.0409286	0.0409286	0.463579	4	3.02993	Gyc89Da/Gyc89Db/CG10738/ACXC
GO:2001233	regulation of apoptotic signaling pathway	4/576	29/12653	0.0409286	0.0409286	0.463579	4	3.02993	Ubc6/Tango9/Clbn/CG17019
GO:0033500	carbohydrate homeostasis	6/576	56/12653	0.0410513	0.0410513	0.463579	6	2.35361	Lkb1/foxo/NLaz/JhI-21/Gapdh2/Pgi
GO:0062197	cellular response to chemical stress	6/576	56/12653	0.0410513	0.0410513	0.463579	6	2.35361	foxo/Fer2/TotA/CG12355/park/Sod3
GO:0071496	cellular response to external stimulus	9/576	102/12653	0.0426078	0.0426078	0.479151	9	1.93827	foxo/EndoA/TotA/SNF4Agamma/CG10483/hid/nompC/Rack1/egr
GO:0048149	behavioral response to ethanol	6/576	57/12653	0.0441923	0.0441923	0.480354	6	2.31232	Syn/CrzR/rogdi/AcCoAS/Adh/spi
GO:0097190	apoptotic signaling pathway	6/576	57/12653	0.0441923	0.0441923	0.480354	6	2.31232	Ubc6/Tango9/Clbn/Jafrac2/hid/CG17019
GO:0052548	regulation of endopeptidase activity	5/576	43/12653	0.044505	0.044505	0.480354	5	2.5543	Timp/Jafrac2/Dronc/hid/CG17019
GO:0090407	organophosphate biosynthetic process	18/576	256/12653	0.044873	0.044873	0.480354	18	1.54456	elm/Ak3/Gyc89Da/Gyc89Db/Cmpk/Pcyt2/Aprt/Ak1/CG10738/CG17029/CG17027/CG9389/AcCoAS/ACXC/Pect/ATPsyndelta/NADK/Dolk
GO:0044262	cellular carbohydrate metabolic process	9/576	103/12653	0.0448933	0.0448933	0.480354	9	1.91945	Sodh-2/Nagk/CG17029/CG17027/CG9389/Rack1/ACC/Treh/Pask
GO:0007432	salivary gland boundary specification	3/576	18/12653	0.0460094	0.0460094	0.480354	3	3.66117	tkv/tsh/unc-5
GO:0015918	sterol transport	3/576	18/12653	0.0460094	0.0460094	0.480354	3	3.66117	Arv1/Npc2a/CG17597
GO:0032222	regulation of synaptic transmission, cholinergic	3/576	18/12653	0.0460094	0.0460094	0.480354	3	3.66117	SLC22A/CG31676/CG14401
GO:0034587	piRNA processing	3/576	18/12653	0.0460094	0.0460094	0.480354	3	3.66117	mael/Gasz/tapas
GO:0043052	thermotaxis	3/576	18/12653	0.0460094	0.0460094	0.480354	3	3.66117	ort/ple/Ddc
GO:0048100	wing disc anterior/posterior pattern formation	3/576	18/12653	0.0460094	0.0460094	0.480354	3	3.66117	fng/tkv/ptc
GO:0097035	regulation of membrane lipid distribution	3/576	18/12653	0.0460094	0.0460094	0.480354	3	3.66117	scramb2/scramb1/Arv1
GO:0042180	cellular ketone metabolic process	7/576	73/12653	0.0478273	0.0478273	0.480354	7	2.10643	shd/Npc2a/CG12539/CG9521/Coq9/GstE14/spok
GO:0002182	cytoplasmic translational elongation	2/576	8/12653	0.0482666	0.0482666	0.480354	2	5.49175	Dph5/Clbn
GO:0006207	'de novo' pyrimidine nucleobase biosynthetic process	2/576	8/12653	0.0482666	0.0482666	0.480354	2	5.49175	Cmpk/Ak1
GO:0006544	glycine metabolic process	2/576	8/12653	0.0482666	0.0482666	0.480354	2	5.49175	Dhfr/ppl
GO:0006862	nucleotide transport	2/576	8/12653	0.0482666	0.0482666	0.480354	2	5.49175	sll/w
GO:0006896	Golgi to vacuole transport	2/576	8/12653	0.0482666	0.0482666	0.480354	2	5.49175	comm/comt
GO:0007438	oenocyte development	2/576	8/12653	0.0482666	0.0482666	0.480354	2	5.49175	salm/spi
GO:0014015	positive regulation of gliogenesis	2/576	8/12653	0.0482666	0.0482666	0.480354	2	5.49175	RIOK2/RIOK1
GO:0019079	viral genome replication	2/576	8/12653	0.0482666	0.0482666	0.480354	2	5.49175	AGO2/Rack1
GO:0019228	neuronal action potential	2/576	8/12653	0.0482666	0.0482666	0.480354	2	5.49175	park/CG12344
GO:0019985	translesion synthesis	2/576	8/12653	0.0482666	0.0482666	0.480354	2	5.49175	PCNA2/PolZ1
GO:0043633	polyadenylation-dependent RNA catabolic process	2/576	8/12653	0.0482666	0.0482666	0.480354	2	5.49175	Rrp6/Rrp45
GO:0043634	polyadenylation-dependent ncRNA catabolic process	2/576	8/12653	0.0482666	0.0482666	0.480354	2	5.49175	Rrp6/Rrp45
GO:0046475	glycerophospholipid catabolic process	2/576	8/12653	0.0482666	0.0482666	0.480354	2	5.49175	CG18135/CG9394
GO:0048526	imaginal disc-derived wing expansion	2/576	8/12653	0.0482666	0.0482666	0.480354	2	5.49175	Timp/Spn88Ea
GO:2000253	positive regulation of feeding behavior	2/576	8/12653	0.0482666	0.0482666	0.480354	2	5.49175	foxo/sNPF-R
GO:2001242	regulation of intrinsic apoptotic signaling pathway	2/576	8/12653	0.0482666	0.0482666	0.480354	2	5.49175	Ubc6/Clbn
GO:0008258	head involution	5/576	44/12653	0.0484101	0.0484101	0.480354	5	2.49625	Dronc/shd/hid/tsh/wal
GO:0008652	amino acid biosynthetic process	5/576	44/12653	0.0484101	0.0484101	0.480354	5	2.49625	Dhfr/CG9674/Gs1/GLS/Got1
GO:0045747	positive regulation of Notch signaling pathway	5/576	44/12653	0.0484101	0.0484101	0.480354	5	2.49625	Tsp86D/fng/Nle/amx/Fkbp14
GO:0070887	cellular response to chemical stimulus	27/576	424/12653	0.049185	0.049185	0.485138	27	1.39884	Art4/Hsc70-2/foxo/Fer2/Lgr1/Ir92a/TotA/Hmgcr/CG15537/Rh50/Snmp2/CG7182/CrzR/CG12355/park/Mkrn1/Hsp60C/JhI-21/orion/Cyp6w1/ACC/wun/wun2/egr/CG12896/Sod3/Sin1
GO:0007009	plasma membrane organization	4/576	31/12653	0.0505299	0.0505299	0.485138	4	2.83445	EndoA/scramb2/scramb1/Arv1
GO:0009185	ribonucleoside diphosphate metabolic process	4/576	31/12653	0.0505299	0.0505299	0.485138	4	2.83445	Ak3/Cmpk/Gapdh2/Pgi
GO:0009187	cyclic nucleotide metabolic process	4/576	31/12653	0.0505299	0.0505299	0.485138	4	2.83445	Gyc89Da/Gyc89Db/CG10738/ACXC
GO:0070050	neuron cellular homeostasis	4/576	31/12653	0.0505299	0.0505299	0.485138	4	2.83445	park/comt/egr/Cbp53E
GO:2000116	regulation of cysteine-type endopeptidase activity	4/576	31/12653	0.0505299	0.0505299	0.485138	4	2.83445	Jafrac2/Dronc/hid/CG17019
GO:0098876	vesicle-mediated transport to the plasma membrane	6/576	59/12653	0.0509139	0.0509139	0.485138	6	2.23393	Ubc6/Sys1/AP-1mu/Vps53/comt/fidipidine
GO:0010876	lipid localization	12/576	156/12653	0.0526465	0.0526465	0.485138	12	1.68977	elm/foxo/SNF4Agamma/scramb2/CG32485/scramb1/Grasp65/Arv1/Npc2a/CG17597/CG3191/CG3009
GO:0000466	maturation of 5.8S rRNA from tricistronic rRNA transcript (SSU-rRNA, 5.8S rRNA, LSU-rRNA)	3/576	19/12653	0.0528472	0.0528472	0.485138	3	3.46848	Rrp6/RpS21/Rrp45
GO:0006584	catecholamine metabolic process	3/576	19/12653	0.0528472	0.0528472	0.485138	3	3.46848	e/ple/Ddc
GO:0007593	chitin-based cuticle sclerotization	3/576	19/12653	0.0528472	0.0528472	0.485138	3	3.46848	e/ple/Ddc
GO:0009712	catechol-containing compound metabolic process	3/576	19/12653	0.0528472	0.0528472	0.485138	3	3.46848	e/ple/Ddc
GO:0043268	positive regulation of potassium ion transport	3/576	19/12653	0.0528472	0.0528472	0.485138	3	3.46848	Wnk/CG31676/CG14401
GO:1901381	positive regulation of potassium ion transmembrane transport	3/576	19/12653	0.0528472	0.0528472	0.485138	3	3.46848	Wnk/CG31676/CG14401
GO:1904064	positive regulation of cation transmembrane transport	4/576	32/12653	0.0557537	0.0557537	0.485138	4	2.74588	elm/Wnk/CG31676/CG14401
GO:0072522	purine-containing compound biosynthetic process	10/576	124/12653	0.0563215	0.0563215	0.485138	10	1.77153	Ak3/Adgf-D/Gyc89Da/Gyc89Db/Aprt/CG10738/AcCoAS/ACXC/ATPsyndelta/NADK
GO:0003013	circulatory system process	5/576	46/12653	0.0568083	0.0568083	0.485138	5	2.38772	loco/CCAP/Trh/Proc/spi
GO:0003015	heart process	5/576	46/12653	0.0568083	0.0568083	0.485138	5	2.38772	loco/CCAP/Trh/Proc/spi
GO:0009100	glycoprotein metabolic process	12/576	158/12653	0.0569433	0.0569433	0.485138	12	1.66838	Alg12/sll/Alg9/fng/Alg11/CG3662/CG31690/C1GalTA/FucT6/CG12910/Tmtc3/CG3253
GO:0009260	ribonucleotide biosynthetic process	9/576	108/12653	0.0575442	0.0575442	0.485138	9	1.83058	Ak3/Gyc89Da/Gyc89Db/Cmpk/Aprt/CG10738/AcCoAS/ACXC/ATPsyndelta
GO:0008344	adult locomotory behavior	8/576	92/12653	0.0580066	0.0580066	0.485138	8	1.91018	Trh/MsR1/FMRFaR/ple/Gem3/nan/park/Trpgamma
GO:0098662	inorganic cation transmembrane transport	18/576	265/12653	0.0589542	0.0589542	0.485138	18	1.4921	CG1090/elm/VhaPPA1-1/Irk2/Zip99C/Fer1HCH/Rh50/nan/Shal/Wnk/ine/nompC/ZnT35C/Trpgamma/CG31676/CG14401/Vha36-1/SerT
GO:1905954	positive regulation of lipid localization	3/576	20/12653	0.0601428	0.0601428	0.485138	3	3.29505	elm/Grasp65/CG17597
GO:2001234	negative regulation of apoptotic signaling pathway	3/576	20/12653	0.0601428	0.0601428	0.485138	3	3.29505	Ubc6/Tango9/CG17019
GO:0010896	regulation of triglyceride catabolic process	2/576	9/12653	0.0602239	0.0602239	0.485138	2	4.88156	Lkb1/foxo
GO:0016078	tRNA catabolic process	2/576	9/12653	0.0602239	0.0602239	0.485138	2	4.88156	Rrp6/Rrp45
GO:0019856	pyrimidine nucleobase biosynthetic process	2/576	9/12653	0.0602239	0.0602239	0.485138	2	4.88156	Cmpk/Ak1
GO:0032367	intracellular cholesterol transport	2/576	9/12653	0.0602239	0.0602239	0.485138	2	4.88156	Npc2a/CG17597
GO:1900407	regulation of cellular response to oxidative stress	2/576	9/12653	0.0602239	0.0602239	0.485138	2	4.88156	Fer2/park
GO:0021782	glial cell development	4/576	33/12653	0.0612566	0.0612566	0.485138	4	2.66267	stumps/loco/rau/salm
GO:0098659	inorganic cation import across plasma membrane	4/576	33/12653	0.0612566	0.0612566	0.485138	4	2.66267	Irk2/Fer1HCH/nan/Wnk
GO:0099587	inorganic ion import across plasma membrane	4/576	33/12653	0.0612566	0.0612566	0.485138	4	2.66267	Irk2/Fer1HCH/nan/Wnk
GO:1905952	regulation of lipid localization	4/576	33/12653	0.0612566	0.0612566	0.485138	4	2.66267	elm/foxo/Grasp65/CG17597
GO:0098739	import across plasma membrane	5/576	47/12653	0.0613017	0.0613017	0.485138	5	2.33692	Irk2/Fer1HCH/nan/Wnk/JhI-21
GO:0046390	ribose phosphate biosynthetic process	9/576	110/12653	0.0631885	0.0631885	0.485138	9	1.7973	Ak3/Gyc89Da/Gyc89Db/Cmpk/Aprt/CG10738/AcCoAS/ACXC/ATPsyndelta
GO:0099504	synaptic vesicle cycle	9/576	110/12653	0.0631885	0.0631885	0.485138	9	1.7973	Arl2/Syn/EndoA/Fife/w/comt/Vmat/Syngr/VGAT
GO:0006812	monoatomic cation transport	23/576	360/12653	0.0637398	0.0637398	0.485138	23	1.40345	CG1090/elm/bumpel/VhaPPA1-1/CG4562/Irk2/kumpel/Zip99C/Fer1HCH/nan/Shal/Wnk/ine/nompC/ZnT35C/Trpgamma/CG31676/CG14401/rumpel/CG1358/Vha36-1/Tsf3/SerT
GO:0006066	alcohol metabolic process	8/576	94/12653	0.0642264	0.0642264	0.485138	8	1.86953	CG8112/Sodh-2/CG17029/CG17027/CG9389/Pect/Adh/spok
GO:0051240	positive regulation of multicellular organismal process	15/576	214/12653	0.0644408	0.0644408	0.485138	15	1.53974	foxo/CCAP/Orct2/RIOK2/E(spl)m3-HLH/Trh/RIOK1/sNPF-R/park/Mkrn1/tkv/Proc/spi/egr/Sin1
GO:0040014	regulation of multicellular organism growth	5/576	48/12653	0.0659906	0.0659906	0.485138	5	2.28823	foxo/Orct2/Rabex-5/sNPF-R/egr
GO:0032543	mitochondrial translation	9/576	111/12653	0.066138	0.066138	0.485138	9	1.78111	mRpS18A/mRpL37/mRpL9/SerRS-m/GatB/mRpS31/mRpL28/mRpL30/mRpL54
GO:0099003	vesicle-mediated transport in synapse	9/576	111/12653	0.066138	0.066138	0.485138	9	1.78111	Arl2/Syn/EndoA/Fife/w/comt/Vmat/Syngr/VGAT
GO:1901617	organic hydroxy compound biosynthetic process	6/576	63/12653	0.0661386	0.0661386	0.485138	6	2.0921	e/Hmgcr/Trh/ple/Ddc/spok
GO:0010256	endomembrane system organization	15/576	215/12653	0.0665201	0.0665201	0.485138	15	1.53258	AP-1mu/Cog1/Cog2/EndoA/scramb2/scramb1/CG10738/Grasp65/Arv1/PLCXD/CG16865/Tango6/comt/ReepB/MAN1
GO:0043067	regulation of programmed cell death	16/576	233/12653	0.0666322	0.0666322	0.485138	16	1.50846	Ubc6/Tango9/Lkb1/CG9922/Naam/Clbn/RpL14/Dronc/hid/park/alpha4GT1/spi/CG15456/ptc/Den1/CG17019
GO:0000462	maturation of SSU-rRNA from tricistronic rRNA transcript (SSU-rRNA, 5.8S rRNA, LSU-rRNA)	4/576	34/12653	0.0670355	0.0670355	0.485138	4	2.58435	RpS21/kz/CG3071/CG3735
GO:0000470	maturation of LSU-rRNA	3/576	21/12653	0.0678814	0.0678814	0.485138	3	3.13814	CG6712/RpL35/CG5033
GO:0018990	ecdysis, chitin-based cuticle	3/576	21/12653	0.0678814	0.0678814	0.485138	3	3.13814	Hug/Eh/Hmgcr
GO:0035146	tube fusion	3/576	21/12653	0.0678814	0.0678814	0.485138	3	3.13814	dnd/trn/caps
GO:0035147	branch fusion, open tracheal system	3/576	21/12653	0.0678814	0.0678814	0.485138	3	3.13814	dnd/trn/caps
GO:0046839	phospholipid dephosphorylation	3/576	21/12653	0.0678814	0.0678814	0.485138	3	3.13814	CG11425/wun/wun2
GO:0048067	cuticle pigmentation	3/576	21/12653	0.0678814	0.0678814	0.485138	3	3.13814	e/ple/Ddc
GO:1901264	carbohydrate derivative transport	3/576	21/12653	0.0678814	0.0678814	0.485138	3	3.13814	sll/Ent1/w
GO:1901379	regulation of potassium ion transmembrane transport	3/576	21/12653	0.0678814	0.0678814	0.485138	3	3.13814	Wnk/CG31676/CG14401
GO:0006164	purine nucleotide biosynthetic process	9/576	112/12653	0.0691729	0.0691729	0.485138	9	1.76521	Ak3/Gyc89Da/Gyc89Db/Aprt/CG10738/AcCoAS/ACXC/ATPsyndelta/NADK
GO:0009165	nucleotide biosynthetic process	10/576	129/12653	0.0697215	0.0697215	0.485138	10	1.70287	Ak3/Gyc89Da/Gyc89Db/Cmpk/Aprt/CG10738/AcCoAS/ACXC/ATPsyndelta/NADK
GO:0052547	regulation of peptidase activity	5/576	49/12653	0.070874	0.070874	0.485138	5	2.24153	Timp/Jafrac2/Dronc/hid/CG17019
GO:0005978	glycogen biosynthetic process	2/576	10/12653	0.0730652	0.0730652	0.485138	2	4.3934	Rack1/Pask
GO:0006094	gluconeogenesis	2/576	10/12653	0.0730652	0.0730652	0.485138	2	4.3934	G6P/Pgi
GO:0007295	growth of a germarium-derived egg chamber	2/576	10/12653	0.0730652	0.0730652	0.485138	2	4.3934	Plod/shd
GO:0009250	glucan biosynthetic process	2/576	10/12653	0.0730652	0.0730652	0.485138	2	4.3934	Rack1/Pask
GO:0015695	organic cation transport	2/576	10/12653	0.0730652	0.0730652	0.485138	2	4.3934	Orct2/SLC22A
GO:0019319	hexose biosynthetic process	2/576	10/12653	0.0730652	0.0730652	0.485138	2	4.3934	G6P/Pgi
GO:0035225	determination of genital disc primordium	2/576	10/12653	0.0730652	0.0730652	0.485138	2	4.3934	spi/ptc
GO:0042430	indole-containing compound metabolic process	2/576	10/12653	0.0730652	0.0730652	0.485138	2	4.3934	Trh/Ddc
GO:0051480	regulation of cytosolic calcium ion concentration	2/576	10/12653	0.0730652	0.0730652	0.485138	2	4.3934	Trpgamma/Cbp53E
GO:2000274	regulation of epithelial cell migration, open tracheal system	2/576	10/12653	0.0730652	0.0730652	0.485138	2	4.3934	ple/ptc
GO:0034767	positive regulation of monoatomic ion transmembrane transport	4/576	35/12653	0.0730862	0.0730862	0.485138	4	2.51052	elm/Wnk/CG31676/CG14401
GO:0034220	monoatomic ion transmembrane transport	20/576	310/12653	0.0738346	0.0738346	0.485138	20	1.41723	CG1090/elm/VhaPPA1-1/ort/Irk2/Zip99C/Fer1HCH/nan/Shal/Wnk/ine/nompC/ZnT35C/Trpgamma/CG31676/CG14401/CG12344/Vha36-1/NtR/SerT
GO:0008219	cell death	25/576	405/12653	0.0754574	0.0754574	0.485138	25	1.35599	Ubc6/Tango9/Lkb1/CG9922/Fer2/Naam/Clbn/Jafrac2/Ubi-p63E/RpL14/Dronc/hid/park/alpha4GT1/Hsp60C/Drep4/spi/Tre1/CG15456/ptc/wun/wun2/egr/Den1/CG17019
GO:0043280	positive regulation of cysteine-type endopeptidase activity involved in apoptotic process	3/576	22/12653	0.0760466	0.0760466	0.485138	3	2.9955	Jafrac2/Dronc/hid
GO:0006869	lipid transport	8/576	98/12653	0.0778656	0.0778656	0.485138	8	1.79323	scramb2/CG32485/scramb1/Arv1/Npc2a/CG17597/CG3191/CG3009
GO:0006486	protein glycosylation	9/576	115/12653	0.0787924	0.0787924	0.485138	9	1.71916	Alg12/Alg9/fng/Alg11/CG31690/C1GalTA/FucT6/Tmtc3/CG3253
GO:0043413	macromolecule glycosylation	9/576	115/12653	0.0787924	0.0787924	0.485138	9	1.71916	Alg12/Alg9/fng/Alg11/CG31690/C1GalTA/FucT6/Tmtc3/CG3253
GO:0030537	larval behavior	6/576	66/12653	0.0791222	0.0791222	0.485138	6	1.997	NPFR/Hug/NPF/Trh/FMRFaR/park
GO:0034764	positive regulation of transmembrane transport	4/576	36/12653	0.0794043	0.0794043	0.485138	4	2.44078	elm/Wnk/CG31676/CG14401
GO:0034765	regulation of monoatomic ion transmembrane transport	5/576	51/12653	0.0812186	0.0812186	0.485138	5	2.15363	elm/Irk2/Wnk/CG31676/CG14401
GO:0071897	DNA biosynthetic process	5/576	51/12653	0.0812186	0.0812186	0.485138	5	2.15363	hd/pic/Caf1-55/PCNA2/PolZ1
GO:0070085	glycosylation	9/576	116/12653	0.0821711	0.0821711	0.485138	9	1.70434	Alg12/Alg9/fng/Alg11/CG31690/C1GalTA/FucT6/Tmtc3/CG3253
GO:0009259	ribonucleotide metabolic process	13/576	186/12653	0.0825078	0.0825078	0.485138	13	1.53533	Ak3/Gyc89Da/Gyc89Db/Hmgcr/Cmpk/Aprt/Ak1/CG10738/AcCoAS/ACXC/ATPsyndelta/Gapdh2/Pgi
GO:0007307	eggshell chorion gene amplification	3/576	23/12653	0.0846209	0.0846209	0.485138	3	2.86526	hd/pic/Caf1-55
GO:0017085	response to insecticide	3/576	23/12653	0.0846209	0.0846209	0.485138	3	2.86526	Cyp6w1/Cyp6a2/Mdr50
GO:0043647	inositol phosphate metabolic process	3/576	23/12653	0.0846209	0.0846209	0.485138	3	2.86526	CG17029/CG17027/CG9389
GO:0009152	purine ribonucleotide biosynthetic process	8/576	100/12653	0.0852873	0.0852873	0.485138	8	1.75736	Ak3/Gyc89Da/Gyc89Db/Aprt/CG10738/AcCoAS/ACXC/ATPsyndelta
GO:0043270	positive regulation of monoatomic ion transport	4/576	37/12653	0.0859842	0.0859842	0.485138	4	2.37481	elm/Wnk/CG31676/CG14401
GO:0043648	dicarboxylic acid metabolic process	4/576	37/12653	0.0859842	0.0859842	0.485138	4	2.37481	Dhfr/CG9674/GLS/Got1
GO:0070918	regulatory ncRNA processing	4/576	37/12653	0.0859842	0.0859842	0.485138	4	2.37481	AGO2/mael/Gasz/tapas
GO:1903320	regulation of protein modification by small protein conjugation or removal	4/576	37/12653	0.0859842	0.0859842	0.485138	4	2.37481	Son/Rabex-5/Rack1/Cand1
GO:0000338	protein deneddylation	2/576	11/12653	0.0866855	0.0866855	0.485138	2	3.994	CG1503/Den1
GO:0001742	oenocyte differentiation	2/576	11/12653	0.0866855	0.0866855	0.485138	2	3.994	salm/spi
GO:0006882	intracellular zinc ion homeostasis	2/576	11/12653	0.0866855	0.0866855	0.485138	2	3.994	Zip99C/ZnT35C
GO:0007436	larval salivary gland morphogenesis	2/576	11/12653	0.0866855	0.0866855	0.485138	2	3.994	trn/caps
GO:0007445	determination of imaginal disc primordium	2/576	11/12653	0.0866855	0.0866855	0.485138	2	3.994	spi/ptc
GO:0010635	regulation of mitochondrial fusion	2/576	11/12653	0.0866855	0.0866855	0.485138	2	3.994	park/Gs1
GO:0010823	negative regulation of mitochondrion organization	2/576	11/12653	0.0866855	0.0866855	0.485138	2	3.994	Tango9/park
GO:0015804	neutral amino acid transport	2/576	11/12653	0.0866855	0.0866855	0.485138	2	3.994	JhI-21/VGAT
GO:0015844	monoamine transport	2/576	11/12653	0.0866855	0.0866855	0.485138	2	3.994	Vmat/SerT
GO:0032418	lysosome localization	2/576	11/12653	0.0866855	0.0866855	0.485138	2	3.994	Blos2/CG10681
GO:0046364	monosaccharide biosynthetic process	2/576	11/12653	0.0866855	0.0866855	0.485138	2	3.994	G6P/Pgi
GO:0046680	response to DDT	2/576	11/12653	0.0866855	0.0866855	0.485138	2	3.994	Cyp6w1/Cyp6a2
GO:0050974	detection of mechanical stimulus involved in sensory perception	2/576	11/12653	0.0866855	0.0866855	0.485138	2	3.994	nan/nompC
GO:0060232	delamination	2/576	11/12653	0.0866855	0.0866855	0.485138	2	3.994	Timp/Lkb1
GO:1990834	response to odorant	2/576	11/12653	0.0866855	0.0866855	0.485138	2	3.994	NPFR/NPF
GO:1990849	vacuolar localization	2/576	11/12653	0.0866855	0.0866855	0.485138	2	3.994	Blos2/CG10681
GO:0033108	mitochondrial respiratory chain complex assembly	6/576	68/12653	0.0885169	0.0885169	0.485138	6	1.93827	CG17726/ND-SGDH/l(2)37Bb/ND-B18/CG3270/CG12895
GO:0061326	renal tubule development	6/576	68/12653	0.0885169	0.0885169	0.485138	6	1.93827	byn/tkv/spi/tsh/wal/Kr
GO:0072002	Malpighian tubule development	6/576	68/12653	0.0885169	0.0885169	0.485138	6	1.93827	byn/tkv/spi/tsh/wal/Kr
GO:0000350	generation of catalytic spliceosome for second transesterification step	1/576	2/12653	0.0889767	0.0889767	0.485138	1	10.9835	CG9667
GO:0000389	mRNA 3'-splice site recognition	1/576	2/12653	0.0889767	0.0889767	0.485138	1	10.9835	CG9667
GO:0001714	endodermal cell fate specification	1/576	2/12653	0.0889767	0.0889767	0.485138	1	10.9835	tkv
GO:0001954	positive regulation of cell-matrix adhesion	1/576	2/12653	0.0889767	0.0889767	0.485138	1	10.9835	Ret
GO:0002244	hematopoietic progenitor cell differentiation	1/576	2/12653	0.0889767	0.0889767	0.485138	1	10.9835	C1GalTA
GO:0005993	trehalose catabolic process	1/576	2/12653	0.0889767	0.0889767	0.485138	1	10.9835	Treh
GO:0006069	ethanol oxidation	1/576	2/12653	0.0889767	0.0889767	0.485138	1	10.9835	Adh
GO:0006083	acetate metabolic process	1/576	2/12653	0.0889767	0.0889767	0.485138	1	10.9835	AcCoAS
GO:0006172	ADP biosynthetic process	1/576	2/12653	0.0889767	0.0889767	0.485138	1	10.9835	Ak3
GO:0006225	UDP biosynthetic process	1/576	2/12653	0.0889767	0.0889767	0.485138	1	10.9835	Cmpk
GO:0006274	DNA replication termination	1/576	2/12653	0.0889767	0.0889767	0.485138	1	10.9835	CG6443
GO:0006431	methionyl-tRNA aminoacylation	1/576	2/12653	0.0889767	0.0889767	0.485138	1	10.9835	MetRS
GO:0006481	C-terminal protein methylation	1/576	2/12653	0.0889767	0.0889767	0.485138	1	10.9835	CG3793
GO:0006531	aspartate metabolic process	1/576	2/12653	0.0889767	0.0889767	0.485138	1	10.9835	Got1
GO:0006542	glutamine biosynthetic process	1/576	2/12653	0.0889767	0.0889767	0.485138	1	10.9835	Gs1
GO:0006741	NADP biosynthetic process	1/576	2/12653	0.0889767	0.0889767	0.485138	1	10.9835	NADK
GO:0006863	purine nucleobase transport	1/576	2/12653	0.0889767	0.0889767	0.485138	1	10.9835	w
GO:0007421	stomatogastric nervous system development	1/576	2/12653	0.0889767	0.0889767	0.485138	1	10.9835	spi
GO:0008216	spermidine metabolic process	1/576	2/12653	0.0889767	0.0889767	0.485138	1	10.9835	SpdS
GO:0008295	spermidine biosynthetic process	1/576	2/12653	0.0889767	0.0889767	0.485138	1	10.9835	SpdS
GO:0009136	purine nucleoside diphosphate biosynthetic process	1/576	2/12653	0.0889767	0.0889767	0.485138	1	10.9835	Ak3
GO:0009180	purine ribonucleoside diphosphate biosynthetic process	1/576	2/12653	0.0889767	0.0889767	0.485138	1	10.9835	Ak3
GO:0009193	pyrimidine ribonucleoside diphosphate metabolic process	1/576	2/12653	0.0889767	0.0889767	0.485138	1	10.9835	Cmpk
GO:0009194	pyrimidine ribonucleoside diphosphate biosynthetic process	1/576	2/12653	0.0889767	0.0889767	0.485138	1	10.9835	Cmpk
GO:0009639	response to red or far red light	1/576	2/12653	0.0889767	0.0889767	0.485138	1	10.9835	hid
GO:0010114	response to red light	1/576	2/12653	0.0889767	0.0889767	0.485138	1	10.9835	hid
GO:0010677	negative regulation of cellular carbohydrate metabolic process	1/576	2/12653	0.0889767	0.0889767	0.485138	1	10.9835	Pask
GO:0015851	nucleobase transport	1/576	2/12653	0.0889767	0.0889767	0.485138	1	10.9835	w
GO:0015854	guanine transport	1/576	2/12653	0.0889767	0.0889767	0.485138	1	10.9835	w
GO:0016076	snRNA catabolic process	1/576	2/12653	0.0889767	0.0889767	0.485138	1	10.9835	Rrp6
GO:0016077	sno(s)RNA catabolic process	1/576	2/12653	0.0889767	0.0889767	0.485138	1	10.9835	Rrp6
GO:0016243	regulation of autophagosome size	1/576	2/12653	0.0889767	0.0889767	0.485138	1	10.9835	Rack1
GO:0017185	peptidyl-lysine hydroxylation	1/576	2/12653	0.0889767	0.0889767	0.485138	1	10.9835	Plod
GO:0018293	protein-FAD linkage	1/576	2/12653	0.0889767	0.0889767	0.485138	1	10.9835	CG12895
GO:0019080	viral gene expression	1/576	2/12653	0.0889767	0.0889767	0.485138	1	10.9835	Rack1
GO:0030473	nuclear migration along microtubule	1/576	2/12653	0.0889767	0.0889767	0.485138	1	10.9835	CG7744
GO:0032226	positive regulation of synaptic transmission, dopaminergic	1/576	2/12653	0.0889767	0.0889767	0.485138	1	10.9835	FMRFaR
GO:0032373	positive regulation of sterol transport	1/576	2/12653	0.0889767	0.0889767	0.485138	1	10.9835	CG17597
GO:0032376	positive regulation of cholesterol transport	1/576	2/12653	0.0889767	0.0889767	0.485138	1	10.9835	CG17597
GO:0032377	regulation of intracellular lipid transport	1/576	2/12653	0.0889767	0.0889767	0.485138	1	10.9835	CG17597
GO:0032379	positive regulation of intracellular lipid transport	1/576	2/12653	0.0889767	0.0889767	0.485138	1	10.9835	CG17597
GO:0032380	regulation of intracellular sterol transport	1/576	2/12653	0.0889767	0.0889767	0.485138	1	10.9835	CG17597
GO:0032382	positive regulation of intracellular sterol transport	1/576	2/12653	0.0889767	0.0889767	0.485138	1	10.9835	CG17597
GO:0032383	regulation of intracellular cholesterol transport	1/576	2/12653	0.0889767	0.0889767	0.485138	1	10.9835	CG17597
GO:0032385	positive regulation of intracellular cholesterol transport	1/576	2/12653	0.0889767	0.0889767	0.485138	1	10.9835	CG17597
GO:0033145	positive regulation of intracellular steroid hormone receptor signaling pathway	1/576	2/12653	0.0889767	0.0889767	0.485138	1	10.9835	Art4
GO:0033212	iron import into cell	1/576	2/12653	0.0889767	0.0889767	0.485138	1	10.9835	Fer1HCH
GO:0034473	U1 snRNA 3'-end processing	1/576	2/12653	0.0889767	0.0889767	0.485138	1	10.9835	Rrp45
GO:0034476	U5 snRNA 3'-end processing	1/576	2/12653	0.0889767	0.0889767	0.485138	1	10.9835	Rrp45
GO:0035106	operant conditioning	1/576	2/12653	0.0889767	0.0889767	0.485138	1	10.9835	FoxP
GO:0035232	germ cell attraction	1/576	2/12653	0.0889767	0.0889767	0.485138	1	10.9835	Hmgcr
GO:0043041	amino acid activation for nonribosomal peptide biosynthetic process	1/576	2/12653	0.0889767	0.0889767	0.485138	1	10.9835	e
GO:0043201	response to leucine	1/576	2/12653	0.0889767	0.0889767	0.485138	1	10.9835	JhI-21
GO:0045760	positive regulation of action potential	1/576	2/12653	0.0889767	0.0889767	0.485138	1	10.9835	park
GO:0045912	negative regulation of carbohydrate metabolic process	1/576	2/12653	0.0889767	0.0889767	0.485138	1	10.9835	Pask
GO:0046048	UDP metabolic process	1/576	2/12653	0.0889767	0.0889767	0.485138	1	10.9835	Cmpk
GO:0046083	adenine metabolic process	1/576	2/12653	0.0889767	0.0889767	0.485138	1	10.9835	Aprt
GO:0046084	adenine biosynthetic process	1/576	2/12653	0.0889767	0.0889767	0.485138	1	10.9835	Aprt
GO:0046352	disaccharide catabolic process	1/576	2/12653	0.0889767	0.0889767	0.485138	1	10.9835	Treh
GO:0046654	tetrahydrofolate biosynthetic process	1/576	2/12653	0.0889767	0.0889767	0.485138	1	10.9835	Dhfr
GO:0046655	folic acid metabolic process	1/576	2/12653	0.0889767	0.0889767	0.485138	1	10.9835	Dhfr
GO:0046704	CDP metabolic process	1/576	2/12653	0.0889767	0.0889767	0.485138	1	10.9835	Cmpk
GO:0046705	CDP biosynthetic process	1/576	2/12653	0.0889767	0.0889767	0.485138	1	10.9835	Cmpk
GO:0046963	3'-phosphoadenosine 5'-phosphosulfate transport	1/576	2/12653	0.0889767	0.0889767	0.485138	1	10.9835	sll
GO:0048075	positive regulation of eye pigmentation	1/576	2/12653	0.0889767	0.0889767	0.485138	1	10.9835	park
GO:0048078	positive regulation of compound eye pigmentation	1/576	2/12653	0.0889767	0.0889767	0.485138	1	10.9835	park
GO:0048600	oocyte fate commitment	1/576	2/12653	0.0889767	0.0889767	0.485138	1	10.9835	mael
GO:0051971	positive regulation of transmission of nerve impulse	1/576	2/12653	0.0889767	0.0889767	0.485138	1	10.9835	park
GO:0060586	multicellular organismal-level iron ion homeostasis	1/576	2/12653	0.0889767	0.0889767	0.485138	1	10.9835	Zip99C
GO:0060797	transforming growth factor beta receptor signaling pathway involved in primary germ layer cell fate commitment	1/576	2/12653	0.0889767	0.0889767	0.485138	1	10.9835	tkv
GO:0060799	transforming growth factor beta receptor signaling pathway involved in endodermal cell fate specification	1/576	2/12653	0.0889767	0.0889767	0.485138	1	10.9835	tkv
GO:0061965	positive regulation of entry into reproductive diapause	1/576	2/12653	0.0889767	0.0889767	0.485138	1	10.9835	foxo
GO:0070158	mitochondrial seryl-tRNA aminoacylation	1/576	2/12653	0.0889767	0.0889767	0.485138	1	10.9835	SerRS-m
GO:0070341	fat cell proliferation	1/576	2/12653	0.0889767	0.0889767	0.485138	1	10.9835	foxo
GO:0070344	regulation of fat cell proliferation	1/576	2/12653	0.0889767	0.0889767	0.485138	1	10.9835	foxo
GO:0070874	negative regulation of glycogen metabolic process	1/576	2/12653	0.0889767	0.0889767	0.485138	1	10.9835	Pask
GO:0071036	nuclear polyadenylation-dependent snoRNA catabolic process	1/576	2/12653	0.0889767	0.0889767	0.485138	1	10.9835	Rrp6
GO:0071037	nuclear polyadenylation-dependent snRNA catabolic process	1/576	2/12653	0.0889767	0.0889767	0.485138	1	10.9835	Rrp6
GO:0071039	nuclear polyadenylation-dependent CUT catabolic process	1/576	2/12653	0.0889767	0.0889767	0.485138	1	10.9835	Rrp6
GO:0071042	nuclear polyadenylation-dependent mRNA catabolic process	1/576	2/12653	0.0889767	0.0889767	0.485138	1	10.9835	Rrp45
GO:0071047	polyadenylation-dependent mRNA catabolic process	1/576	2/12653	0.0889767	0.0889767	0.485138	1	10.9835	Rrp45
GO:0071233	cellular response to leucine	1/576	2/12653	0.0889767	0.0889767	0.485138	1	10.9835	JhI-21
GO:0071444	cellular response to pheromone	1/576	2/12653	0.0889767	0.0889767	0.485138	1	10.9835	Snmp2
GO:0071542	dopaminergic neuron differentiation	1/576	2/12653	0.0889767	0.0889767	0.485138	1	10.9835	Vmat
GO:0072488	ammonium transmembrane transport	1/576	2/12653	0.0889767	0.0889767	0.485138	1	10.9835	Rh50
GO:0072702	response to methyl methanesulfonate	1/576	2/12653	0.0889767	0.0889767	0.485138	1	10.9835	PCNA2
GO:0097091	synaptic vesicle clustering	1/576	2/12653	0.0889767	0.0889767	0.485138	1	10.9835	Fife
GO:0097272	ammonium homeostasis	1/576	2/12653	0.0889767	0.0889767	0.485138	1	10.9835	Rh50
GO:0097749	membrane tubulation	1/576	2/12653	0.0889767	0.0889767	0.485138	1	10.9835	EndoA
GO:0098711	iron ion import across plasma membrane	1/576	2/12653	0.0889767	0.0889767	0.485138	1	10.9835	Fer1HCH
GO:0098780	response to mitochondrial depolarisation	1/576	2/12653	0.0889767	0.0889767	0.485138	1	10.9835	park
GO:0098810	neurotransmitter reuptake	1/576	2/12653	0.0889767	0.0889767	0.485138	1	10.9835	SerT
GO:0098971	anterograde dendritic transport of neurotransmitter receptor complex	1/576	2/12653	0.0889767	0.0889767	0.485138	1	10.9835	Kif3C
GO:0106380	purine ribonucleotide salvage	1/576	2/12653	0.0889767	0.0889767	0.485138	1	10.9835	Aprt
GO:0120142	positive regulation of ecdysone receptor-mediated signaling pathway	1/576	2/12653	0.0889767	0.0889767	0.485138	1	10.9835	Art4
GO:1901797	negative regulation of signal transduction by p53 class mediator	1/576	2/12653	0.0889767	0.0889767	0.485138	1	10.9835	Ubc6
GO:1901798	positive regulation of signal transduction by p53 class mediator	1/576	2/12653	0.0889767	0.0889767	0.485138	1	10.9835	Clbn
GO:1902042	negative regulation of extrinsic apoptotic signaling pathway via death domain receptors	1/576	2/12653	0.0889767	0.0889767	0.485138	1	10.9835	CG17019
GO:1902166	negative regulation of intrinsic apoptotic signaling pathway in response to DNA damage by p53 class mediator	1/576	2/12653	0.0889767	0.0889767	0.485138	1	10.9835	Ubc6
GO:1902230	negative regulation of intrinsic apoptotic signaling pathway in response to DNA damage	1/576	2/12653	0.0889767	0.0889767	0.485138	1	10.9835	Ubc6
GO:1902254	negative regulation of intrinsic apoptotic signaling pathway by p53 class mediator	1/576	2/12653	0.0889767	0.0889767	0.485138	1	10.9835	Ubc6
GO:1903003	positive regulation of protein deubiquitination	1/576	2/12653	0.0889767	0.0889767	0.485138	1	10.9835	Rack1
GO:1904071	presynaptic active zone assembly	1/576	2/12653	0.0889767	0.0889767	0.485138	1	10.9835	Fife
GO:1904457	positive regulation of neuronal action potential	1/576	2/12653	0.0889767	0.0889767	0.485138	1	10.9835	park
GO:1904647	response to rotenone	1/576	2/12653	0.0889767	0.0889767	0.485138	1	10.9835	Vmat
GO:1904812	rRNA acetylation involved in maturation of SSU-rRNA	1/576	2/12653	0.0889767	0.0889767	0.485138	1	10.9835	l(1)G0020
GO:1905881	positive regulation of oogenesis	1/576	2/12653	0.0889767	0.0889767	0.485138	1	10.9835	Mkrn1
GO:1990116	ribosome-associated ubiquitin-dependent protein catabolic process	1/576	2/12653	0.0889767	0.0889767	0.485138	1	10.9835	Clbn
GO:1990461	detoxification of iron ion	1/576	2/12653	0.0889767	0.0889767	0.485138	1	10.9835	Fer1HCH
GO:1990882	rRNA acetylation	1/576	2/12653	0.0889767	0.0889767	0.485138	1	10.9835	l(1)G0020
GO:1990884	RNA acetylation	1/576	2/12653	0.0889767	0.0889767	0.485138	1	10.9835	l(1)G0020
GO:2000685	positive regulation of cellular response to X-ray	1/576	2/12653	0.0889767	0.0889767	0.485138	1	10.9835	hid
GO:2001136	negative regulation of endocytic recycling	1/576	2/12653	0.0889767	0.0889767	0.485138	1	10.9835	AP-1mu
GO:2001222	regulation of neuron migration	1/576	2/12653	0.0889767	0.0889767	0.485138	1	10.9835	stl
GO:2001244	positive regulation of intrinsic apoptotic signaling pathway	1/576	2/12653	0.0889767	0.0889767	0.485138	1	10.9835	Clbn
GO:2001271	negative regulation of cysteine-type endopeptidase activity involved in execution phase of apoptosis	1/576	2/12653	0.0889767	0.0889767	0.485138	1	10.9835	CG17019
GO:0015931	nucleobase-containing compound transport	9/576	118/12653	0.0891868	0.0891868	0.485303	9	1.67545	Nup93-2/Cog2/sll/AGO2/Ent1/w/Gle1/Arc1/Dbp80
GO:0006399	tRNA metabolic process	11/576	153/12653	0.0898191	0.0898191	0.487761	11	1.57933	CG18048/CG6345/Dtd/Rrp6/SerRS-m/Pus1/GatB/CG18528/CG10463/Rrp45/MetRS
GO:0019693	ribose phosphate metabolic process	13/576	189/12653	0.0907351	0.0907351	0.491746	13	1.51096	Ak3/Gyc89Da/Gyc89Db/Hmgcr/Cmpk/Aprt/Ak1/CG10738/AcCoAS/ACXC/ATPsyndelta/Gapdh2/Pgi
GO:0051094	positive regulation of developmental process	16/576	244/12653	0.0913439	0.0913439	0.494053	16	1.44046	foxo/Orct2/RIOK2/E(spl)m3-HLH/Dronc/RIOK1/hid/sNPF-R/park/Mkrn1/Gs1/tkv/spi/orion/Vmat/Sin1
GO:0055088	lipid homeostasis	7/576	85/12653	0.0919622	0.0919622	0.496402	7	1.80905	CG8112/SNF4Agamma/ORMDL/NLaz/Npc2a/ptc/GstE14
GO:0034762	regulation of transmembrane transport	5/576	53/12653	0.0923203	0.0923203	0.497341	5	2.07236	elm/Irk2/Wnk/CG31676/CG14401
GO:0006487	protein N-linked glycosylation	4/576	38/12653	0.0928201	0.0928201	0.498045	4	2.31232	Alg12/Alg9/Alg11/FucT6
GO:0006892	post-Golgi vesicle-mediated transport	4/576	38/12653	0.0928201	0.0928201	0.498045	4	2.31232	Sys1/comm/comt/fidipidine
GO:0043266	regulation of potassium ion transport	3/576	24/12653	0.0935857	0.0935857	0.500164	3	2.74588	Wnk/CG31676/CG14401
GO:0046854	phosphatidylinositol phosphate biosynthetic process	3/576	24/12653	0.0935857	0.0935857	0.500164	3	2.74588	CG17029/CG17027/CG9389
GO:0015711	organic anion transport	10/576	137/12653	0.0950492	0.0950492	0.50188	10	1.60343	Dic1/sll/Rift/CG7888/rogdi/JhI-21/w/CG3009/CG14196/VGAT
GO:0006163	purine nucleotide metabolic process	14/576	209/12653	0.0959102	0.0959102	0.50188	14	1.47147	Ak3/Gyc89Da/Gyc89Db/Hmgcr/Aprt/Ak1/CG10738/AcCoAS/ACXC/Adh/ATPsyndelta/Gapdh2/Pgi/NADK
GO:0009267	cellular response to starvation	7/576	86/12653	0.0964159	0.0964159	0.50188	7	1.78801	foxo/EndoA/SNF4Agamma/CG10483/hid/Rack1/egr
GO:0007005	mitochondrion organization	17/576	265/12653	0.097392	0.097392	0.50188	17	1.4092	Ubc6/COX7AL/CG17726/Tango9/Mic26-27/CG10340/CG7506/ND-SGDH/park/Gs1/Hsp60C/CG5131/l(2)37Bb/ND-B18/CG3270/CG12895/Roe1
GO:0010038	response to metal ion	5/576	54/12653	0.0981486	0.0981486	0.50188	5	2.03398	MtnA/TotA/Zip99C/Fer1HCH/ZnT35C
GO:0035264	multicellular organism growth	5/576	54/12653	0.0981486	0.0981486	0.50188	5	2.03398	foxo/Orct2/Rabex-5/sNPF-R/egr
GO:0043065	positive regulation of apoptotic process	5/576	54/12653	0.0981486	0.0981486	0.50188	5	2.03398	Lkb1/Clbn/Dronc/hid/Den1
GO:0006641	triglyceride metabolic process	4/576	39/12653	0.0999054	0.0999054	0.50188	4	2.25303	Lkb1/foxo/CG1941/ACC
GO:0007310	oocyte dorsal/ventral axis specification	4/576	39/12653	0.0999054	0.0999054	0.50188	4	2.25303	ea/sll/loco/mael
GO:0010001	glial cell differentiation	4/576	39/12653	0.0999054	0.0999054	0.50188	4	2.25303	stumps/loco/rau/salm
GO:0006811	monoatomic ion transport	26/576	438/12653	0.100421	0.100421	0.50188	26	1.30398	CG1090/elm/bumpel/VhaPPA1-1/ort/CG4562/Irk2/kumpel/Zip99C/Fer1HCH/nan/Shal/Wnk/ine/nompC/ZnT35C/Trpgamma/CG31676/CG14401/rumpel/CG1358/CG12344/Vha36-1/Tsf3/NtR/SerT
GO:0001508	action potential	2/576	12/12653	0.100988	0.100988	0.50188	2	3.66117	park/CG12344
GO:0006206	pyrimidine nucleobase metabolic process	2/576	12/12653	0.100988	0.100988	0.50188	2	3.66117	Cmpk/Ak1
GO:0006490	oligosaccharide-lipid intermediate biosynthetic process	2/576	12/12653	0.100988	0.100988	0.50188	2	3.66117	Alg12/Alg11
GO:0006730	one-carbon metabolic process	2/576	12/12653	0.100988	0.100988	0.50188	2	3.66117	CAH2/CAH1
GO:0007141	male meiosis I	2/576	12/12653	0.100988	0.100988	0.50188	2	3.66117	mia/can
GO:0007168	receptor guanylyl cyclase signaling pathway	2/576	12/12653	0.100988	0.100988	0.50188	2	3.66117	CG10738/Nplp1
GO:0010312	detoxification of zinc ion	2/576	12/12653	0.100988	0.100988	0.50188	2	3.66117	Zip99C/ZnT35C
GO:0016075	rRNA catabolic process	2/576	12/12653	0.100988	0.100988	0.50188	2	3.66117	Rrp6/Rrp45
GO:0046033	AMP metabolic process	2/576	12/12653	0.100988	0.100988	0.50188	2	3.66117	Ak3/Aprt
GO:0050994	regulation of lipid catabolic process	2/576	12/12653	0.100988	0.100988	0.50188	2	3.66117	Lkb1/foxo
GO:0051180	vitamin transport	2/576	12/12653	0.100988	0.100988	0.50188	2	3.66117	Rift/w
GO:0051781	positive regulation of cell division	2/576	12/12653	0.100988	0.100988	0.50188	2	3.66117	Arv1/cdc14
GO:1903321	negative regulation of protein modification by small protein conjugation or removal	2/576	12/12653	0.100988	0.100988	0.50188	2	3.66117	Son/Cand1
GO:1990359	stress response to zinc ion	2/576	12/12653	0.100988	0.100988	0.50188	2	3.66117	Zip99C/ZnT35C
GO:0000469	cleavage involved in rRNA processing	3/576	25/12653	0.102922	0.102922	0.50188	3	2.63604	Rrp6/RpS21/Rrp45
GO:0006277	DNA amplification	3/576	25/12653	0.102922	0.102922	0.50188	3	2.63604	hd/pic/Caf1-55
GO:0009112	nucleobase metabolic process	3/576	25/12653	0.102922	0.102922	0.50188	3	2.63604	Cmpk/Aprt/Ak1
GO:0019935	cyclic-nucleotide-mediated signaling	3/576	25/12653	0.102922	0.102922	0.50188	3	2.63604	Gyc89Da/Gyc89Db/CG10738
GO:2001056	positive regulation of cysteine-type endopeptidase activity	3/576	25/12653	0.102922	0.102922	0.50188	3	2.63604	Jafrac2/Dronc/hid
GO:0010941	regulation of cell death	18/576	286/12653	0.102967	0.102967	0.50188	18	1.38254	Ubc6/Tango9/Lkb1/CG9922/Fer2/Naam/Clbn/RpL14/Dronc/hid/park/alpha4GT1/spi/CG15456/ptc/egr/Den1/CG17019
GO:0007612	learning	6/576	71/12653	0.103695	0.103695	0.50188	6	1.85637	FoxP/Syn/Sap47/Shal/SLC22A/spi
GO:0043414	macromolecule methylation	9/576	122/12653	0.104247	0.104247	0.50188	9	1.62052	CG18048/Art4/CG14683/CG18528/NSD/Nopp140/HemK1/CG3793/CG11475
GO:0007424	open tracheal system development	16/576	249/12653	0.104279	0.104279	0.50188	16	1.41154	Timp/stumps/VhaPPA1-1/dnd/Trh/ple/trn/caps/hid/tkv/Hsp60C/salm/spi/ptc/wun/wal
GO:0046486	glycerolipid metabolic process	11/576	158/12653	0.106351	0.106351	0.50188	11	1.52935	Lkb1/foxo/Pcyt2/CG17029/CG17027/CG18135/CG9389/Pect/CG1941/ACC/CG9394
GO:0016073	snRNA metabolic process	4/576	40/12653	0.107233	0.107233	0.50188	4	2.1967	Rrp6/Pbp45/IntS14/Rrp45
GO:0035206	regulation of hemocyte proliferation	4/576	40/12653	0.107233	0.107233	0.50188	4	2.1967	foxo/Galphaf/CG5033/Kr
GO:0016053	organic acid biosynthetic process	9/576	123/12653	0.108225	0.108225	0.50188	9	1.60734	Dhfr/Elo68alpha/CG9674/AcCoAS/Gs1/Acsf2/ACC/GLS/Got1
GO:0046394	carboxylic acid biosynthetic process	9/576	123/12653	0.108225	0.108225	0.50188	9	1.60734	Dhfr/Elo68alpha/CG9674/AcCoAS/Gs1/Acsf2/ACC/GLS/Got1
GO:0045471	response to ethanol	6/576	72/12653	0.109038	0.109038	0.50188	6	1.83058	Syn/CrzR/rogdi/AcCoAS/Adh/spi
GO:0006814	sodium ion transport	8/576	106/12653	0.109941	0.109941	0.50188	8	1.65789	CG1090/elm/bumpel/kumpel/Wnk/ine/rumpel/SerT
GO:0030155	regulation of cell adhesion	5/576	56/12653	0.110345	0.110345	0.50188	5	1.96134	Timp/Lkb1/tkv/Tig/Ret
GO:0019752	carboxylic acid metabolic process	23/576	385/12653	0.111137	0.111137	0.50188	23	1.31232	CG6465/SerRS-m/Dhfr/e/GatB/Trh/ple/Elo68alpha/CG9674/CG5618/AcCoAS/ppl/Gs1/Acsf2/Ddc/CG7860/Gapdh2/ACC/Pgi/wal/GLS/Got1/MetRS
GO:0009117	nucleotide metabolic process	15/576	233/12653	0.111727	0.111727	0.50188	15	1.41419	Ak3/Gyc89Da/Gyc89Db/Hmgcr/Cmpk/Aprt/Ak1/CG10738/AcCoAS/ACXC/Adh/ATPsyndelta/Gapdh2/Pgi/NADK
GO:0043066	negative regulation of apoptotic process	9/576	124/12653	0.112287	0.112287	0.50188	9	1.59438	Ubc6/Tango9/CG9922/Naam/RpL14/alpha4GT1/spi/CG15456/CG17019
GO:0001707	mesoderm formation	3/576	26/12653	0.112609	0.112609	0.50188	3	2.53466	stumps/byn/gol
GO:0006891	intra-Golgi vesicle-mediated transport	3/576	26/12653	0.112609	0.112609	0.50188	3	2.53466	Cog1/Cog2/comt
GO:0006893	Golgi to plasma membrane transport	3/576	26/12653	0.112609	0.112609	0.50188	3	2.53466	Sys1/comt/fidipidine
GO:0015914	phospholipid transport	3/576	26/12653	0.112609	0.112609	0.50188	3	2.53466	scramb2/CG32485/scramb1
GO:0009150	purine ribonucleotide metabolic process	12/576	178/12653	0.112878	0.112878	0.50188	12	1.48092	Ak3/Gyc89Da/Gyc89Db/Hmgcr/Aprt/Ak1/CG10738/AcCoAS/ACXC/ATPsyndelta/Gapdh2/Pgi
GO:0043436	oxoacid metabolic process	23/576	386/12653	0.1134	0.1134	0.50188	23	1.30892	CG6465/SerRS-m/Dhfr/e/GatB/Trh/ple/Elo68alpha/CG9674/CG5618/AcCoAS/ppl/Gs1/Acsf2/Ddc/CG7860/Gapdh2/ACC/Pgi/wal/GLS/Got1/MetRS
GO:0072521	purine-containing compound metabolic process	15/576	234/12653	0.114676	0.114676	0.50188	15	1.40814	Ak3/Adgf-D/Gyc89Da/Gyc89Db/Hmgcr/Aprt/Ak1/CG10738/AcCoAS/ACXC/Adh/ATPsyndelta/Gapdh2/Pgi/NADK
GO:0098655	monoatomic cation transmembrane transport	17/576	272/12653	0.115774	0.115774	0.50188	17	1.37294	CG1090/elm/VhaPPA1-1/Irk2/Zip99C/Fer1HCH/nan/Shal/Wnk/ine/nompC/ZnT35C/Trpgamma/CG31676/CG14401/Vha36-1/SerT
GO:0006301	postreplication repair	2/576	13/12653	0.115881	0.115881	0.50188	2	3.37954	PCNA2/PolZ1
GO:0008637	apoptotic mitochondrial changes	2/576	13/12653	0.115881	0.115881	0.50188	2	3.37954	Tango9/Hsp60C
GO:0010951	negative regulation of endopeptidase activity	2/576	13/12653	0.115881	0.115881	0.50188	2	3.37954	Timp/CG17019
GO:0019433	triglyceride catabolic process	2/576	13/12653	0.115881	0.115881	0.50188	2	3.37954	Lkb1/foxo
GO:0019674	NAD metabolic process	2/576	13/12653	0.115881	0.115881	0.50188	2	3.37954	Adh/NADK
GO:0030301	cholesterol transport	2/576	13/12653	0.115881	0.115881	0.50188	2	3.37954	Npc2a/CG17597
GO:0045196	establishment or maintenance of neuroblast polarity	2/576	13/12653	0.115881	0.115881	0.50188	2	3.37954	Arl2/Lkb1
GO:0050975	sensory perception of touch	2/576	13/12653	0.115881	0.115881	0.50188	2	3.37954	nan/nompC
GO:0060251	regulation of glial cell proliferation	2/576	13/12653	0.115881	0.115881	0.50188	2	3.37954	RIOK2/RIOK1
GO:1902882	regulation of response to oxidative stress	2/576	13/12653	0.115881	0.115881	0.50188	2	3.37954	Fer2/park
GO:0031400	negative regulation of protein modification process	5/576	57/12653	0.116706	0.116706	0.50188	5	1.92693	Son/CG6345/park/Rack1/Cand1
GO:0006082	organic acid metabolic process	23/576	389/12653	0.12036	0.12036	0.50188	23	1.29882	CG6465/SerRS-m/Dhfr/e/GatB/Trh/ple/Elo68alpha/CG9674/CG5618/AcCoAS/ppl/Gs1/Acsf2/Ddc/CG7860/Gapdh2/ACC/Pgi/wal/GLS/Got1/MetRS
GO:0032259	methylation	9/576	126/12653	0.120662	0.120662	0.50188	9	1.56907	CG18048/Art4/CG14683/CG18528/NSD/Nopp140/HemK1/CG3793/CG11475
GO:0007626	locomotory behavior	13/576	199/12653	0.12171	0.12171	0.50188	13	1.43503	foxo/NPF/e/Hmgcr/Trh/MsR1/FMRFaR/ple/Gem3/nan/park/Rack1/Trpgamma
GO:0007448	anterior/posterior pattern specification, imaginal disc	3/576	27/12653	0.122628	0.122628	0.50188	3	2.44078	fng/tkv/ptc
GO:0007469	antennal development	3/576	27/12653	0.122628	0.122628	0.50188	3	2.44078	dan/hid/salm
GO:0009629	response to gravity	3/576	27/12653	0.122628	0.122628	0.50188	3	2.44078	CG32100/nan/w
GO:0042332	gravitaxis	3/576	27/12653	0.122628	0.122628	0.50188	3	2.44078	CG32100/nan/w
GO:0097193	intrinsic apoptotic signaling pathway	3/576	27/12653	0.122628	0.122628	0.50188	3	2.44078	Ubc6/Clbn/hid
GO:0019725	cellular homeostasis	14/576	218/12653	0.123005	0.123005	0.50188	14	1.41073	CG1090/Zip99C/Fer1HCH/Jafrac2/park/ORMDL/Rack1/ZnT35C/Trpgamma/comt/egr/CG12896/Cbp53E/Fkbp14
GO:0040011	locomotion	26/576	449/12653	0.123504	0.123504	0.50188	26	1.27203	FoxP/Timp/ort/Hmgcr/ple/CG32100/trn/caps/D/nan/comm/nompC/Tig/Proc/beat-Ib/Ddc/spi/w/orion/ptc/wun/wun2/egr/unc-5/stl/Kr
GO:0070647	protein modification by small protein conjugation or removal	19/576	313/12653	0.123617	0.123617	0.50188	19	1.33346	Ubc6/Son/pic/CG2224/Rabex-5/Ubi-p63E/CG10646/CG7857/park/Mkrn1/RpL40/Fbw5/Rack1/Cand1/CG1503/Den1/CG17019/Ufm1/gol
GO:0006753	nucleoside phosphate metabolic process	15/576	237/12653	0.123799	0.123799	0.50188	15	1.39032	Ak3/Gyc89Da/Gyc89Db/Hmgcr/Cmpk/Aprt/Ak1/CG10738/AcCoAS/ACXC/Adh/ATPsyndelta/Gapdh2/Pgi/NADK
GO:0007369	gastrulation	7/576	92/12653	0.125562	0.125562	0.50188	7	1.6714	stumps/ea/byn/tkv/spi/amx/gol
GO:0001505	regulation of neurotransmitter levels	8/576	110/12653	0.128321	0.128321	0.50188	8	1.5976	Arl2/Syn/Fife/rogdi/w/comt/Syngr/SerT
GO:0015849	organic acid transport	8/576	110/12653	0.128321	0.128321	0.50188	8	1.5976	Dic1/CG7888/rogdi/JhI-21/w/CG3009/CG14196/VGAT
GO:0046942	carboxylic acid transport	8/576	110/12653	0.128321	0.128321	0.50188	8	1.5976	Dic1/CG7888/rogdi/JhI-21/w/CG3009/CG14196/VGAT
GO:0016310	phosphorylation	24/576	412/12653	0.128665	0.128665	0.50188	24	1.27963	CG32944/CG6345/Lkb1/Nagk/CG7044/SNF4Agamma/RIOK2/CycJ/RIOK1/Ak1/CG10738/mrn/Pka-C3/park/Wnk/CG3008/tkv/Rack1/Ret/Gapdh2/Pgi/Dgkepsilon/Sin1/Pask
GO:0008306	associative learning	5/576	59/12653	0.129933	0.129933	0.50188	5	1.86161	Syn/Sap47/Shal/SLC22A/spi
GO:0043086	negative regulation of catalytic activity	5/576	59/12653	0.129933	0.129933	0.50188	5	1.86161	NPFR/Timp/CG6345/Sfp33A3/CG17019
GO:0060541	respiratory system development	16/576	258/12653	0.130261	0.130261	0.50188	16	1.3623	Timp/stumps/VhaPPA1-1/dnd/Trh/ple/trn/caps/hid/tkv/Hsp60C/salm/spi/ptc/wun/wal
GO:0000737	DNA catabolic process, endonucleolytic	1/576	3/12653	0.130456	0.130456	0.50188	1	7.32234	CG6171
GO:0001514	selenocysteine incorporation	1/576	3/12653	0.130456	0.130456	0.50188	1	7.32234	eEFSec
GO:0001711	endodermal cell fate commitment	1/576	3/12653	0.130456	0.130456	0.50188	1	7.32234	tkv
GO:0002209	behavioral defense response	1/576	3/12653	0.130456	0.130456	0.50188	1	7.32234	FMRFaR
GO:0003009	skeletal muscle contraction	1/576	3/12653	0.130456	0.130456	0.50188	1	7.32234	fln
GO:0006059	hexitol metabolic process	1/576	3/12653	0.130456	0.130456	0.50188	1	7.32234	Sodh-2
GO:0006060	sorbitol metabolic process	1/576	3/12653	0.130456	0.130456	0.50188	1	7.32234	Sodh-2
GO:0006062	sorbitol catabolic process	1/576	3/12653	0.130456	0.130456	0.50188	1	7.32234	Sodh-2
GO:0006067	ethanol metabolic process	1/576	3/12653	0.130456	0.130456	0.50188	1	7.32234	Adh
GO:0006434	seryl-tRNA aminoacylation	1/576	3/12653	0.130456	0.130456	0.50188	1	7.32234	SerRS-m
GO:0006621	protein retention in ER lumen	1/576	3/12653	0.130456	0.130456	0.50188	1	7.32234	CG5742
GO:0006657	CDP-choline pathway	1/576	3/12653	0.130456	0.130456	0.50188	1	7.32234	Pcyt2
GO:0006880	intracellular sequestering of iron ion	1/576	3/12653	0.130456	0.130456	0.50188	1	7.32234	Fer1HCH
GO:0007179	transforming growth factor beta receptor signaling pathway	1/576	3/12653	0.130456	0.130456	0.50188	1	7.32234	tkv
GO:0007384	specification of segmental identity, thorax	1/576	3/12653	0.130456	0.130456	0.50188	1	7.32234	tsh
GO:0007425	epithelial cell fate determination, open tracheal system	1/576	3/12653	0.130456	0.130456	0.50188	1	7.32234	stumps
GO:0007473	wing disc proximal/distal pattern formation	1/576	3/12653	0.130456	0.130456	0.50188	1	7.32234	tsh
GO:0008625	extrinsic apoptotic signaling pathway via death domain receptors	1/576	3/12653	0.130456	0.130456	0.50188	1	7.32234	CG17019
GO:0009138	pyrimidine nucleoside diphosphate metabolic process	1/576	3/12653	0.130456	0.130456	0.50188	1	7.32234	Cmpk
GO:0009139	pyrimidine nucleoside diphosphate biosynthetic process	1/576	3/12653	0.130456	0.130456	0.50188	1	7.32234	Cmpk
GO:0009270	response to humidity	1/576	3/12653	0.130456	0.130456	0.50188	1	7.32234	nan
GO:0009313	oligosaccharide catabolic process	1/576	3/12653	0.130456	0.130456	0.50188	1	7.32234	Treh
GO:0009650	UV protection	1/576	3/12653	0.130456	0.130456	0.50188	1	7.32234	Sod3
GO:0009786	regulation of asymmetric cell division	1/576	3/12653	0.130456	0.130456	0.50188	1	7.32234	loco
GO:0010452	histone H3-K36 methylation	1/576	3/12653	0.130456	0.130456	0.50188	1	7.32234	NSD
GO:0010940	positive regulation of necrotic cell death	1/576	3/12653	0.130456	0.130456	0.50188	1	7.32234	Dronc
GO:0014075	response to amine	1/576	3/12653	0.130456	0.130456	0.50188	1	7.32234	Ir92a
GO:0015816	glycine transport	1/576	3/12653	0.130456	0.130456	0.50188	1	7.32234	VGAT
GO:0015820	leucine transport	1/576	3/12653	0.130456	0.130456	0.50188	1	7.32234	JhI-21
GO:0016560	protein import into peroxisome matrix, docking	1/576	3/12653	0.130456	0.130456	0.50188	1	7.32234	Pex5
GO:0019407	hexitol catabolic process	1/576	3/12653	0.130456	0.130456	0.50188	1	7.32234	Sodh-2
GO:0019464	glycine decarboxylation via glycine cleavage system	1/576	3/12653	0.130456	0.130456	0.50188	1	7.32234	ppl
GO:0030241	skeletal muscle myosin thick filament assembly	1/576	3/12653	0.130456	0.130456	0.50188	1	7.32234	fln
GO:0030721	spectrosome organization	1/576	3/12653	0.130456	0.130456	0.50188	1	7.32234	tkv
GO:0031645	negative regulation of nervous system process	1/576	3/12653	0.130456	0.130456	0.50188	1	7.32234	CG12344
GO:0032095	regulation of response to food	1/576	3/12653	0.130456	0.130456	0.50188	1	7.32234	NPF
GO:0032104	regulation of response to extracellular stimulus	1/576	3/12653	0.130456	0.130456	0.50188	1	7.32234	NPF
GO:0032107	regulation of response to nutrient levels	1/576	3/12653	0.130456	0.130456	0.50188	1	7.32234	NPF
GO:0032119	sequestering of zinc ion	1/576	3/12653	0.130456	0.130456	0.50188	1	7.32234	ZnT35C
GO:0032225	regulation of synaptic transmission, dopaminergic	1/576	3/12653	0.130456	0.130456	0.50188	1	7.32234	FMRFaR
GO:0032261	purine nucleotide salvage	1/576	3/12653	0.130456	0.130456	0.50188	1	7.32234	Aprt
GO:0032291	axon ensheathment in central nervous system	1/576	3/12653	0.130456	0.130456	0.50188	1	7.32234	loco
GO:0032415	regulation of sodium:proton antiporter activity	1/576	3/12653	0.130456	0.130456	0.50188	1	7.32234	elm
GO:0032417	positive regulation of sodium:proton antiporter activity	1/576	3/12653	0.130456	0.130456	0.50188	1	7.32234	elm
GO:0033233	regulation of protein sumoylation	1/576	3/12653	0.130456	0.130456	0.50188	1	7.32234	Son
GO:0033234	negative regulation of protein sumoylation	1/576	3/12653	0.130456	0.130456	0.50188	1	7.32234	Son
GO:0035155	negative regulation of terminal cell fate specification, open tracheal system	1/576	3/12653	0.130456	0.130456	0.50188	1	7.32234	salm
GO:0035437	maintenance of protein localization in endoplasmic reticulum	1/576	3/12653	0.130456	0.130456	0.50188	1	7.32234	CG5742
GO:0035795	negative regulation of mitochondrial membrane permeability	1/576	3/12653	0.130456	0.130456	0.50188	1	7.32234	Tango9
GO:0035987	endodermal cell differentiation	1/576	3/12653	0.130456	0.130456	0.50188	1	7.32234	tkv
GO:0036071	N-glycan fucosylation	1/576	3/12653	0.130456	0.130456	0.50188	1	7.32234	FucT6
GO:0038007	netrin-activated signaling pathway	1/576	3/12653	0.130456	0.130456	0.50188	1	7.32234	unc-5
GO:0043173	nucleotide salvage	1/576	3/12653	0.130456	0.130456	0.50188	1	7.32234	Aprt
GO:0045201	maintenance of neuroblast polarity	1/576	3/12653	0.130456	0.130456	0.50188	1	7.32234	Lkb1
GO:0045472	response to ether	1/576	3/12653	0.130456	0.130456	0.50188	1	7.32234	ort
GO:0045736	negative regulation of cyclin-dependent protein serine/threonine kinase activity	1/576	3/12653	0.130456	0.130456	0.50188	1	7.32234	CG6345
GO:0045759	negative regulation of action potential	1/576	3/12653	0.130456	0.130456	0.50188	1	7.32234	CG12344
GO:0046012	positive regulation of oskar mRNA translation	1/576	3/12653	0.130456	0.130456	0.50188	1	7.32234	Mkrn1
GO:0046368	GDP-L-fucose metabolic process	1/576	3/12653	0.130456	0.130456	0.50188	1	7.32234	FucT6
GO:0046689	response to mercury ion	1/576	3/12653	0.130456	0.130456	0.50188	1	7.32234	TotA
GO:0050891	multicellular organismal-level water homeostasis	1/576	3/12653	0.130456	0.130456	0.50188	1	7.32234	ine
GO:0051036	regulation of endosome size	1/576	3/12653	0.130456	0.130456	0.50188	1	7.32234	Rabex-5
GO:0051296	establishment of meiotic spindle orientation	1/576	3/12653	0.130456	0.130456	0.50188	1	7.32234	CG6664
GO:0051930	regulation of sensory perception of pain	1/576	3/12653	0.130456	0.130456	0.50188	1	7.32234	egr
GO:0051970	negative regulation of transmission of nerve impulse	1/576	3/12653	0.130456	0.130456	0.50188	1	7.32234	CG12344
GO:0060012	synaptic transmission, glycinergic	1/576	3/12653	0.130456	0.130456	0.50188	1	7.32234	CG12344
GO:0060291	long-term synaptic potentiation	1/576	3/12653	0.130456	0.130456	0.50188	1	7.32234	Cbp53E
GO:0060572	morphogenesis of an epithelial bud	1/576	3/12653	0.130456	0.130456	0.50188	1	7.32234	Kr
GO:0060986	endocrine hormone secretion	1/576	3/12653	0.130456	0.130456	0.50188	1	7.32234	CG15537
GO:0061088	regulation of sequestering of zinc ion	1/576	3/12653	0.130456	0.130456	0.50188	1	7.32234	ZnT35C
GO:0061330	Malpighian tubule stellate cell differentiation	1/576	3/12653	0.130456	0.130456	0.50188	1	7.32234	tsh
GO:0061332	Malpighian tubule bud morphogenesis	1/576	3/12653	0.130456	0.130456	0.50188	1	7.32234	Kr
GO:0070417	cellular response to cold	1/576	3/12653	0.130456	0.130456	0.50188	1	7.32234	Jafrac2
GO:0070681	glutaminyl-tRNAGln biosynthesis via transamidation	1/576	3/12653	0.130456	0.130456	0.50188	1	7.32234	GatB
GO:0070989	oxidative demethylation	1/576	3/12653	0.130456	0.130456	0.50188	1	7.32234	CG4036
GO:0071418	cellular response to amine stimulus	1/576	3/12653	0.130456	0.130456	0.50188	1	7.32234	Ir92a
GO:0071484	cellular response to light intensity	1/576	3/12653	0.130456	0.130456	0.50188	1	7.32234	Tsp42Ej
GO:0071688	striated muscle myosin thick filament assembly	1/576	3/12653	0.130456	0.130456	0.50188	1	7.32234	fln
GO:0090085	regulation of protein deubiquitination	1/576	3/12653	0.130456	0.130456	0.50188	1	7.32234	Rack1
GO:0097494	regulation of vesicle size	1/576	3/12653	0.130456	0.130456	0.50188	1	7.32234	Rabex-5
GO:0097577	sequestering of iron ion	1/576	3/12653	0.130456	0.130456	0.50188	1	7.32234	Fer1HCH
GO:0098713	leucine import across plasma membrane	1/576	3/12653	0.130456	0.130456	0.50188	1	7.32234	JhI-21
GO:0098935	dendritic transport	1/576	3/12653	0.130456	0.130456	0.50188	1	7.32234	Kif3C
GO:0098937	anterograde dendritic transport	1/576	3/12653	0.130456	0.130456	0.50188	1	7.32234	Kif3C
GO:1900118	negative regulation of execution phase of apoptosis	1/576	3/12653	0.130456	0.130456	0.50188	1	7.32234	CG17019
GO:1901028	regulation of mitochondrial outer membrane permeabilization involved in apoptotic signaling pathway	1/576	3/12653	0.130456	0.130456	0.50188	1	7.32234	Tango9
GO:1901029	negative regulation of mitochondrial outer membrane permeabilization involved in apoptotic signaling pathway	1/576	3/12653	0.130456	0.130456	0.50188	1	7.32234	Tango9
GO:1902041	regulation of extrinsic apoptotic signaling pathway via death domain receptors	1/576	3/12653	0.130456	0.130456	0.50188	1	7.32234	CG17019
GO:1903426	regulation of reactive oxygen species biosynthetic process	1/576	3/12653	0.130456	0.130456	0.50188	1	7.32234	egr
GO:1903427	negative regulation of reactive oxygen species biosynthetic process	1/576	3/12653	0.130456	0.130456	0.50188	1	7.32234	egr
GO:1903599	positive regulation of autophagy of mitochondrion	1/576	3/12653	0.130456	0.130456	0.50188	1	7.32234	park
GO:1903801	L-leucine import across plasma membrane	1/576	3/12653	0.130456	0.130456	0.50188	1	7.32234	JhI-21
GO:1904030	negative regulation of cyclin-dependent protein kinase activity	1/576	3/12653	0.130456	0.130456	0.50188	1	7.32234	CG6345
GO:1904058	positive regulation of sensory perception of pain	1/576	3/12653	0.130456	0.130456	0.50188	1	7.32234	egr
GO:1904061	positive regulation of locomotor rhythm	1/576	3/12653	0.130456	0.130456	0.50188	1	7.32234	park
GO:1904456	negative regulation of neuronal action potential	1/576	3/12653	0.130456	0.130456	0.50188	1	7.32234	CG12344
GO:1905709	negative regulation of membrane permeability	1/576	3/12653	0.130456	0.130456	0.50188	1	7.32234	Tango9
GO:1905790	regulation of mechanosensory behavior	1/576	3/12653	0.130456	0.130456	0.50188	1	7.32234	nan
GO:1905879	regulation of oogenesis	1/576	3/12653	0.130456	0.130456	0.50188	1	7.32234	Mkrn1
GO:1990261	pre-mRNA catabolic process	1/576	3/12653	0.130456	0.130456	0.50188	1	7.32234	Son
GO:1990481	mRNA pseudouridine synthesis	1/576	3/12653	0.130456	0.130456	0.50188	1	7.32234	Pus1
GO:1990564	protein polyufmylation	1/576	3/12653	0.130456	0.130456	0.50188	1	7.32234	Ufm1
GO:1990592	protein K69-linked ufmylation	1/576	3/12653	0.130456	0.130456	0.50188	1	7.32234	Ufm1
GO:2000435	negative regulation of protein neddylation	1/576	3/12653	0.130456	0.130456	0.50188	1	7.32234	Cand1
GO:2000497	positive regulation of cell proliferation involved in compound eye morphogenesis	1/576	3/12653	0.130456	0.130456	0.50188	1	7.32234	tsh
GO:2001237	negative regulation of extrinsic apoptotic signaling pathway	1/576	3/12653	0.130456	0.130456	0.50188	1	7.32234	CG17019
GO:0043038	amino acid activation	4/576	43/12653	0.130593	0.130593	0.50188	4	2.04344	SerRS-m/e/GatB/MetRS
GO:0031669	cellular response to nutrient levels	7/576	93/12653	0.130812	0.130812	0.50188	7	1.65343	foxo/EndoA/SNF4Agamma/CG10483/hid/Rack1/egr
GO:0000463	maturation of LSU-rRNA from tricistronic rRNA transcript (SSU-rRNA, 5.8S rRNA, LSU-rRNA)	2/576	14/12653	0.131284	0.131284	0.50188	2	3.13814	RpL35/CG5033
GO:0000731	DNA synthesis involved in DNA repair	2/576	14/12653	0.131284	0.131284	0.50188	2	3.13814	PCNA2/PolZ1
GO:0009065	glutamine family amino acid catabolic process	2/576	14/12653	0.131284	0.131284	0.50188	2	3.13814	CG7860/GLS
GO:0010466	negative regulation of peptidase activity	2/576	14/12653	0.131284	0.131284	0.50188	2	3.13814	Timp/CG17019
GO:0021551	central nervous system morphogenesis	2/576	14/12653	0.131284	0.131284	0.50188	2	3.13814	dan/C1GalTA
GO:0022408	negative regulation of cell-cell adhesion	2/576	14/12653	0.131284	0.131284	0.50188	2	3.13814	Timp/Lkb1
GO:0051156	glucose 6-phosphate metabolic process	2/576	14/12653	0.131284	0.131284	0.50188	2	3.13814	G6P/Pgi
GO:0071027	nuclear RNA surveillance	2/576	14/12653	0.131284	0.131284	0.50188	2	3.13814	Rrp6/Rrp45
GO:0098869	cellular oxidant detoxification	2/576	14/12653	0.131284	0.131284	0.50188	2	3.13814	CG12896/Sod3
GO:0008283	cell population proliferation	19/576	316/12653	0.131843	0.131843	0.503304	19	1.3208	Arl2/Tango9/Lkb1/Adgf-D/foxo/CG7044/loco/RIOK2/E(spl)m3-HLH/Dronc/RIOK1/CG10738/Galphaf/RpS21/spi/tsh/egr/CG5033/Kr
GO:0050806	positive regulation of synaptic transmission	3/576	28/12653	0.132957	0.132957	0.506126	3	2.35361	Fife/FMRFaR/Cbp53E
GO:0060259	regulation of feeding behavior	3/576	28/12653	0.132957	0.132957	0.506126	3	2.35361	foxo/Lkr/sNPF-R
GO:0060562	epithelial tube morphogenesis	8/576	111/12653	0.133151	0.133151	0.506151	8	1.58321	VhaPPA1-1/dnd/byn/trn/caps/spi/wal/Kr
GO:0007442	hindgut morphogenesis	5/576	60/12653	0.136791	0.136791	0.519257	5	1.83058	byn/D/spi/wal/Kr
GO:0018958	phenol-containing compound metabolic process	6/576	77/12653	0.137786	0.137786	0.521568	6	1.71172	e/Trh/ple/Dronc/Ddc/egr
GO:0072001	renal system development	6/576	77/12653	0.137786	0.137786	0.521568	6	1.71172	byn/tkv/spi/tsh/wal/Kr
GO:0006006	glucose metabolic process	4/576	44/12653	0.138812	0.138812	0.524713	4	1.997	G6P/Rack1/Gapdh2/Pgi
GO:0006974	cellular response to DNA damage stimulus	16/576	261/12653	0.139683	0.139683	0.526846	16	1.34664	Ubc6/CG1218/CG10445/lds/pic/PR-Set7/CG6171/CG7044/Clbn/mrn/hid/CG5181/PCNA2/PolZ1/CG11475/CG11474
GO:0010647	positive regulation of cell communication	26/576	456/12653	0.139766	0.139766	0.526846	26	1.25251	Art4/Tsp86D/foxo/Ir92a/Hmgcr/Clbn/Fife/FMRFaR/Jafrac2/sNPF-R/fng/park/Mkrn1/Wnk/Nle/rau/JhI-21/spi/Slmap/shf/amx/ptc/Sin1/Cbp53E/cv-2/Fkbp14
GO:0031668	cellular response to extracellular stimulus	7/576	95/12653	0.141632	0.141632	0.533136	7	1.61862	foxo/EndoA/SNF4Agamma/CG10483/hid/Rack1/egr
GO:0042127	regulation of cell population proliferation	14/576	224/12653	0.14329	0.14329	0.53375	14	1.37294	Tango9/Adgf-D/foxo/RIOK2/E(spl)m3-HLH/Dronc/RIOK1/CG10738/Galphaf/RpS21/spi/tsh/CG5033/Kr
GO:0000154	rRNA modification	3/576	29/12653	0.143575	0.143575	0.53375	3	2.27245	CG14683/Nopp140/l(1)G0020
GO:0007271	synaptic transmission, cholinergic	3/576	29/12653	0.143575	0.143575	0.53375	3	2.27245	SLC22A/CG31676/CG14401
GO:0009135	purine nucleoside diphosphate metabolic process	3/576	29/12653	0.143575	0.143575	0.53375	3	2.27245	Ak3/Gapdh2/Pgi
GO:0009179	purine ribonucleoside diphosphate metabolic process	3/576	29/12653	0.143575	0.143575	0.53375	3	2.27245	Ak3/Gapdh2/Pgi
GO:0046031	ADP metabolic process	3/576	29/12653	0.143575	0.143575	0.53375	3	2.27245	Ak3/Gapdh2/Pgi
GO:0048332	mesoderm morphogenesis	3/576	29/12653	0.143575	0.143575	0.53375	3	2.27245	stumps/byn/gol
GO:0051084	'de novo' post-translational protein folding	3/576	29/12653	0.143575	0.143575	0.53375	3	2.27245	Hsc70-2/CG7182/CG11267
GO:0051085	chaperone cofactor-dependent protein refolding	3/576	29/12653	0.143575	0.143575	0.53375	3	2.27245	Hsc70-2/CG7182/CG11267
GO:0008053	mitochondrial fusion	2/576	15/12653	0.147117	0.147117	0.536985	2	2.92894	park/Gs1
GO:0009069	serine family amino acid metabolic process	2/576	15/12653	0.147117	0.147117	0.536985	2	2.92894	Dhfr/ppl
GO:0010884	positive regulation of lipid storage	2/576	15/12653	0.147117	0.147117	0.536985	2	2.92894	elm/Grasp65
GO:0019432	triglyceride biosynthetic process	2/576	15/12653	0.147117	0.147117	0.536985	2	2.92894	CG1941/ACC
GO:0031623	receptor internalization	2/576	15/12653	0.147117	0.147117	0.536985	2	2.92894	spartin/comm
GO:0035290	trunk segmentation	2/576	15/12653	0.147117	0.147117	0.536985	2	2.92894	tsh/Kr
GO:0071025	RNA surveillance	2/576	15/12653	0.147117	0.147117	0.536985	2	2.92894	Rrp6/Rrp45
GO:0071577	zinc ion transmembrane transport	2/576	15/12653	0.147117	0.147117	0.536985	2	2.92894	Zip99C/ZnT35C
GO:0090207	regulation of triglyceride metabolic process	2/576	15/12653	0.147117	0.147117	0.536985	2	2.92894	Lkb1/foxo
GO:0097501	stress response to metal ion	2/576	15/12653	0.147117	0.147117	0.536985	2	2.92894	Zip99C/ZnT35C
GO:0007591	molting cycle, chitin-based cuticle	7/576	96/12653	0.1472	0.1472	0.536985	7	1.60176	Hug/Eh/e/Hmgcr/ple/Ddc/spok
GO:0042303	molting cycle	7/576	96/12653	0.1472	0.1472	0.536985	7	1.60176	Hug/Eh/e/Hmgcr/ple/Ddc/spok
GO:0014016	neuroblast differentiation	4/576	45/12653	0.147231	0.147231	0.536985	4	1.95262	jigr1/D/amx/Kr
GO:0019751	polyol metabolic process	4/576	45/12653	0.147231	0.147231	0.536985	4	1.95262	Sodh-2/CG17029/CG17027/CG9389
GO:0007188	adenylate cyclase-modulating G protein-coupled receptor signaling pathway	5/576	62/12653	0.150972	0.150972	0.548332	5	1.77153	Octbeta3R/Lgr1/MsR1/Galphaf/ACXC
GO:0031647	regulation of protein stability	5/576	62/12653	0.150972	0.150972	0.548332	5	1.77153	Skp2/CG9922/CG7945/Cand1/shf
GO:0043069	negative regulation of programmed cell death	9/576	133/12653	0.15252	0.15252	0.548332	9	1.48649	Ubc6/Tango9/CG9922/Naam/RpL14/alpha4GT1/spi/CG15456/CG17019
GO:0008016	regulation of heart contraction	3/576	30/12653	0.154463	0.154463	0.548332	3	2.1967	CCAP/Trh/Proc
GO:0010950	positive regulation of endopeptidase activity	3/576	30/12653	0.154463	0.154463	0.548332	3	2.1967	Jafrac2/Dronc/hid
GO:1903522	regulation of blood circulation	3/576	30/12653	0.154463	0.154463	0.548332	3	2.1967	CCAP/Trh/Proc
GO:0035172	hemocyte proliferation	4/576	46/12653	0.155843	0.155843	0.548332	4	1.91018	foxo/Galphaf/CG5033/Kr
GO:0006865	amino acid transport	5/576	63/12653	0.158285	0.158285	0.548332	5	1.74341	CG7888/rogdi/JhI-21/w/VGAT
GO:0061525	hindgut development	5/576	63/12653	0.158285	0.158285	0.548332	5	1.74341	byn/D/spi/wal/Kr
GO:0140053	mitochondrial gene expression	9/576	135/12653	0.16232	0.16232	0.548332	9	1.46447	mRpS18A/mRpL37/mRpL9/SerRS-m/GatB/mRpS31/mRpL28/mRpL30/mRpL54
GO:0042391	regulation of membrane potential	6/576	81/12653	0.163067	0.163067	0.548332	6	1.62719	ort/Irk2/Fife/park/CG12344/NtR
GO:0000271	polysaccharide biosynthetic process	2/576	16/12653	0.163311	0.163311	0.548332	2	2.74588	Rack1/Pask
GO:0002028	regulation of sodium ion transport	2/576	16/12653	0.163311	0.163311	0.548332	2	2.74588	elm/Wnk
GO:0007204	positive regulation of cytosolic calcium ion concentration	2/576	16/12653	0.163311	0.163311	0.548332	2	2.74588	FMRFaR/Lkr
GO:0007398	ectoderm development	2/576	16/12653	0.163311	0.163311	0.548332	2	2.74588	spi/amx
GO:0009409	response to cold	2/576	16/12653	0.163311	0.163311	0.548332	2	2.74588	TotA/Jafrac2
GO:0014013	regulation of gliogenesis	2/576	16/12653	0.163311	0.163311	0.548332	2	2.74588	RIOK2/RIOK1
GO:0030838	positive regulation of actin filament polymerization	2/576	16/12653	0.163311	0.163311	0.548332	2	2.74588	Whamy/Rack1
GO:0033692	cellular polysaccharide biosynthetic process	2/576	16/12653	0.163311	0.163311	0.548332	2	2.74588	Rack1/Pask
GO:0034198	cellular response to amino acid starvation	2/576	16/12653	0.163311	0.163311	0.548332	2	2.74588	foxo/egr
GO:0045332	phospholipid translocation	2/576	16/12653	0.163311	0.163311	0.548332	2	2.74588	scramb2/scramb1
GO:0046460	neutral lipid biosynthetic process	2/576	16/12653	0.163311	0.163311	0.548332	2	2.74588	CG1941/ACC
GO:0046463	acylglycerol biosynthetic process	2/576	16/12653	0.163311	0.163311	0.548332	2	2.74588	CG1941/ACC
GO:0051260	protein homooligomerization	2/576	16/12653	0.163311	0.163311	0.548332	2	2.74588	CG9467/Shal
GO:1903818	positive regulation of voltage-gated potassium channel activity	2/576	16/12653	0.163311	0.163311	0.548332	2	2.74588	CG31676/CG14401
GO:0007443	Malpighian tubule morphogenesis	4/576	47/12653	0.164637	0.164637	0.548332	4	1.86953	byn/spi/wal/Kr
GO:0061333	renal tubule morphogenesis	4/576	47/12653	0.164637	0.164637	0.548332	4	1.86953	byn/spi/wal/Kr
GO:1904062	regulation of monoatomic cation transmembrane transport	4/576	47/12653	0.164637	0.164637	0.548332	4	1.86953	elm/Wnk/CG31676/CG14401
GO:0006458	'de novo' protein folding	3/576	31/12653	0.165599	0.165599	0.548332	3	2.12584	Hsc70-2/CG7182/CG11267
GO:0009411	response to UV	3/576	31/12653	0.165599	0.165599	0.548332	3	2.12584	TotA/mrn/Sod3
GO:0032411	positive regulation of transporter activity	3/576	31/12653	0.165599	0.165599	0.548332	3	2.12584	elm/CG31676/CG14401
GO:0032414	positive regulation of ion transmembrane transporter activity	3/576	31/12653	0.165599	0.165599	0.548332	3	2.12584	elm/CG31676/CG14401
GO:0036099	female germ-line stem cell population maintenance	3/576	31/12653	0.165599	0.165599	0.548332	3	2.12584	Son/foxo/fng
GO:0044550	secondary metabolite biosynthetic process	3/576	31/12653	0.165599	0.165599	0.548332	3	2.12584	e/Elo68alpha/w
GO:0042330	taxis	20/576	347/12653	0.165689	0.165689	0.548332	20	1.26611	Timp/ort/Hmgcr/ple/CG32100/trn/caps/D/nan/comm/Tig/beat-Ib/Ddc/w/orion/ptc/wun/wun2/unc-5/Kr
GO:0035295	tube development	15/576	250/12653	0.167988	0.167988	0.548332	15	1.31802	Timp/stumps/VhaPPA1-1/dnd/Hmgcr/byn/trn/caps/D/shd/tkv/spi/tsh/wal/Kr
GO:0055086	nucleobase-containing small molecule metabolic process	17/576	289/12653	0.168451	0.168451	0.548332	17	1.29218	Ak3/Adgf-D/Gyc89Da/Gyc89Db/Hmgcr/Cmpk/Aprt/Ak1/CG10738/AcCoAS/ACXC/Adh/ATPsyndelta/FucT6/Gapdh2/Pgi/NADK
GO:0007030	Golgi organization	6/576	82/12653	0.16968	0.16968	0.548332	6	1.60734	Cog1/Cog2/CG10738/Grasp65/Tango6/comt
GO:0000012	single strand break repair	1/576	4/12653	0.170049	0.170049	0.548332	1	5.49175	CG6171
GO:0000393	spliceosomal conformational changes to generate catalytic conformation	1/576	4/12653	0.170049	0.170049	0.548332	1	5.49175	CG9667
GO:0001692	histamine metabolic process	1/576	4/12653	0.170049	0.170049	0.548332	1	5.49175	e
GO:0006451	translational readthrough	1/576	4/12653	0.170049	0.170049	0.548332	1	5.49175	eEFSec
GO:0006528	asparagine metabolic process	1/576	4/12653	0.170049	0.170049	0.548332	1	5.49175	CG7860
GO:0006545	glycine biosynthetic process	1/576	4/12653	0.170049	0.170049	0.548332	1	5.49175	Dhfr
GO:0006546	glycine catabolic process	1/576	4/12653	0.170049	0.170049	0.548332	1	5.49175	ppl
GO:0006656	phosphatidylcholine biosynthetic process	1/576	4/12653	0.170049	0.170049	0.548332	1	5.49175	Pcyt2
GO:0006734	NADH metabolic process	1/576	4/12653	0.170049	0.170049	0.548332	1	5.49175	Adh
GO:0006833	water transport	1/576	4/12653	0.170049	0.170049	0.548332	1	5.49175	Prip
GO:0006856	eye pigment precursor transport	1/576	4/12653	0.170049	0.170049	0.548332	1	5.49175	w
GO:0006895	Golgi to endosome transport	1/576	4/12653	0.170049	0.170049	0.548332	1	5.49175	Sys1
GO:0007217	tachykinin receptor signaling pathway	1/576	4/12653	0.170049	0.170049	0.548332	1	5.49175	NPFR
GO:0009249	protein lipoylation	1/576	4/12653	0.170049	0.170049	0.548332	1	5.49175	ppl
GO:0010637	negative regulation of mitochondrial fusion	1/576	4/12653	0.170049	0.170049	0.548332	1	5.49175	park
GO:0010766	negative regulation of sodium ion transport	1/576	4/12653	0.170049	0.170049	0.548332	1	5.49175	Wnk
GO:0010897	negative regulation of triglyceride catabolic process	1/576	4/12653	0.170049	0.170049	0.548332	1	5.49175	Lkb1
GO:0010939	regulation of necrotic cell death	1/576	4/12653	0.170049	0.170049	0.548332	1	5.49175	Dronc
GO:0015803	branched-chain amino acid transport	1/576	4/12653	0.170049	0.170049	0.548332	1	5.49175	JhI-21
GO:0016036	cellular response to phosphate starvation	1/576	4/12653	0.170049	0.170049	0.548332	1	5.49175	CG10483
GO:0019405	alditol catabolic process	1/576	4/12653	0.170049	0.170049	0.548332	1	5.49175	Sodh-2
GO:0032094	response to food	1/576	4/12653	0.170049	0.170049	0.548332	1	5.49175	NPF
GO:0032371	regulation of sterol transport	1/576	4/12653	0.170049	0.170049	0.548332	1	5.49175	CG17597
GO:0032374	regulation of cholesterol transport	1/576	4/12653	0.170049	0.170049	0.548332	1	5.49175	CG17597
GO:0035494	SNARE complex disassembly	1/576	4/12653	0.170049	0.170049	0.548332	1	5.49175	comt
GO:0036473	cell death in response to oxidative stress	1/576	4/12653	0.170049	0.170049	0.548332	1	5.49175	Fer2
GO:0042796	snRNA transcription by RNA polymerase III	1/576	4/12653	0.170049	0.170049	0.548332	1	5.49175	Pbp45
GO:0044060	regulation of endocrine process	1/576	4/12653	0.170049	0.170049	0.548332	1	5.49175	CG15537
GO:0044788	modulation by host of viral process	1/576	4/12653	0.170049	0.170049	0.548332	1	5.49175	Rack1
GO:0044827	modulation by host of viral genome replication	1/576	4/12653	0.170049	0.170049	0.548332	1	5.49175	Rack1
GO:0045069	regulation of viral genome replication	1/576	4/12653	0.170049	0.170049	0.548332	1	5.49175	AGO2
GO:0045071	negative regulation of viral genome replication	1/576	4/12653	0.170049	0.170049	0.548332	1	5.49175	AGO2
GO:0048099	anterior/posterior lineage restriction, imaginal disc	1/576	4/12653	0.170049	0.170049	0.548332	1	5.49175	ptc
GO:0050879	multicellular organismal movement	1/576	4/12653	0.170049	0.170049	0.548332	1	5.49175	fln
GO:0050881	musculoskeletal movement	1/576	4/12653	0.170049	0.170049	0.548332	1	5.49175	fln
GO:0051931	regulation of sensory perception	1/576	4/12653	0.170049	0.170049	0.548332	1	5.49175	egr
GO:0052803	imidazole-containing compound metabolic process	1/576	4/12653	0.170049	0.170049	0.548332	1	5.49175	e
GO:0061687	detoxification of inorganic compound	1/576	4/12653	0.170049	0.170049	0.548332	1	5.49175	Fer1HCH
GO:0071034	CUT catabolic process	1/576	4/12653	0.170049	0.170049	0.548332	1	5.49175	Rrp6
GO:0071043	CUT metabolic process	1/576	4/12653	0.170049	0.170049	0.548332	1	5.49175	Rrp6
GO:0071073	positive regulation of phospholipid biosynthetic process	1/576	4/12653	0.170049	0.170049	0.548332	1	5.49175	elm
GO:0071569	protein ufmylation	1/576	4/12653	0.170049	0.170049	0.548332	1	5.49175	Ufm1
GO:0090173	regulation of synaptonemal complex assembly	1/576	4/12653	0.170049	0.170049	0.548332	1	5.49175	Fbxo42
GO:0099509	regulation of presynaptic cytosolic calcium ion concentration	1/576	4/12653	0.170049	0.170049	0.548332	1	5.49175	Cbp53E
GO:0160033	regulation of Toll receptor ligand protein activation cascade	1/576	4/12653	0.170049	0.170049	0.548332	1	5.49175	Spn88Ea
GO:0160035	negative regulation of Toll receptor ligand protein activation cascade	1/576	4/12653	0.170049	0.170049	0.548332	1	5.49175	Spn88Ea
GO:1903201	regulation of oxidative stress-induced cell death	1/576	4/12653	0.170049	0.170049	0.548332	1	5.49175	Fer2
GO:1903202	negative regulation of oxidative stress-induced cell death	1/576	4/12653	0.170049	0.170049	0.548332	1	5.49175	Fer2
GO:1903727	positive regulation of phospholipid metabolic process	1/576	4/12653	0.170049	0.170049	0.548332	1	5.49175	elm
GO:1905088	positive regulation of synaptonemal complex assembly	1/576	4/12653	0.170049	0.170049	0.548332	1	5.49175	Fbxo42
GO:2000036	regulation of stem cell population maintenance	1/576	4/12653	0.170049	0.170049	0.548332	1	5.49175	Son
GO:2000125	regulation of octopamine or tyramine signaling pathway	1/576	4/12653	0.170049	0.170049	0.548332	1	5.49175	foxo
GO:2000127	positive regulation of octopamine or tyramine signaling pathway	1/576	4/12653	0.170049	0.170049	0.548332	1	5.49175	foxo
GO:2000128	regulation of octopamine signaling pathway	1/576	4/12653	0.170049	0.170049	0.548332	1	5.49175	foxo
GO:2000130	positive regulation of octopamine signaling pathway	1/576	4/12653	0.170049	0.170049	0.548332	1	5.49175	foxo
GO:2000258	negative regulation of protein activation cascade	1/576	4/12653	0.170049	0.170049	0.548332	1	5.49175	Spn88Ea
GO:2000683	regulation of cellular response to X-ray	1/576	4/12653	0.170049	0.170049	0.548332	1	5.49175	hid
GO:2001236	regulation of extrinsic apoptotic signaling pathway	1/576	4/12653	0.170049	0.170049	0.548332	1	5.49175	CG17019
GO:2001272	positive regulation of cysteine-type endopeptidase activity involved in execution phase of apoptosis	1/576	4/12653	0.170049	0.170049	0.548332	1	5.49175	hid
GO:0045017	glycerolipid biosynthetic process	7/576	100/12653	0.170469	0.170469	0.54903	7	1.53769	Pcyt2/CG17029/CG17027/CG9389/Pect/CG1941/ACC
GO:0032446	protein modification by small protein conjugation	15/576	251/12653	0.171689	0.171689	0.5523	15	1.31277	Ubc6/Son/pic/Rabex-5/Ubi-p63E/CG10646/park/Mkrn1/RpL40/Fbw5/Rack1/Cand1/CG17019/Ufm1/gol
GO:0006479	protein methylation	5/576	65/12653	0.173331	0.173331	0.554499	5	1.68977	Art4/NSD/HemK1/CG3793/CG11475
GO:0008213	protein alkylation	5/576	65/12653	0.173331	0.173331	0.554499	5	1.68977	Art4/NSD/HemK1/CG3793/CG11475
GO:0070646	protein modification by small protein removal	5/576	65/12653	0.173331	0.173331	0.554499	5	1.68977	CG2224/CG7857/Rack1/CG1503/Den1
GO:0006638	neutral lipid metabolic process	4/576	48/12653	0.173605	0.173605	0.554499	4	1.83058	Lkb1/foxo/CG1941/ACC
GO:0006639	acylglycerol metabolic process	4/576	48/12653	0.173605	0.173605	0.554499	4	1.83058	Lkb1/foxo/CG1941/ACC
GO:0042593	glucose homeostasis	4/576	48/12653	0.173605	0.173605	0.554499	4	1.83058	Lkb1/foxo/Gapdh2/Pgi
GO:0051241	negative regulation of multicellular organismal process	11/576	175/12653	0.174651	0.174651	0.557178	11	1.38078	spartin/foxo/CG15537/Rabex-5/Lkr/CG10508/tkv/salm/tsh/egr/CG12344
GO:0098771	inorganic ion homeostasis	8/576	119/12653	0.17497	0.17497	0.557537	8	1.47677	CG1090/CG6908/Zip99C/Fer1HCH/Rh50/ZnT35C/Trpgamma/Cbp53E
GO:0051247	positive regulation of protein metabolic process	14/576	233/12653	0.176902	0.176902	0.560361	14	1.31991	Ubc6/pic/CG7044/Dph5/Rabex-5/Jafrac2/Dronc/CG9951/hid/park/Mkrn1/Fbw5/Rack1/Sin1
GO:0016477	cell migration	19/576	331/12653	0.177583	0.177583	0.560361	19	1.26095	Whamy/stumps/Hmgcr/ple/byn/trn/caps/shd/CG10508/tkv/spi/Tre1/orion/ptc/wun/wun2/egr/unc-5/stl
GO:0035239	tube morphogenesis	11/576	176/12653	0.179214	0.179214	0.560361	11	1.37294	Timp/stumps/VhaPPA1-1/dnd/byn/trn/caps/D/spi/wal/Kr
GO:0000027	ribosomal large subunit assembly	2/576	17/12653	0.179801	0.179801	0.560361	2	2.58435	Nle/RpL5
GO:0000079	regulation of cyclin-dependent protein serine/threonine kinase activity	2/576	17/12653	0.179801	0.179801	0.560361	2	2.58435	CG6345/CycJ
GO:0006829	zinc ion transport	2/576	17/12653	0.179801	0.179801	0.560361	2	2.58435	Zip99C/ZnT35C
GO:0007426	tracheal outgrowth, open tracheal system	2/576	17/12653	0.179801	0.179801	0.560361	2	2.58435	Timp/stumps
GO:0009126	purine nucleoside monophosphate metabolic process	2/576	17/12653	0.179801	0.179801	0.560361	2	2.58435	Ak3/Aprt
GO:0009167	purine ribonucleoside monophosphate metabolic process	2/576	17/12653	0.179801	0.179801	0.560361	2	2.58435	Ak3/Aprt
GO:0015837	amine transport	2/576	17/12653	0.179801	0.179801	0.560361	2	2.58435	w/Vmat
GO:0034204	lipid translocation	2/576	17/12653	0.179801	0.179801	0.560361	2	2.58435	scramb2/scramb1
GO:0043001	Golgi to plasma membrane protein transport	2/576	17/12653	0.179801	0.179801	0.560361	2	2.58435	Sys1/comt
GO:0043687	post-translational protein modification	2/576	17/12653	0.179801	0.179801	0.560361	2	2.58435	TTLL5/CG3793
GO:0046461	neutral lipid catabolic process	2/576	17/12653	0.179801	0.179801	0.560361	2	2.58435	Lkb1/foxo
GO:0046464	acylglycerol catabolic process	2/576	17/12653	0.179801	0.179801	0.560361	2	2.58435	Lkb1/foxo
GO:0050982	detection of mechanical stimulus	2/576	17/12653	0.179801	0.179801	0.560361	2	2.58435	nan/nompC
GO:0072348	sulfur compound transport	2/576	17/12653	0.179801	0.179801	0.560361	2	2.58435	Dic1/sll
GO:0090276	regulation of peptide hormone secretion	2/576	17/12653	0.179801	0.179801	0.560361	2	2.58435	CG15537/JhI-21
GO:1904029	regulation of cyclin-dependent protein kinase activity	2/576	17/12653	0.179801	0.179801	0.560361	2	2.58435	CG6345/CycJ
GO:0016482	cytosolic transport	5/576	66/12653	0.181053	0.181053	0.563614	5	1.66417	Sys1/loco/comm/Vps53/comt
GO:0008654	phospholipid biosynthetic process	7/576	102/12653	0.182671	0.182671	0.566243	7	1.50754	elm/Pcyt2/CG17029/CG17027/CG9389/Pect/Dolk
GO:0045862	positive regulation of proteolysis	7/576	102/12653	0.182671	0.182671	0.566243	7	1.50754	Ubc6/Jafrac2/Dronc/CG9951/hid/park/Rack1
GO:0010508	positive regulation of autophagy	4/576	49/12653	0.182737	0.182737	0.566243	4	1.79323	foxo/Fer2/hid/park
GO:0051028	mRNA transport	4/576	49/12653	0.182737	0.182737	0.566243	4	1.79323	Nup93-2/Gle1/Arc1/Dbp80
GO:0050804	modulation of chemical synaptic transmission	10/576	158/12653	0.183752	0.183752	0.567432	10	1.39032	Sap47/Fife/FMRFaR/SLC22A/CG31676/CG14401/comt/egr/Arc1/Cbp53E
GO:0060548	negative regulation of cell death	10/576	158/12653	0.183752	0.183752	0.567432	10	1.39032	Ubc6/Tango9/CG9922/Fer2/Naam/RpL14/alpha4GT1/spi/CG15456/CG17019
GO:0099177	regulation of trans-synaptic signaling	10/576	158/12653	0.183752	0.183752	0.567432	10	1.39032	Sap47/Fife/FMRFaR/SLC22A/CG31676/CG14401/comt/egr/Arc1/Cbp53E
GO:0023056	positive regulation of signaling	25/576	454/12653	0.187532	0.187532	0.576523	25	1.20964	Art4/Tsp86D/foxo/Ir92a/Hmgcr/Clbn/Fife/FMRFaR/Jafrac2/sNPF-R/fng/Mkrn1/Wnk/Nle/rau/JhI-21/spi/Slmap/shf/amx/ptc/Sin1/Cbp53E/cv-2/Fkbp14
GO:0006165	nucleoside diphosphate phosphorylation	3/576	33/12653	0.188532	0.188532	0.576523	3	1.997	Ak1/Gapdh2/Pgi
GO:0009755	hormone-mediated signaling pathway	3/576	33/12653	0.188532	0.188532	0.576523	3	1.997	Art4/Lgr1/CG15537
GO:0022407	regulation of cell-cell adhesion	3/576	33/12653	0.188532	0.188532	0.576523	3	1.997	Timp/Lkb1/tkv
GO:0030162	regulation of proteolysis	10/576	159/12653	0.188711	0.188711	0.576523	10	1.38157	Ubc6/Timp/Spn88Ea/Jafrac2/Dronc/CG9951/hid/park/Rack1/CG17019
GO:0071805	potassium ion transmembrane transport	5/576	67/12653	0.1889	0.1889	0.576523	5	1.63933	Irk2/Shal/Wnk/CG31676/CG14401
GO:0001932	regulation of protein phosphorylation	7/576	103/12653	0.188906	0.188906	0.576523	7	1.4929	CG6345/CG7044/SNF4Agamma/CycJ/park/Rack1/Sin1
GO:0016051	carbohydrate biosynthetic process	4/576	50/12653	0.192023	0.192023	0.576523	4	1.75736	G6P/Rack1/Pgi/Pask
GO:0002791	regulation of peptide secretion	2/576	18/12653	0.196525	0.196525	0.576523	2	2.44078	CG15537/JhI-21
GO:0007628	adult walking behavior	2/576	18/12653	0.196525	0.196525	0.576523	2	2.44078	nan/Trpgamma
GO:0010529	negative regulation of transposition	2/576	18/12653	0.196525	0.196525	0.576523	2	2.44078	mael/tapas
GO:0010996	response to auditory stimulus	2/576	18/12653	0.196525	0.196525	0.576523	2	2.44078	nan/nompC
GO:0016575	histone deacetylation	2/576	18/12653	0.196525	0.196525	0.576523	2	2.44078	Caf1-55/HDAC11
GO:0030072	peptide hormone secretion	2/576	18/12653	0.196525	0.196525	0.576523	2	2.44078	CG15537/JhI-21
GO:0040040	thermosensory behavior	2/576	18/12653	0.196525	0.196525	0.576523	2	2.44078	ple/Ddc
GO:0072528	pyrimidine-containing compound biosynthetic process	2/576	18/12653	0.196525	0.196525	0.576523	2	2.44078	Cmpk/Ak1
GO:0090087	regulation of peptide transport	2/576	18/12653	0.196525	0.196525	0.576523	2	2.44078	CG15537/JhI-21
GO:1901018	positive regulation of potassium ion transmembrane transporter activity	2/576	18/12653	0.196525	0.196525	0.576523	2	2.44078	CG31676/CG14401
GO:1990573	potassium ion import across plasma membrane	2/576	18/12653	0.196525	0.196525	0.576523	2	2.44078	Irk2/Wnk
GO:1990928	response to amino acid starvation	2/576	18/12653	0.196525	0.196525	0.576523	2	2.44078	foxo/egr
GO:0043269	regulation of monoatomic ion transport	5/576	68/12653	0.196867	0.196867	0.576523	5	1.61522	elm/Irk2/Wnk/CG31676/CG14401
GO:0046620	regulation of organ growth	3/576	34/12653	0.20029	0.20029	0.576523	3	1.93827	foxo/hid/CG10508
GO:0046939	nucleotide phosphorylation	3/576	34/12653	0.20029	0.20029	0.576523	3	1.93827	Ak1/Gapdh2/Pgi
GO:0071900	regulation of protein serine/threonine kinase activity	3/576	34/12653	0.20029	0.20029	0.576523	3	1.93827	CG6345/SNF4Agamma/CycJ
GO:0090630	activation of GTPase activity	3/576	34/12653	0.20029	0.20029	0.576523	3	1.93827	plx/CG5916/Tbc1d15-17
GO:1901215	negative regulation of neuron death	3/576	34/12653	0.20029	0.20029	0.576523	3	1.93827	Fer2/Naam/RpL14
GO:0008406	gonad development	4/576	51/12653	0.201453	0.201453	0.576523	4	1.7229	Hmgcr/bab2/salm/ptc
GO:0015698	inorganic anion transport	4/576	51/12653	0.201453	0.201453	0.576523	4	1.7229	Dic1/ort/CG10483/CG12344
GO:0045137	development of primary sexual characteristics	4/576	51/12653	0.201453	0.201453	0.576523	4	1.7229	Hmgcr/bab2/salm/ptc
GO:0070588	calcium ion transmembrane transport	4/576	51/12653	0.201453	0.201453	0.576523	4	1.7229	CG1090/nan/nompC/Trpgamma
GO:0010720	positive regulation of cell development	6/576	87/12653	0.20432	0.20432	0.576523	6	1.51497	RIOK2/E(spl)m3-HLH/RIOK1/Mkrn1/spi/orion
GO:0031667	response to nutrient levels	11/576	182/12653	0.20773	0.20773	0.576523	11	1.32768	foxo/NPF/EndoA/SNF4Agamma/loco/CG10483/CG9674/hid/Rack1/egr/Arc1
GO:0000423	mitophagy	1/576	5/12653	0.207843	0.207843	0.576523	1	4.3934	park
GO:0000451	rRNA 2'-O-methylation	1/576	5/12653	0.207843	0.207843	0.576523	1	4.3934	Nopp140
GO:0001963	synaptic transmission, dopaminergic	1/576	5/12653	0.207843	0.207843	0.576523	1	4.3934	FMRFaR
GO:0002347	response to tumor cell	1/576	5/12653	0.207843	0.207843	0.576523	1	4.3934	egr
GO:0006583	melanin biosynthetic process from tyrosine	1/576	5/12653	0.207843	0.207843	0.576523	1	4.3934	e
GO:0006595	polyamine metabolic process	1/576	5/12653	0.207843	0.207843	0.576523	1	4.3934	SpdS
GO:0006596	polyamine biosynthetic process	1/576	5/12653	0.207843	0.207843	0.576523	1	4.3934	SpdS
GO:0007205	protein kinase C-activating G protein-coupled receptor signaling pathway	1/576	5/12653	0.207843	0.207843	0.576523	1	4.3934	Dgkepsilon
GO:0007311	maternal specification of dorsal/ventral axis, oocyte, germ-line encoded	1/576	5/12653	0.207843	0.207843	0.576523	1	4.3934	ea
GO:0007634	optokinetic behavior	1/576	5/12653	0.207843	0.207843	0.576523	1	4.3934	Syn
GO:0009396	folic acid-containing compound biosynthetic process	1/576	5/12653	0.207843	0.207843	0.576523	1	4.3934	Dhfr
GO:0010039	response to iron ion	1/576	5/12653	0.207843	0.207843	0.576523	1	4.3934	Fer1HCH
GO:0010559	regulation of glycoprotein biosynthetic process	1/576	5/12653	0.207843	0.207843	0.576523	1	4.3934	CG3662
GO:0010586	miRNA metabolic process	1/576	5/12653	0.207843	0.207843	0.576523	1	4.3934	mael
GO:0010636	positive regulation of mitochondrial fusion	1/576	5/12653	0.207843	0.207843	0.576523	1	4.3934	Gs1
GO:0010765	positive regulation of sodium ion transport	1/576	5/12653	0.207843	0.207843	0.576523	1	4.3934	elm
GO:0010811	positive regulation of cell-substrate adhesion	1/576	5/12653	0.207843	0.207843	0.576523	1	4.3934	Ret
GO:0010898	positive regulation of triglyceride catabolic process	1/576	5/12653	0.207843	0.207843	0.576523	1	4.3934	foxo
GO:0015858	nucleoside transport	1/576	5/12653	0.207843	0.207843	0.576523	1	4.3934	Ent1
GO:0030709	border follicle cell delamination	1/576	5/12653	0.207843	0.207843	0.576523	1	4.3934	Lkb1
GO:0031119	tRNA pseudouridine synthesis	1/576	5/12653	0.207843	0.207843	0.576523	1	4.3934	Pus1
GO:0032370	positive regulation of lipid transport	1/576	5/12653	0.207843	0.207843	0.576523	1	4.3934	CG17597
GO:0032467	positive regulation of cytokinesis	1/576	5/12653	0.207843	0.207843	0.576523	1	4.3934	cdc14
GO:0033628	regulation of cell adhesion mediated by integrin	1/576	5/12653	0.207843	0.207843	0.576523	1	4.3934	Tig
GO:0034454	microtubule anchoring at centrosome	1/576	5/12653	0.207843	0.207843	0.576523	1	4.3934	lds
GO:0034514	mitochondrial unfolded protein response	1/576	5/12653	0.207843	0.207843	0.576523	1	4.3934	Hsp60C
GO:0034552	respiratory chain complex II assembly	1/576	5/12653	0.207843	0.207843	0.576523	1	4.3934	CG12895
GO:0034553	mitochondrial respiratory chain complex II assembly	1/576	5/12653	0.207843	0.207843	0.576523	1	4.3934	CG12895
GO:0035310	notum cell fate specification	1/576	5/12653	0.207843	0.207843	0.576523	1	4.3934	salm
GO:0035794	positive regulation of mitochondrial membrane permeability	1/576	5/12653	0.207843	0.207843	0.576523	1	4.3934	Tango9
GO:0042066	perineurial glial growth	1/576	5/12653	0.207843	0.207843	0.576523	1	4.3934	ine
GO:0042438	melanin biosynthetic process	1/576	5/12653	0.207843	0.207843	0.576523	1	4.3934	e
GO:0042759	long-chain fatty acid biosynthetic process	1/576	5/12653	0.207843	0.207843	0.576523	1	4.3934	Elo68alpha
GO:0042811	pheromone biosynthetic process	1/576	5/12653	0.207843	0.207843	0.576523	1	4.3934	Elo68alpha
GO:0043150	DNA synthesis involved in double-strand break repair via homologous recombination	1/576	5/12653	0.207843	0.207843	0.576523	1	4.3934	PolZ1
GO:0043154	negative regulation of cysteine-type endopeptidase activity involved in apoptotic process	1/576	5/12653	0.207843	0.207843	0.576523	1	4.3934	CG17019
GO:0043928	exonucleolytic catabolism of deadenylated mRNA	1/576	5/12653	0.207843	0.207843	0.576523	1	4.3934	Rrp45
GO:0045761	regulation of adenylate cyclase activity	1/576	5/12653	0.207843	0.207843	0.576523	1	4.3934	NPFR
GO:0046470	phosphatidylcholine metabolic process	1/576	5/12653	0.207843	0.207843	0.576523	1	4.3934	Pcyt2
GO:0048098	antennal joint development	1/576	5/12653	0.207843	0.207843	0.576523	1	4.3934	salm
GO:0048730	epidermis morphogenesis	1/576	5/12653	0.207843	0.207843	0.576523	1	4.3934	tsh
GO:0050996	positive regulation of lipid catabolic process	1/576	5/12653	0.207843	0.207843	0.576523	1	4.3934	foxo
GO:0051503	adenine nucleotide transport	1/576	5/12653	0.207843	0.207843	0.576523	1	4.3934	sll
GO:0051702	biological process involved in interaction with symbiont	1/576	5/12653	0.207843	0.207843	0.576523	1	4.3934	Rack1
GO:0051851	modulation by host of symbiont process	1/576	5/12653	0.207843	0.207843	0.576523	1	4.3934	Rack1
GO:0070127	tRNA aminoacylation for mitochondrial protein translation	1/576	5/12653	0.207843	0.207843	0.576523	1	4.3934	SerRS-m
GO:0071071	regulation of phospholipid biosynthetic process	1/576	5/12653	0.207843	0.207843	0.576523	1	4.3934	elm
GO:0071559	response to transforming growth factor beta	1/576	5/12653	0.207843	0.207843	0.576523	1	4.3934	tkv
GO:0071560	cellular response to transforming growth factor beta stimulus	1/576	5/12653	0.207843	0.207843	0.576523	1	4.3934	tkv
GO:0071632	optomotor response	1/576	5/12653	0.207843	0.207843	0.576523	1	4.3934	Syn
GO:0071927	octopamine signaling pathway	1/576	5/12653	0.207843	0.207843	0.576523	1	4.3934	foxo
GO:0097345	mitochondrial outer membrane permeabilization	1/576	5/12653	0.207843	0.207843	0.576523	1	4.3934	Tango9
GO:0120141	regulation of ecdysone receptor-mediated signaling pathway	1/576	5/12653	0.207843	0.207843	0.576523	1	4.3934	Art4
GO:1900117	regulation of execution phase of apoptosis	1/576	5/12653	0.207843	0.207843	0.576523	1	4.3934	CG17019
GO:1901642	nucleoside transmembrane transport	1/576	5/12653	0.207843	0.207843	0.576523	1	4.3934	Ent1
GO:1902108	regulation of mitochondrial membrane permeability involved in apoptotic process	1/576	5/12653	0.207843	0.207843	0.576523	1	4.3934	Tango9
GO:1902110	positive regulation of mitochondrial membrane permeability involved in apoptotic process	1/576	5/12653	0.207843	0.207843	0.576523	1	4.3934	Tango9
GO:1902307	positive regulation of sodium ion transmembrane transport	1/576	5/12653	0.207843	0.207843	0.576523	1	4.3934	elm
GO:1902686	mitochondrial outer membrane permeabilization involved in programmed cell death	1/576	5/12653	0.207843	0.207843	0.576523	1	4.3934	Tango9
GO:1903018	regulation of glycoprotein metabolic process	1/576	5/12653	0.207843	0.207843	0.576523	1	4.3934	CG3662
GO:1903409	reactive oxygen species biosynthetic process	1/576	5/12653	0.207843	0.207843	0.576523	1	4.3934	egr
GO:1903725	regulation of phospholipid metabolic process	1/576	5/12653	0.207843	0.207843	0.576523	1	4.3934	elm
GO:1905710	positive regulation of membrane permeability	1/576	5/12653	0.207843	0.207843	0.576523	1	4.3934	Tango9
GO:1905957	regulation of cellular response to alcohol	1/576	5/12653	0.207843	0.207843	0.576523	1	4.3934	Art4
GO:2000257	regulation of protein activation cascade	1/576	5/12653	0.207843	0.207843	0.576523	1	4.3934	Spn88Ea
GO:2000434	regulation of protein neddylation	1/576	5/12653	0.207843	0.207843	0.576523	1	4.3934	Cand1
GO:2000651	positive regulation of sodium ion transmembrane transporter activity	1/576	5/12653	0.207843	0.207843	0.576523	1	4.3934	elm
GO:0006468	protein phosphorylation	19/576	341/12653	0.212096	0.212096	0.577764	19	1.22397	CG32944/CG6345/Lkb1/CG7044/SNF4Agamma/RIOK2/CycJ/RIOK1/CG10738/mrn/Pka-C3/park/Wnk/CG3008/tkv/Rack1/Ret/Sin1/Pask
GO:0001933	negative regulation of protein phosphorylation	3/576	35/12653	0.212215	0.212215	0.577764	3	1.88289	CG6345/park/Rack1
GO:0007379	segment specification	3/576	35/12653	0.212215	0.212215	0.577764	3	1.88289	Caf1-55/dan/tsh
GO:0008015	blood circulation	3/576	35/12653	0.212215	0.212215	0.577764	3	1.88289	CCAP/Trh/Proc
GO:0008277	regulation of G protein-coupled receptor signaling pathway	3/576	35/12653	0.212215	0.212215	0.577764	3	1.88289	foxo/loco/CG7650
GO:0010952	positive regulation of peptidase activity	3/576	35/12653	0.212215	0.212215	0.577764	3	1.88289	Jafrac2/Dronc/hid
GO:0048520	positive regulation of behavior	3/576	35/12653	0.212215	0.212215	0.577764	3	1.88289	foxo/sNPF-R/park
GO:0060047	heart contraction	3/576	35/12653	0.212215	0.212215	0.577764	3	1.88289	CCAP/Trh/Proc
GO:0002790	peptide secretion	2/576	19/12653	0.213428	0.213428	0.577764	2	2.31232	CG15537/JhI-21
GO:0006817	phosphate ion transport	2/576	19/12653	0.213428	0.213428	0.577764	2	2.31232	Dic1/CG10483
GO:0007162	negative regulation of cell adhesion	2/576	19/12653	0.213428	0.213428	0.577764	2	2.31232	Timp/Lkb1
GO:0010043	response to zinc ion	2/576	19/12653	0.213428	0.213428	0.577764	2	2.31232	Zip99C/ZnT35C
GO:0010528	regulation of transposition	2/576	19/12653	0.213428	0.213428	0.577764	2	2.31232	mael/tapas
GO:0010822	positive regulation of mitochondrion organization	2/576	19/12653	0.213428	0.213428	0.577764	2	2.31232	park/Gs1
GO:0031398	positive regulation of protein ubiquitination	2/576	19/12653	0.213428	0.213428	0.577764	2	2.31232	Rabex-5/Rack1
GO:0032196	transposition	2/576	19/12653	0.213428	0.213428	0.577764	2	2.31232	mael/tapas
GO:0034661	ncRNA catabolic process	2/576	19/12653	0.213428	0.213428	0.577764	2	2.31232	Rrp6/Rrp45
GO:0043524	negative regulation of neuron apoptotic process	2/576	19/12653	0.213428	0.213428	0.577764	2	2.31232	Naam/RpL14
GO:0050805	negative regulation of synaptic transmission	2/576	19/12653	0.213428	0.213428	0.577764	2	2.31232	SLC22A/egr
GO:0051259	protein complex oligomerization	2/576	19/12653	0.213428	0.213428	0.577764	2	2.31232	CG9467/Shal
GO:0090659	walking behavior	2/576	19/12653	0.213428	0.213428	0.577764	2	2.31232	nan/Trpgamma
GO:0097237	cellular response to toxic substance	2/576	19/12653	0.213428	0.213428	0.577764	2	2.31232	CG12896/Sod3
GO:1901016	regulation of potassium ion transmembrane transporter activity	2/576	19/12653	0.213428	0.213428	0.577764	2	2.31232	CG31676/CG14401
GO:1990748	cellular detoxification	2/576	19/12653	0.213428	0.213428	0.577764	2	2.31232	CG12896/Sod3
GO:0016567	protein ubiquitination	13/576	223/12653	0.217098	0.217098	0.587111	13	1.28059	Ubc6/pic/Rabex-5/Ubi-p63E/CG10646/park/Mkrn1/RpL40/Fbw5/Rack1/Cand1/CG17019/gol
GO:0009991	response to extracellular stimulus	11/576	184/12653	0.217645	0.217645	0.588	11	1.31325	foxo/NPF/EndoA/SNF4Agamma/loco/CG10483/CG9674/hid/Rack1/egr/Arc1
GO:0030334	regulation of cell migration	6/576	89/12653	0.218844	0.218844	0.590647	6	1.48092	ple/spi/ptc/egr/unc-5/stl
GO:0051050	positive regulation of transport	10/576	165/12653	0.219671	0.219671	0.592289	10	1.33133	spartin/elm/Fife/comm/Wnk/JhI-21/CG17597/CG31676/CG14401/Rab27
GO:0048619	embryonic hindgut morphogenesis	4/576	53/12653	0.220707	0.220707	0.594488	4	1.65789	byn/spi/wal/Kr
GO:0080135	regulation of cellular response to stress	8/576	127/12653	0.22184	0.22184	0.596945	8	1.38375	Ubc6/Lkb1/PR-Set7/Fer2/Clbn/park/CG11475/CG11474
GO:0035265	organ growth	3/576	36/12653	0.224289	0.224289	0.601137	3	1.83058	foxo/hid/CG10508
GO:0051489	regulation of filopodium assembly	3/576	36/12653	0.224289	0.224289	0.601137	3	1.83058	Galphaf/C1GalTA/CG15456
GO:0051651	maintenance of location in cell	3/576	36/12653	0.224289	0.224289	0.601137	3	1.83058	Fer1HCH/ZnT35C/CG5742
GO:1903532	positive regulation of secretion by cell	3/576	36/12653	0.224289	0.224289	0.601137	3	1.83058	Fife/JhI-21/Rab27
GO:0006813	potassium ion transport	5/576	72/12653	0.229815	0.229815	0.608431	5	1.52549	Irk2/Shal/Wnk/CG31676/CG14401
GO:0006476	protein deacetylation	2/576	20/12653	0.230459	0.230459	0.608431	2	2.1967	Caf1-55/HDAC11
GO:0007400	neuroblast fate determination	2/576	20/12653	0.230459	0.230459	0.608431	2	2.1967	amx/Kr
GO:0008078	mesodermal cell migration	2/576	20/12653	0.230459	0.230459	0.608431	2	2.1967	stumps/byn
GO:0032881	regulation of polysaccharide metabolic process	2/576	20/12653	0.230459	0.230459	0.608431	2	2.1967	Rack1/Pask
GO:0046628	positive regulation of insulin receptor signaling pathway	2/576	20/12653	0.230459	0.230459	0.608431	2	2.1967	Mkrn1/Sin1
GO:0048072	compound eye pigmentation	2/576	20/12653	0.230459	0.230459	0.608431	2	2.1967	park/w
GO:0048260	positive regulation of receptor-mediated endocytosis	2/576	20/12653	0.230459	0.230459	0.608431	2	2.1967	spartin/comm
GO:0070873	regulation of glycogen metabolic process	2/576	20/12653	0.230459	0.230459	0.608431	2	2.1967	Rack1/Pask
GO:1900078	positive regulation of cellular response to insulin stimulus	2/576	20/12653	0.230459	0.230459	0.608431	2	2.1967	Mkrn1/Sin1
GO:0044092	negative regulation of molecular function	6/576	91/12653	0.233702	0.233702	0.608431	6	1.44837	NPFR/Timp/CG6345/CG15537/Sfp33A3/CG17019
GO:2000145	regulation of cell motility	6/576	91/12653	0.233702	0.233702	0.608431	6	1.44837	ple/spi/ptc/egr/unc-5/stl
GO:0097305	response to alcohol	8/576	129/12653	0.234231	0.234231	0.608431	8	1.3623	Art4/Syn/CrzR/rogdi/hid/AcCoAS/Adh/spi
GO:0051235	maintenance of location	7/576	110/12653	0.234788	0.234788	0.608431	7	1.3979	elm/foxo/SNF4Agamma/Fer1HCH/Grasp65/ZnT35C/CG5742
GO:0007494	midgut development	3/576	37/12653	0.236493	0.236493	0.608431	3	1.78111	byn/shd/tsh
GO:0008345	larval locomotory behavior	3/576	37/12653	0.236493	0.236493	0.608431	3	1.78111	NPF/FMRFaR/park
GO:0016241	regulation of macroautophagy	3/576	37/12653	0.236493	0.236493	0.608431	3	1.78111	foxo/hid/park
GO:0042326	negative regulation of phosphorylation	3/576	37/12653	0.236493	0.236493	0.608431	3	1.78111	CG6345/park/Rack1
GO:0098661	inorganic anion transmembrane transport	3/576	37/12653	0.236493	0.236493	0.608431	3	1.78111	Dic1/ort/CG12344
GO:0009620	response to fungus	5/576	73/12653	0.238293	0.238293	0.608431	5	1.50459	pic/loco/Fer1HCH/JhI-21/CG12744
GO:0009950	dorsal/ventral axis specification	5/576	73/12653	0.238293	0.238293	0.608431	5	1.50459	ea/sll/loco/D/mael
GO:0050911	detection of chemical stimulus involved in sensory perception of smell	5/576	73/12653	0.238293	0.238293	0.608431	5	1.50459	Or82a/Ir92a/Rh50/Or67a/Ir76a
GO:0006914	autophagy	12/576	208/12653	0.239428	0.239428	0.608431	12	1.26733	Ubc6/foxo/Fer2/EndoA/SNF4Agamma/Ubi-p63E/Dronc/Blos2/hid/park/Rack1/comt
GO:0061919	process utilizing autophagic mechanism	12/576	208/12653	0.239428	0.239428	0.608431	12	1.26733	Ubc6/foxo/Fer2/EndoA/SNF4Agamma/Ubi-p63E/Dronc/Blos2/hid/park/Rack1/comt
GO:0001952	regulation of cell-matrix adhesion	1/576	6/12653	0.243918	0.243918	0.608431	1	3.66117	Ret
GO:0001956	positive regulation of neurotransmitter secretion	1/576	6/12653	0.243918	0.243918	0.608431	1	3.66117	Fife
GO:0006154	adenosine catabolic process	1/576	6/12653	0.243918	0.243918	0.608431	1	3.66117	Adgf-D
GO:0006167	AMP biosynthetic process	1/576	6/12653	0.243918	0.243918	0.608431	1	3.66117	Aprt
GO:0008203	cholesterol metabolic process	1/576	6/12653	0.243918	0.243918	0.608431	1	3.66117	CG8112
GO:0009113	purine nucleobase biosynthetic process	1/576	6/12653	0.243918	0.243918	0.608431	1	3.66117	Aprt
GO:0009407	toxin catabolic process	1/576	6/12653	0.243918	0.243918	0.608431	1	3.66117	Cyp6w1
GO:0015697	quaternary ammonium group transport	1/576	6/12653	0.243918	0.243918	0.608431	1	3.66117	SLC22A
GO:0017182	peptidyl-diphthamide metabolic process	1/576	6/12653	0.243918	0.243918	0.608431	1	3.66117	Dph5
GO:0017183	peptidyl-diphthamide biosynthetic process from peptidyl-histidine	1/576	6/12653	0.243918	0.243918	0.608431	1	3.66117	Dph5
GO:0019359	nicotinamide nucleotide biosynthetic process	1/576	6/12653	0.243918	0.243918	0.608431	1	3.66117	NADK
GO:0019363	pyridine nucleotide biosynthetic process	1/576	6/12653	0.243918	0.243918	0.608431	1	3.66117	NADK
GO:0032024	positive regulation of insulin secretion	1/576	6/12653	0.243918	0.243918	0.608431	1	3.66117	JhI-21
GO:0033143	regulation of intracellular steroid hormone receptor signaling pathway	1/576	6/12653	0.243918	0.243918	0.608431	1	3.66117	Art4
GO:0033539	fatty acid beta-oxidation using acyl-CoA dehydrogenase	1/576	6/12653	0.243918	0.243918	0.608431	1	3.66117	wal
GO:0034059	response to anoxia	1/576	6/12653	0.243918	0.243918	0.608431	1	3.66117	Mrp4
GO:0034755	iron ion transmembrane transport	1/576	6/12653	0.243918	0.243918	0.608431	1	3.66117	Fer1HCH
GO:0035161	imaginal disc lineage restriction	1/576	6/12653	0.243918	0.243918	0.608431	1	3.66117	ptc
GO:0036159	inner dynein arm assembly	1/576	6/12653	0.243918	0.243918	0.608431	1	3.66117	dtr
GO:0038203	TORC2 signaling	1/576	6/12653	0.243918	0.243918	0.608431	1	3.66117	Sin1
GO:0042178	xenobiotic catabolic process	1/576	6/12653	0.243918	0.243918	0.608431	1	3.66117	Cyp6w1
GO:0042439	ethanolamine-containing compound metabolic process	1/576	6/12653	0.243918	0.243918	0.608431	1	3.66117	Pect
GO:0043393	regulation of protein binding	1/576	6/12653	0.243918	0.243918	0.608431	1	3.66117	fng
GO:0043703	photoreceptor cell fate determination	1/576	6/12653	0.243918	0.243918	0.608431	1	3.66117	spi
GO:0045041	protein import into mitochondrial intermembrane space	1/576	6/12653	0.243918	0.243918	0.608431	1	3.66117	Hsp60C
GO:0045921	positive regulation of exocytosis	1/576	6/12653	0.243918	0.243918	0.608431	1	3.66117	Rab27
GO:0046701	insecticide catabolic process	1/576	6/12653	0.243918	0.243918	0.608431	1	3.66117	Cyp6w1
GO:0046902	regulation of mitochondrial membrane permeability	1/576	6/12653	0.243918	0.243918	0.608431	1	3.66117	Tango9
GO:0048087	positive regulation of developmental pigmentation	1/576	6/12653	0.243918	0.243918	0.608431	1	3.66117	park
GO:0048636	positive regulation of muscle organ development	1/576	6/12653	0.243918	0.243918	0.608431	1	3.66117	tkv
GO:0048865	stem cell fate commitment	1/576	6/12653	0.243918	0.243918	0.608431	1	3.66117	spi
GO:0050995	negative regulation of lipid catabolic process	1/576	6/12653	0.243918	0.243918	0.608431	1	3.66117	Lkb1
GO:0051127	positive regulation of actin nucleation	1/576	6/12653	0.243918	0.243918	0.608431	1	3.66117	Whamy
GO:0051295	establishment of meiotic spindle localization	1/576	6/12653	0.243918	0.243918	0.608431	1	3.66117	CG6664
GO:0051590	positive regulation of neurotransmitter transport	1/576	6/12653	0.243918	0.243918	0.608431	1	3.66117	Fife
GO:0070265	necrotic cell death	1/576	6/12653	0.243918	0.243918	0.608431	1	3.66117	Dronc
GO:0070536	protein K63-linked deubiquitination	1/576	6/12653	0.243918	0.243918	0.608431	1	3.66117	CG2224
GO:0071051	polyadenylation-dependent snoRNA 3'-end processing	1/576	6/12653	0.243918	0.243918	0.608431	1	3.66117	Rrp6
GO:0072393	microtubule anchoring at microtubule organizing center	1/576	6/12653	0.243918	0.243918	0.608431	1	3.66117	lds
GO:0090209	negative regulation of triglyceride metabolic process	1/576	6/12653	0.243918	0.243918	0.608431	1	3.66117	Lkb1
GO:0090559	regulation of membrane permeability	1/576	6/12653	0.243918	0.243918	0.608431	1	3.66117	Tango9
GO:0097688	glutamate receptor clustering	1/576	6/12653	0.243918	0.243918	0.608431	1	3.66117	ICA69
GO:0097734	extracellular exosome biogenesis	1/576	6/12653	0.243918	0.243918	0.608431	1	3.66117	Rab27
GO:0098693	regulation of synaptic vesicle cycle	1/576	6/12653	0.243918	0.243918	0.608431	1	3.66117	Syngr
GO:1900247	regulation of cytoplasmic translational elongation	1/576	6/12653	0.243918	0.243918	0.608431	1	3.66117	Dph5
GO:1990182	exosomal secretion	1/576	6/12653	0.243918	0.243918	0.608431	1	3.66117	Rab27
GO:2000117	negative regulation of cysteine-type endopeptidase activity	1/576	6/12653	0.243918	0.243918	0.608431	1	3.66117	CG17019
GO:2001021	negative regulation of response to DNA damage stimulus	1/576	6/12653	0.243918	0.243918	0.608431	1	3.66117	Ubc6
GO:2001135	regulation of endocytic recycling	1/576	6/12653	0.243918	0.243918	0.608431	1	3.66117	AP-1mu
GO:2001235	positive regulation of apoptotic signaling pathway	1/576	6/12653	0.243918	0.243918	0.608431	1	3.66117	Clbn
GO:2001243	negative regulation of intrinsic apoptotic signaling pathway	1/576	6/12653	0.243918	0.243918	0.608431	1	3.66117	Ubc6
GO:0009141	nucleoside triphosphate metabolic process	5/576	74/12653	0.246855	0.246855	0.610774	5	1.48426	Ak3/Ak1/ATPsyndelta/Gapdh2/Pgi
GO:0045787	positive regulation of cell cycle	5/576	74/12653	0.246855	0.246855	0.610774	5	1.48426	Skp2/SNF4Agamma/CG10738/cdc14/Fbxo42
GO:0009161	ribonucleoside monophosphate metabolic process	2/576	21/12653	0.247573	0.247573	0.610774	2	2.0921	Ak3/Aprt
GO:0015807	L-amino acid transport	2/576	21/12653	0.247573	0.247573	0.610774	2	2.0921	JhI-21/VGAT
GO:0016126	sterol biosynthetic process	2/576	21/12653	0.247573	0.247573	0.610774	2	2.0921	Hmgcr/spok
GO:0016239	positive regulation of macroautophagy	2/576	21/12653	0.247573	0.247573	0.610774	2	2.0921	hid/park
GO:0031167	rRNA methylation	2/576	21/12653	0.247573	0.247573	0.610774	2	2.0921	CG14683/Nopp140
GO:0033260	nuclear DNA replication	2/576	21/12653	0.247573	0.247573	0.610774	2	2.0921	hd/CG6443
GO:0045454	cell redox homeostasis	2/576	21/12653	0.247573	0.247573	0.610774	2	2.0921	Jafrac2/CG12896
GO:0046883	regulation of hormone secretion	2/576	21/12653	0.247573	0.247573	0.610774	2	2.0921	CG15537/JhI-21
GO:0055072	iron ion homeostasis	2/576	21/12653	0.247573	0.247573	0.610774	2	2.0921	Zip99C/Fer1HCH
GO:1903322	positive regulation of protein modification by small protein conjugation or removal	2/576	21/12653	0.247573	0.247573	0.610774	2	2.0921	Rabex-5/Rack1
GO:0009142	nucleoside triphosphate biosynthetic process	3/576	38/12653	0.248807	0.248807	0.611583	3	1.73424	Ak3/Ak1/ATPsyndelta
GO:0032456	endocytic recycling	3/576	38/12653	0.248807	0.248807	0.611583	3	1.73424	Ubc6/AP-1mu/Vps53
GO:0045824	negative regulation of innate immune response	3/576	38/12653	0.248807	0.248807	0.611583	3	1.73424	foxo/Spn88Ea/wun
GO:0051047	positive regulation of secretion	3/576	38/12653	0.248807	0.248807	0.611583	3	1.73424	Fife/JhI-21/Rab27
GO:0023061	signal release	8/576	132/12653	0.253252	0.253252	0.621376	8	1.33133	Arl2/Syn/CG15537/Fife/rogdi/JhI-21/comt/Syngr
GO:0050906	detection of stimulus involved in sensory perception	8/576	132/12653	0.253252	0.253252	0.621376	8	1.33133	Or82a/Ir92a/Rh50/Or67a/nan/Ir76a/nompC/Trpgamma
GO:0051049	regulation of transport	18/576	332/12653	0.254747	0.254747	0.624475	18	1.19098	spartin/elm/AP-1mu/Tango9/Irk2/CG15537/Fife/Rcc1/comm/ICA69/Wnk/JhI-21/CG17597/CG31676/CG14401/Rab27/Syngr/ReepB
GO:0048546	digestive tract morphogenesis	5/576	75/12653	0.255495	0.255495	0.625009	5	1.46447	byn/D/spi/wal/Kr
GO:0005975	carbohydrate metabolic process	15/576	272/12653	0.258168	0.258168	0.625009	15	1.21142	Sodh-2/Ect3/Nagk/CG17029/CG17027/CG9389/G6P/Rack1/Cht10/Gapdh2/ACC/Pgi/CG8613/Treh/Pask
GO:0009628	response to abiotic stimulus	24/576	456/12653	0.258857	0.258857	0.625009	24	1.15616	Syn/Timp/Mrp4/glob1/Gyc89Da/Gyc89Db/ort/TotA/loco/Jafrac2/ple/CG32100/nan/mrn/hid/ine/nompC/CG5181/Trpgamma/Ddc/w/Tsp42Ej/Sod3/VGAT
GO:0006493	protein O-linked glycosylation	4/576	57/12653	0.26052	0.26052	0.625009	4	1.54154	CG31690/C1GalTA/Tmtc3/CG3253
GO:0006406	mRNA export from nucleus	3/576	39/12653	0.261216	0.261216	0.625009	3	1.68977	Nup93-2/Gle1/Dbp80
GO:0034620	cellular response to unfolded protein	3/576	39/12653	0.261216	0.261216	0.625009	3	1.68977	Hsc70-2/CG7182/Hsp60C
GO:0055059	asymmetric neuroblast division	3/576	39/12653	0.261216	0.261216	0.625009	3	1.68977	Arl2/Lkb1/loco
GO:0072593	reactive oxygen species metabolic process	3/576	39/12653	0.261216	0.261216	0.625009	3	1.68977	Jafrac2/egr/Sod3
GO:0050795	regulation of behavior	7/576	114/12653	0.262517	0.262517	0.625009	7	1.34885	foxo/Trh/Lkr/nan/sNPF-R/park/SLC22A
GO:0065009	regulation of molecular function	22/576	416/12653	0.263025	0.263025	0.625009	22	1.16172	elm/plx/CG1218/ECSIT/NPFR/Timp/CG6345/CG5916/SNF4Agamma/CG15537/Jafrac2/CycJ/Dronc/hid/fng/Tbc1d15-17/Sfp33A3/CG31676/CG14401/Ret/CG17019/RhoGAP102A
GO:0048598	embryonic morphogenesis	14/576	253/12653	0.263587	0.263587	0.625009	14	1.21557	Lkb1/stumps/ea/Dronc/byn/shd/hid/tkv/spi/tsh/amx/wal/gol/Kr
GO:0044242	cellular lipid catabolic process	6/576	95/12653	0.264294	0.264294	0.625009	6	1.38739	Lkb1/foxo/lama/CG18135/wal/CG9394
GO:0009066	aspartate family amino acid metabolic process	2/576	22/12653	0.264726	0.264726	0.625009	2	1.997	CG7860/Got1
GO:0009914	hormone transport	2/576	22/12653	0.264726	0.264726	0.625009	2	1.997	CG15537/JhI-21
GO:0034472	snRNA 3'-end processing	2/576	22/12653	0.264726	0.264726	0.625009	2	1.997	IntS14/Rrp45
GO:0043523	regulation of neuron apoptotic process	2/576	22/12653	0.264726	0.264726	0.625009	2	1.997	Naam/RpL14
GO:0045792	negative regulation of cell size	2/576	22/12653	0.264726	0.264726	0.625009	2	1.997	foxo/CG10738
GO:0045834	positive regulation of lipid metabolic process	2/576	22/12653	0.264726	0.264726	0.625009	2	1.997	elm/foxo
GO:0046008	regulation of female receptivity, post-mating	2/576	22/12653	0.264726	0.264726	0.625009	2	1.997	lectin-46Cb/lectin-46Ca
GO:0046879	hormone secretion	2/576	22/12653	0.264726	0.264726	0.625009	2	1.997	CG15537/JhI-21
GO:0050919	negative chemotaxis	2/576	22/12653	0.264726	0.264726	0.625009	2	1.997	wun/wun2
GO:0051299	centrosome separation	2/576	22/12653	0.264726	0.264726	0.625009	2	1.997	Ubc6/Rcd7
GO:0061951	establishment of protein localization to plasma membrane	2/576	22/12653	0.264726	0.264726	0.625009	2	1.997	Sys1/comt
GO:0140718	facultative heterochromatin formation	2/576	22/12653	0.264726	0.264726	0.625009	2	1.997	Caf1-55/AGO2
GO:2001259	positive regulation of cation channel activity	2/576	22/12653	0.264726	0.264726	0.625009	2	1.997	CG31676/CG14401
GO:0044282	small molecule catabolic process	10/576	174/12653	0.269498	0.269498	0.625009	10	1.26247	Sodh-2/Adgf-D/CG17029/CG17027/CG9389/ppl/Adh/CG7860/wal/GLS
GO:0009451	RNA modification	7/576	115/12653	0.269591	0.269591	0.625009	7	1.33712	CG18048/CG6345/CG14683/Pus1/CG18528/Nopp140/l(1)G0020
GO:0010959	regulation of metal ion transport	4/576	58/12653	0.270689	0.270689	0.625009	4	1.51497	elm/Wnk/CG31676/CG14401
GO:0030509	BMP signaling pathway	4/576	58/12653	0.270689	0.270689	0.625009	4	1.51497	spartin/tkv/cv-2/MAN1
GO:0071772	response to BMP	4/576	58/12653	0.270689	0.270689	0.625009	4	1.51497	spartin/tkv/cv-2/MAN1
GO:0071773	cellular response to BMP stimulus	4/576	58/12653	0.270689	0.270689	0.625009	4	1.51497	spartin/tkv/cv-2/MAN1
GO:0043068	positive regulation of programmed cell death	5/576	77/12653	0.272988	0.272988	0.625009	5	1.42643	Lkb1/Clbn/Dronc/hid/Den1
GO:0007455	eye-antennal disc morphogenesis	3/576	40/12653	0.273701	0.273701	0.625009	3	1.64753	bab2/hid/ptc
GO:0009953	dorsal/ventral pattern formation	9/576	155/12653	0.274477	0.274477	0.625009	9	1.2755	Mrp4/ea/sll/loco/D/fng/mael/tkv/tsh
GO:0006650	glycerophospholipid metabolic process	7/576	116/12653	0.276716	0.276716	0.625009	7	1.3256	Pcyt2/CG17029/CG17027/CG18135/CG9389/Pect/CG9394
GO:0048565	digestive tract development	7/576	116/12653	0.276716	0.276716	0.625009	7	1.3256	byn/D/shd/spi/tsh/wal/Kr
GO:0055123	digestive system development	7/576	116/12653	0.276716	0.276716	0.625009	7	1.3256	byn/D/shd/spi/tsh/wal/Kr
GO:0000055	ribosomal large subunit export from nucleus	1/576	7/12653	0.278353	0.278353	0.625009	1	3.13814	Nmd3
GO:0001706	endoderm formation	1/576	7/12653	0.278353	0.278353	0.625009	1	3.13814	tkv
GO:0006335	DNA replication-dependent chromatin assembly	1/576	7/12653	0.278353	0.278353	0.625009	1	3.13814	Caf1-55
GO:0006646	phosphatidylethanolamine biosynthetic process	1/576	7/12653	0.278353	0.278353	0.625009	1	3.13814	Pect
GO:0007516	hemocyte development	1/576	7/12653	0.278353	0.278353	0.625009	1	3.13814	Dronc
GO:0007561	imaginal disc eversion	1/576	7/12653	0.278353	0.278353	0.625009	1	3.13814	ImpE1
GO:0007563	regulation of eclosion	1/576	7/12653	0.278353	0.278353	0.625009	1	3.13814	Eh
GO:0009068	aspartate family amino acid catabolic process	1/576	7/12653	0.278353	0.278353	0.625009	1	3.13814	CG7860
GO:0009071	serine family amino acid catabolic process	1/576	7/12653	0.278353	0.278353	0.625009	1	3.13814	ppl
GO:0009404	toxin metabolic process	1/576	7/12653	0.278353	0.278353	0.625009	1	3.13814	Cyp6w1
GO:0010155	regulation of proton transport	1/576	7/12653	0.278353	0.278353	0.625009	1	3.13814	elm
GO:0014866	skeletal myofibril assembly	1/576	7/12653	0.278353	0.278353	0.625009	1	3.13814	fln
GO:0015743	malate transport	1/576	7/12653	0.278353	0.278353	0.625009	1	3.13814	Dic1
GO:0017143	insecticide metabolic process	1/576	7/12653	0.278353	0.278353	0.625009	1	3.13814	Cyp6w1
GO:0019184	nonribosomal peptide biosynthetic process	1/576	7/12653	0.278353	0.278353	0.625009	1	3.13814	e
GO:0031279	regulation of cyclase activity	1/576	7/12653	0.278353	0.278353	0.625009	1	3.13814	NPFR
GO:0032309	icosanoid secretion	1/576	7/12653	0.278353	0.278353	0.625009	1	3.13814	CG3009
GO:0034475	U4 snRNA 3'-end processing	1/576	7/12653	0.278353	0.278353	0.625009	1	3.13814	Rrp45
GO:0035074	pupation	1/576	7/12653	0.278353	0.278353	0.625009	1	3.13814	shd
GO:0035154	terminal cell fate specification, open tracheal system	1/576	7/12653	0.278353	0.278353	0.625009	1	3.13814	salm
GO:0035176	social behavior	1/576	7/12653	0.278353	0.278353	0.625009	1	3.13814	NPF
GO:0035190	syncytial nuclear migration	1/576	7/12653	0.278353	0.278353	0.625009	1	3.13814	AGO2
GO:0035208	positive regulation of hemocyte proliferation	1/576	7/12653	0.278353	0.278353	0.625009	1	3.13814	Galphaf
GO:0035262	gonad morphogenesis	1/576	7/12653	0.278353	0.278353	0.625009	1	3.13814	bab2
GO:0035292	specification of segmental identity, trunk	1/576	7/12653	0.278353	0.278353	0.625009	1	3.13814	tsh
GO:0042982	amyloid precursor protein metabolic process	1/576	7/12653	0.278353	0.278353	0.625009	1	3.13814	CG3662
GO:0045743	positive regulation of fibroblast growth factor receptor signaling pathway	1/576	7/12653	0.278353	0.278353	0.625009	1	3.13814	rau
GO:0046085	adenosine metabolic process	1/576	7/12653	0.278353	0.278353	0.625009	1	3.13814	Adgf-D
GO:0046102	inosine metabolic process	1/576	7/12653	0.278353	0.278353	0.625009	1	3.13814	Adgf-D
GO:0046103	inosine biosynthetic process	1/576	7/12653	0.278353	0.278353	0.625009	1	3.13814	Adgf-D
GO:0046337	phosphatidylethanolamine metabolic process	1/576	7/12653	0.278353	0.278353	0.625009	1	3.13814	Pect
GO:0046653	tetrahydrofolate metabolic process	1/576	7/12653	0.278353	0.278353	0.625009	1	3.13814	Dhfr
GO:0048060	negative gravitaxis	1/576	7/12653	0.278353	0.278353	0.625009	1	3.13814	nan
GO:0048073	regulation of eye pigmentation	1/576	7/12653	0.278353	0.278353	0.625009	1	3.13814	park
GO:0048076	regulation of compound eye pigmentation	1/576	7/12653	0.278353	0.278353	0.625009	1	3.13814	park
GO:0048644	muscle organ morphogenesis	1/576	7/12653	0.278353	0.278353	0.625009	1	3.13814	salm
GO:0050482	arachidonic acid secretion	1/576	7/12653	0.278353	0.278353	0.625009	1	3.13814	CG3009
GO:0050850	positive regulation of calcium-mediated signaling	1/576	7/12653	0.278353	0.278353	0.625009	1	3.13814	Ir92a
GO:0050908	detection of light stimulus involved in visual perception	1/576	7/12653	0.278353	0.278353	0.625009	1	3.13814	Trpgamma
GO:0050918	positive chemotaxis	1/576	7/12653	0.278353	0.278353	0.625009	1	3.13814	Hmgcr
GO:0051339	regulation of lyase activity	1/576	7/12653	0.278353	0.278353	0.625009	1	3.13814	NPFR
GO:0051703	biological process involved in intraspecies interaction between organisms	1/576	7/12653	0.278353	0.278353	0.625009	1	3.13814	NPF
GO:0055116	entry into reproductive diapause	1/576	7/12653	0.278353	0.278353	0.625009	1	3.13814	foxo
GO:0061909	autophagosome-lysosome fusion	1/576	7/12653	0.278353	0.278353	0.625009	1	3.13814	Blos2
GO:0061963	regulation of entry into reproductive diapause	1/576	7/12653	0.278353	0.278353	0.625009	1	3.13814	foxo
GO:0070475	rRNA base methylation	1/576	7/12653	0.278353	0.278353	0.625009	1	3.13814	CG14683
GO:0071028	nuclear mRNA surveillance	1/576	7/12653	0.278353	0.278353	0.625009	1	3.13814	Rrp45
GO:0071324	cellular response to disaccharide stimulus	1/576	7/12653	0.278353	0.278353	0.625009	1	3.13814	ACC
GO:0071329	cellular response to sucrose stimulus	1/576	7/12653	0.278353	0.278353	0.625009	1	3.13814	ACC
GO:0071423	malate transmembrane transport	1/576	7/12653	0.278353	0.278353	0.625009	1	3.13814	Dic1
GO:0071715	icosanoid transport	1/576	7/12653	0.278353	0.278353	0.625009	1	3.13814	CG3009
GO:0072578	neurotransmitter-gated ion channel clustering	1/576	7/12653	0.278353	0.278353	0.625009	1	3.13814	ICA69
GO:0080188	gene silencing by RNA-directed DNA methylation	1/576	7/12653	0.278353	0.278353	0.625009	1	3.13814	AGO2
GO:0090141	positive regulation of mitochondrial fission	1/576	7/12653	0.278353	0.278353	0.625009	1	3.13814	park
GO:0090208	positive regulation of triglyceride metabolic process	1/576	7/12653	0.278353	0.278353	0.625009	1	3.13814	foxo
GO:0097120	receptor localization to synapse	1/576	7/12653	0.278353	0.278353	0.625009	1	3.13814	Kif3C
GO:0098703	calcium ion import across plasma membrane	1/576	7/12653	0.278353	0.278353	0.625009	1	3.13814	nan
GO:0140112	extracellular vesicle biogenesis	1/576	7/12653	0.278353	0.278353	0.625009	1	3.13814	Rab27
GO:0150007	clathrin-dependent synaptic vesicle endocytosis	1/576	7/12653	0.278353	0.278353	0.625009	1	3.13814	EndoA
GO:1901419	regulation of response to alcohol	1/576	7/12653	0.278353	0.278353	0.625009	1	3.13814	Art4
GO:1903318	negative regulation of protein maturation	1/576	7/12653	0.278353	0.278353	0.625009	1	3.13814	Spn88Ea
GO:1903963	arachidonate transport	1/576	7/12653	0.278353	0.278353	0.625009	1	3.13814	CG3009
GO:2000272	negative regulation of signaling receptor activity	1/576	7/12653	0.278353	0.278353	0.625009	1	3.13814	CG15537
GO:2000378	negative regulation of reactive oxygen species metabolic process	1/576	7/12653	0.278353	0.278353	0.625009	1	3.13814	egr
GO:0007498	mesoderm development	6/576	97/12653	0.279961	0.279961	0.626668	6	1.35878	stumps/byn/Galphaf/amx/CG12896/gol
GO:0050657	nucleic acid transport	6/576	97/12653	0.279961	0.279961	0.626668	6	1.35878	Nup93-2/Cog2/AGO2/Gle1/Arc1/Dbp80
GO:0050658	RNA transport	6/576	97/12653	0.279961	0.279961	0.626668	6	1.35878	Nup93-2/Cog2/AGO2/Gle1/Arc1/Dbp80
GO:0009123	nucleoside monophosphate metabolic process	2/576	23/12653	0.281878	0.281878	0.626668	2	1.91018	Ak3/Aprt
GO:0015833	peptide transport	2/576	23/12653	0.281878	0.281878	0.626668	2	1.91018	CG15537/JhI-21
GO:0019362	pyridine nucleotide metabolic process	2/576	23/12653	0.281878	0.281878	0.626668	2	1.91018	Adh/NADK
GO:0034637	cellular carbohydrate biosynthetic process	2/576	23/12653	0.281878	0.281878	0.626668	2	1.91018	Rack1/Pask
GO:0035277	spiracle morphogenesis, open tracheal system	2/576	23/12653	0.281878	0.281878	0.626668	2	1.91018	salm/spi
GO:0043171	peptide catabolic process	2/576	23/12653	0.281878	0.281878	0.626668	2	1.91018	superdeath/CG11951
GO:0046496	nicotinamide nucleotide metabolic process	2/576	23/12653	0.281878	0.281878	0.626668	2	1.91018	Adh/NADK
GO:0070374	positive regulation of ERK1 and ERK2 cascade	2/576	23/12653	0.281878	0.281878	0.626668	2	1.91018	sNPF-R/spi
GO:1902476	chloride transmembrane transport	2/576	23/12653	0.281878	0.281878	0.626668	2	1.91018	ort/CG12344
GO:0005977	glycogen metabolic process	3/576	41/12653	0.286246	0.286246	0.631179	3	1.60734	Rack1/ACC/Pask
GO:0006073	cellular glucan metabolic process	3/576	41/12653	0.286246	0.286246	0.631179	3	1.60734	Rack1/ACC/Pask
GO:0006112	energy reserve metabolic process	3/576	41/12653	0.286246	0.286246	0.631179	3	1.60734	Rack1/ACC/Pask
GO:0006986	response to unfolded protein	3/576	41/12653	0.286246	0.286246	0.631179	3	1.60734	Hsc70-2/CG7182/Hsp60C
GO:0007189	adenylate cyclase-activating G protein-coupled receptor signaling pathway	3/576	41/12653	0.286246	0.286246	0.631179	3	1.60734	Octbeta3R/Lgr1/ACXC
GO:0022898	regulation of transmembrane transporter activity	3/576	41/12653	0.286246	0.286246	0.631179	3	1.60734	elm/CG31676/CG14401
GO:0032409	regulation of transporter activity	3/576	41/12653	0.286246	0.286246	0.631179	3	1.60734	elm/CG31676/CG14401
GO:0032412	regulation of monoatomic ion transmembrane transporter activity	3/576	41/12653	0.286246	0.286246	0.631179	3	1.60734	elm/CG31676/CG14401
GO:0043039	tRNA aminoacylation	3/576	41/12653	0.286246	0.286246	0.631179	3	1.60734	SerRS-m/GatB/MetRS
GO:0044042	glucan metabolic process	3/576	41/12653	0.286246	0.286246	0.631179	3	1.60734	Rack1/ACC/Pask
GO:0001510	RNA methylation	4/576	60/12653	0.291221	0.291221	0.640579	4	1.46447	CG18048/CG14683/CG18528/Nopp140
GO:0048754	branching morphogenesis of an epithelial tube	4/576	60/12653	0.291221	0.291221	0.640579	4	1.46447	VhaPPA1-1/dnd/trn/caps
GO:0060446	branching involved in open tracheal system development	4/576	60/12653	0.291221	0.291221	0.640579	4	1.46447	VhaPPA1-1/dnd/trn/caps
GO:0042594	response to starvation	9/576	158/12653	0.293042	0.293042	0.644059	9	1.25129	foxo/EndoA/SNF4Agamma/loco/CG10483/hid/Rack1/egr/Arc1
GO:0007269	neurotransmitter secretion	6/576	99/12653	0.295833	0.295833	0.645502	6	1.33133	Arl2/Syn/Fife/rogdi/comt/Syngr
GO:0051236	establishment of RNA localization	6/576	99/12653	0.295833	0.295833	0.645502	6	1.33133	Nup93-2/Cog2/AGO2/Gle1/Arc1/Dbp80
GO:0099643	signal release from synapse	6/576	99/12653	0.295833	0.295833	0.645502	6	1.33133	Arl2/Syn/Fife/rogdi/comt/Syngr
GO:0035220	wing disc development	22/576	425/12653	0.296584	0.296584	0.645502	22	1.13712	Skp2/Timp/Mrp4/Cyp9f2/pic/Spn88Ea/Irk2/Rabex-5/ple/Pka-C3/Grasp65/fng/Wnk/tkv/Rack1/salm/Ddc/spi/tsh/ptc/cv-2/Fkbp14
GO:0071495	cellular response to endogenous stimulus	14/576	260/12653	0.297057	0.297057	0.645502	14	1.18284	spartin/Art4/foxo/stumps/Lgr1/Ir92a/CG15537/Mkrn1/tkv/rau/JhI-21/Sin1/cv-2/MAN1
GO:0050821	protein stabilization	3/576	42/12653	0.298835	0.298835	0.645502	3	1.56907	CG9922/CG7945/shf
GO:0051302	regulation of cell division	3/576	42/12653	0.298835	0.298835	0.645502	3	1.56907	loco/Arv1/cdc14
GO:0055057	neuroblast division	3/576	42/12653	0.298835	0.298835	0.645502	3	1.56907	Arl2/Lkb1/loco
GO:0016180	snRNA processing	2/576	24/12653	0.298996	0.298996	0.645502	2	1.83058	IntS14/Rrp45
GO:0030488	tRNA methylation	2/576	24/12653	0.298996	0.298996	0.645502	2	1.83058	CG18048/CG18528
GO:0033627	cell adhesion mediated by integrin	2/576	24/12653	0.298996	0.298996	0.645502	2	1.83058	plx/Tig
GO:0046692	sperm competition	2/576	24/12653	0.298996	0.298996	0.645502	2	1.83058	lectin-46Cb/lectin-46Ca
GO:0051402	neuron apoptotic process	2/576	24/12653	0.298996	0.298996	0.645502	2	1.83058	Naam/RpL14
GO:0070983	dendrite guidance	2/576	24/12653	0.298996	0.298996	0.645502	2	1.83058	D/comm
GO:1902742	apoptotic process involved in development	2/576	24/12653	0.298996	0.298996	0.645502	2	1.83058	Dronc/hid
GO:0042325	regulation of phosphorylation	8/576	139/12653	0.299335	0.299335	0.645502	8	1.26429	CG6345/CG7044/SNF4Agamma/CycJ/park/Rack1/Ret/Sin1
GO:0008593	regulation of Notch signaling pathway	5/576	80/12653	0.299666	0.299666	0.645502	5	1.37294	Tsp86D/fng/Nle/amx/Fkbp14
GO:0016079	synaptic vesicle exocytosis	4/576	61/12653	0.301566	0.301566	0.645502	4	1.44046	Syn/Fife/comt/Syngr
GO:0019932	second-messenger-mediated signaling	4/576	61/12653	0.301566	0.301566	0.645502	4	1.44046	Gyc89Da/Gyc89Db/Ir92a/CG10738
GO:0046034	ATP metabolic process	4/576	61/12653	0.301566	0.301566	0.645502	4	1.44046	Ak1/ATPsyndelta/Gapdh2/Pgi
GO:0050832	defense response to fungus	4/576	61/12653	0.301566	0.301566	0.645502	4	1.44046	pic/loco/JhI-21/CG12744
GO:0061138	morphogenesis of a branching epithelium	4/576	61/12653	0.301566	0.301566	0.645502	4	1.44046	VhaPPA1-1/dnd/trn/caps
GO:0009416	response to light stimulus	9/576	160/12653	0.305594	0.305594	0.645502	9	1.23564	Syn/Timp/TotA/mrn/hid/Trpgamma/Tsp42Ej/Sod3/VGAT
GO:0051345	positive regulation of hydrolase activity	7/576	120/12653	0.305661	0.305661	0.645502	7	1.28141	plx/CG5916/Jafrac2/Dronc/hid/Tbc1d15-17/RhoGAP102A
GO:0016311	dephosphorylation	11/576	201/12653	0.308629	0.308629	0.645502	11	1.20217	Acph-1/CG10089/CG17029/CG17027/CG9389/CG11425/cdc14/CG2680/wun/wun2/CG13197
GO:0000303	response to superoxide	1/576	8/12653	0.311223	0.311223	0.645502	1	2.74588	Sod3
GO:0000305	response to oxygen radical	1/576	8/12653	0.311223	0.311223	0.645502	1	2.74588	Sod3
GO:0000348	mRNA branch site recognition	1/576	8/12653	0.311223	0.311223	0.645502	1	2.74588	snRNA:U12
GO:0001109	promoter clearance during DNA-templated transcription	1/576	8/12653	0.311223	0.311223	0.645502	1	2.74588	mrn
GO:0001111	RNA polymerase II promoter clearance	1/576	8/12653	0.311223	0.311223	0.645502	1	2.74588	mrn
GO:0001112	DNA-templated transcription open complex formation	1/576	8/12653	0.311223	0.311223	0.645502	1	2.74588	mrn
GO:0001113	transcription open complex formation at RNA polymerase II promoter	1/576	8/12653	0.311223	0.311223	0.645502	1	2.74588	mrn
GO:0001120	protein-DNA complex remodeling	1/576	8/12653	0.311223	0.311223	0.645502	1	2.74588	mrn
GO:0001178	regulation of transcriptional start site selection at RNA polymerase II promoter	1/576	8/12653	0.311223	0.311223	0.645502	1	2.74588	Rbp1
GO:0002792	negative regulation of peptide secretion	1/576	8/12653	0.311223	0.311223	0.645502	1	2.74588	CG15537
GO:0006272	leading strand elongation	1/576	8/12653	0.311223	0.311223	0.645502	1	2.74588	PCNA2
GO:0006448	regulation of translational elongation	1/576	8/12653	0.311223	0.311223	0.645502	1	2.74588	Dph5
GO:0007378	amnioserosa formation	1/576	8/12653	0.311223	0.311223	0.645502	1	2.74588	tkv
GO:0007439	ectodermal digestive tract development	1/576	8/12653	0.311223	0.311223	0.645502	1	2.74588	wal
GO:0008584	male gonad development	1/576	8/12653	0.311223	0.311223	0.645502	1	2.74588	salm
GO:0009301	snRNA transcription	1/576	8/12653	0.311223	0.311223	0.645502	1	2.74588	Pbp45
GO:0015729	oxaloacetate transport	1/576	8/12653	0.311223	0.311223	0.645502	1	2.74588	Dic1
GO:0015936	coenzyme A metabolic process	1/576	8/12653	0.311223	0.311223	0.645502	1	2.74588	Hmgcr
GO:0016574	histone ubiquitination	1/576	8/12653	0.311223	0.311223	0.645502	1	2.74588	Ubc6
GO:0018202	peptidyl-histidine modification	1/576	8/12653	0.311223	0.311223	0.645502	1	2.74588	Dph5
GO:0018279	protein N-linked glycosylation via asparagine	1/576	8/12653	0.311223	0.311223	0.645502	1	2.74588	FucT6
GO:0019430	removal of superoxide radicals	1/576	8/12653	0.311223	0.311223	0.645502	1	2.74588	Sod3
GO:0031034	myosin filament assembly	1/576	8/12653	0.311223	0.311223	0.645502	1	2.74588	fln
GO:0034367	protein-containing complex remodeling	1/576	8/12653	0.311223	0.311223	0.645502	1	2.74588	mrn
GO:0034982	mitochondrial protein processing	1/576	8/12653	0.311223	0.311223	0.645502	1	2.74588	CG5131
GO:0042795	snRNA transcription by RNA polymerase II	1/576	8/12653	0.311223	0.311223	0.645502	1	2.74588	Pbp45
GO:0042810	pheromone metabolic process	1/576	8/12653	0.311223	0.311223	0.645502	1	2.74588	Elo68alpha
GO:0045745	positive regulation of G protein-coupled receptor signaling pathway	1/576	8/12653	0.311223	0.311223	0.645502	1	2.74588	foxo
GO:0046546	development of primary male sexual characteristics	1/576	8/12653	0.311223	0.311223	0.645502	1	2.74588	salm
GO:0046888	negative regulation of hormone secretion	1/576	8/12653	0.311223	0.311223	0.645502	1	2.74588	CG15537
GO:0048525	negative regulation of viral process	1/576	8/12653	0.311223	0.311223	0.645502	1	2.74588	AGO2
GO:0048567	ectodermal digestive tract morphogenesis	1/576	8/12653	0.311223	0.311223	0.645502	1	2.74588	wal
GO:0055115	entry into diapause	1/576	8/12653	0.311223	0.311223	0.645502	1	2.74588	foxo
GO:0060573	cell fate specification involved in pattern specification	1/576	8/12653	0.311223	0.311223	0.645502	1	2.74588	salm
GO:0070070	proton-transporting V-type ATPase complex assembly	1/576	8/12653	0.311223	0.311223	0.645502	1	2.74588	CG5969
GO:0070072	vacuolar proton-transporting V-type ATPase complex assembly	1/576	8/12653	0.311223	0.311223	0.645502	1	2.74588	CG5969
GO:0071422	succinate transmembrane transport	1/576	8/12653	0.311223	0.311223	0.645502	1	2.74588	Dic1
GO:0071450	cellular response to oxygen radical	1/576	8/12653	0.311223	0.311223	0.645502	1	2.74588	Sod3
GO:0071451	cellular response to superoxide	1/576	8/12653	0.311223	0.311223	0.645502	1	2.74588	Sod3
GO:0072595	maintenance of protein localization in organelle	1/576	8/12653	0.311223	0.311223	0.645502	1	2.74588	CG5742
GO:0072697	protein localization to cell cortex	1/576	8/12653	0.311223	0.311223	0.645502	1	2.74588	Lkb1
GO:0090277	positive regulation of peptide hormone secretion	1/576	8/12653	0.311223	0.311223	0.645502	1	2.74588	JhI-21
GO:0090278	negative regulation of peptide hormone secretion	1/576	8/12653	0.311223	0.311223	0.645502	1	2.74588	CG15537
GO:0097250	mitochondrial respirasome assembly	1/576	8/12653	0.311223	0.311223	0.645502	1	2.74588	COX7AL
GO:1904747	positive regulation of apoptotic process involved in development	1/576	8/12653	0.311223	0.311223	0.645502	1	2.74588	hid
GO:2000495	regulation of cell proliferation involved in compound eye morphogenesis	1/576	8/12653	0.311223	0.311223	0.645502	1	2.74588	tsh
GO:0007427	epithelial cell migration, open tracheal system	3/576	43/12653	0.311454	0.311454	0.645502	3	1.53258	stumps/ple/ptc
GO:0010160	formation of animal organ boundary	3/576	43/12653	0.311454	0.311454	0.645502	3	1.53258	tkv/tsh/unc-5
GO:0045861	negative regulation of proteolysis	3/576	43/12653	0.311454	0.311454	0.645502	3	1.53258	Timp/Spn88Ea/CG17019
GO:0010942	positive regulation of cell death	6/576	101/12653	0.311875	0.311875	0.645502	6	1.30497	Lkb1/Clbn/Dronc/hid/egr/Den1
GO:0019748	secondary metabolic process	6/576	101/12653	0.311875	0.311875	0.645502	6	1.30497	e/Dronc/Elo68alpha/w/Cyp6w1/egr
GO:0045597	positive regulation of cell differentiation	7/576	121/12653	0.312993	0.312993	0.647319	7	1.27082	RIOK2/E(spl)m3-HLH/RIOK1/Mkrn1/spi/orion/Vmat
GO:0006308	DNA catabolic process	2/576	25/12653	0.316046	0.316046	0.651138	2	1.75736	CG6171/Drep4
GO:0007632	visual behavior	2/576	25/12653	0.316046	0.316046	0.651138	2	1.75736	Syn/VGAT
GO:0035096	larval midgut cell programmed cell death	2/576	25/12653	0.316046	0.316046	0.651138	2	1.75736	Ubi-p63E/hid
GO:0035601	protein deacylation	2/576	25/12653	0.316046	0.316046	0.651138	2	1.75736	Caf1-55/HDAC11
GO:0160032	Toll receptor ligand protein activation cascade	2/576	25/12653	0.316046	0.316046	0.651138	2	1.75736	Spn88Ea/ea
GO:0010623	programmed cell death involved in cell development	6/576	102/12653	0.31995	0.31995	0.65868	6	1.29218	Ubi-p63E/Dronc/hid/Tre1/wun/wun2
GO:0050790	regulation of catalytic activity	17/576	327/12653	0.320961	0.320961	0.659877	17	1.14202	plx/CG1218/ECSIT/NPFR/Timp/CG6345/CG5916/SNF4Agamma/Jafrac2/CycJ/Dronc/hid/Tbc1d15-17/Sfp33A3/Ret/CG17019/RhoGAP102A
GO:0001763	morphogenesis of a branching structure	4/576	63/12653	0.32237	0.32237	0.659877	4	1.39473	VhaPPA1-1/dnd/trn/caps
GO:0019318	hexose metabolic process	4/576	63/12653	0.32237	0.32237	0.659877	4	1.39473	G6P/Rack1/Gapdh2/Pgi
GO:0019915	lipid storage	4/576	63/12653	0.32237	0.32237	0.659877	4	1.39473	elm/foxo/SNF4Agamma/Grasp65
GO:0032386	regulation of intracellular transport	4/576	63/12653	0.32237	0.32237	0.659877	4	1.39473	AP-1mu/Rcc1/CG17597/ReepB
GO:0043467	regulation of generation of precursor metabolites and energy	3/576	44/12653	0.324086	0.324086	0.659877	3	1.49775	COX7AL/Rack1/Pask
GO:1901214	regulation of neuron death	3/576	44/12653	0.324086	0.324086	0.659877	3	1.49775	Fer2/Naam/RpL14
GO:0016042	lipid catabolic process	8/576	143/12653	0.326493	0.326493	0.659877	8	1.22892	Lkb1/foxo/lama/CG18135/CG7367/CG6675/wal/CG9394
GO:0009719	response to endogenous stimulus	14/576	267/12653	0.331691	0.331691	0.659877	14	1.15183	spartin/Art4/foxo/stumps/Lgr1/Ir92a/CG15537/Mkrn1/tkv/rau/JhI-21/Sin1/cv-2/MAN1
GO:0006400	tRNA modification	4/576	64/12653	0.332812	0.332812	0.659877	4	1.37294	CG18048/CG6345/Pus1/CG18528
GO:0006665	sphingolipid metabolic process	4/576	64/12653	0.332812	0.332812	0.659877	4	1.37294	Elo68alpha/Arv1/ORMDL/alpha4GT1
GO:0090287	regulation of cellular response to growth factor stimulus	4/576	64/12653	0.332812	0.332812	0.659877	4	1.37294	spartin/rau/cv-2/MAN1
GO:0071310	cellular response to organic substance	15/576	288/12653	0.332885	0.332885	0.659877	15	1.14412	Art4/Hsc70-2/foxo/Lgr1/Ir92a/CG15537/Snmp2/CG7182/CrzR/Mkrn1/Hsp60C/JhI-21/ACC/egr/Sin1
GO:0010675	regulation of cellular carbohydrate metabolic process	2/576	26/12653	0.332999	0.332999	0.659877	2	1.68977	Rack1/Pask
GO:0032273	positive regulation of protein polymerization	2/576	26/12653	0.332999	0.332999	0.659877	2	1.68977	Whamy/Rack1
GO:0033227	dsRNA transport	2/576	26/12653	0.332999	0.332999	0.659877	2	1.68977	Cog2/AGO2
GO:0034614	cellular response to reactive oxygen species	2/576	26/12653	0.332999	0.332999	0.659877	2	1.68977	CG12355/Sod3
GO:0048259	regulation of receptor-mediated endocytosis	2/576	26/12653	0.332999	0.332999	0.659877	2	1.68977	spartin/comm
GO:0072376	protein activation cascade	2/576	26/12653	0.332999	0.332999	0.659877	2	1.68977	Spn88Ea/ea
GO:0097479	synaptic vesicle localization	2/576	26/12653	0.332999	0.332999	0.659877	2	1.68977	Fife/Syngr
GO:0098732	macromolecule deacylation	2/576	26/12653	0.332999	0.332999	0.659877	2	1.68977	Caf1-55/HDAC11
GO:0007431	salivary gland development	7/576	124/12653	0.335171	0.335171	0.659877	7	1.24007	Dronc/trn/caps/hid/tkv/tsh/unc-5
GO:0035272	exocrine system development	7/576	124/12653	0.335171	0.335171	0.659877	7	1.24007	Dronc/trn/caps/hid/tkv/tsh/unc-5
GO:0030718	germ-line stem cell population maintenance	5/576	84/12653	0.335815	0.335815	0.659877	5	1.30756	Son/foxo/fng/mael/tkv
GO:0035222	wing disc pattern formation	5/576	84/12653	0.335815	0.335815	0.659877	5	1.30756	Mrp4/fng/tkv/tsh/ptc
GO:0070848	response to growth factor	6/576	104/12653	0.336189	0.336189	0.659877	6	1.26733	spartin/stumps/tkv/rau/cv-2/MAN1
GO:0071363	cellular response to growth factor stimulus	6/576	104/12653	0.336189	0.336189	0.659877	6	1.26733	spartin/stumps/tkv/rau/cv-2/MAN1
GO:0044743	protein transmembrane import into intracellular organelle	3/576	45/12653	0.336718	0.336718	0.659877	3	1.46447	Hsp60C/Pex5/Roe1
GO:0046847	filopodium assembly	3/576	45/12653	0.336718	0.336718	0.659877	3	1.46447	Galphaf/C1GalTA/CG15456
GO:0051647	nucleus localization	3/576	45/12653	0.336718	0.336718	0.659877	3	1.46447	AGO2/mael/CG7744
GO:0070372	regulation of ERK1 and ERK2 cascade	3/576	45/12653	0.336718	0.336718	0.659877	3	1.46447	Ubc6/sNPF-R/spi
GO:0001173	DNA-templated transcriptional start site selection	1/576	9/12653	0.342598	0.342598	0.659877	1	2.44078	Rbp1
GO:0001174	transcriptional start site selection at RNA polymerase II promoter	1/576	9/12653	0.342598	0.342598	0.659877	1	2.44078	Rbp1
GO:0002793	positive regulation of peptide secretion	1/576	9/12653	0.342598	0.342598	0.659877	1	2.44078	JhI-21
GO:0005991	trehalose metabolic process	1/576	9/12653	0.342598	0.342598	0.659877	1	2.44078	Treh
GO:0006085	acetyl-CoA biosynthetic process	1/576	9/12653	0.342598	0.342598	0.659877	1	2.44078	AcCoAS
GO:0006121	mitochondrial electron transport, succinate to ubiquinone	1/576	9/12653	0.342598	0.342598	0.659877	1	2.44078	CG12895
GO:0006152	purine nucleoside catabolic process	1/576	9/12653	0.342598	0.342598	0.659877	1	2.44078	Adgf-D
GO:0006488	dolichol-linked oligosaccharide biosynthetic process	1/576	9/12653	0.342598	0.342598	0.659877	1	2.44078	Alg12
GO:0006688	glycosphingolipid biosynthetic process	1/576	9/12653	0.342598	0.342598	0.659877	1	2.44078	alpha4GT1
GO:0006941	striated muscle contraction	1/576	9/12653	0.342598	0.342598	0.659877	1	2.44078	fln
GO:0007211	octopamine or tyramine signaling pathway	1/576	9/12653	0.342598	0.342598	0.659877	1	2.44078	foxo
GO:0007492	endoderm development	1/576	9/12653	0.342598	0.342598	0.659877	1	2.44078	tkv
GO:0009070	serine family amino acid biosynthetic process	1/576	9/12653	0.342598	0.342598	0.659877	1	2.44078	Dhfr
GO:0009642	response to light intensity	1/576	9/12653	0.342598	0.342598	0.659877	1	2.44078	Tsp42Ej
GO:0010496	intercellular transport	1/576	9/12653	0.342598	0.342598	0.659877	1	2.44078	Arc1
GO:0010810	regulation of cell-substrate adhesion	1/576	9/12653	0.342598	0.342598	0.659877	1	2.44078	Ret
GO:0015709	thiosulfate transport	1/576	9/12653	0.342598	0.342598	0.659877	1	2.44078	Dic1
GO:0015909	long-chain fatty acid transport	1/576	9/12653	0.342598	0.342598	0.659877	1	2.44078	CG3009
GO:0016558	protein import into peroxisome matrix	1/576	9/12653	0.342598	0.342598	0.659877	1	2.44078	Pex5
GO:0018095	protein polyglutamylation	1/576	9/12653	0.342598	0.342598	0.659877	1	2.44078	TTLL5
GO:0019400	alditol metabolic process	1/576	9/12653	0.342598	0.342598	0.659877	1	2.44078	Sodh-2
GO:0021556	central nervous system formation	1/576	9/12653	0.342598	0.342598	0.659877	1	2.44078	dan
GO:0022611	dormancy process	1/576	9/12653	0.342598	0.342598	0.659877	1	2.44078	foxo
GO:0030073	insulin secretion	1/576	9/12653	0.342598	0.342598	0.659877	1	2.44078	JhI-21
GO:0030104	water homeostasis	1/576	9/12653	0.342598	0.342598	0.659877	1	2.44078	ine
GO:0030382	sperm mitochondrion organization	1/576	9/12653	0.342598	0.342598	0.659877	1	2.44078	park
GO:0031638	zymogen activation	1/576	9/12653	0.342598	0.342598	0.659877	1	2.44078	Dronc
GO:0032368	regulation of lipid transport	1/576	9/12653	0.342598	0.342598	0.659877	1	2.44078	CG17597
GO:0033363	secretory granule organization	1/576	9/12653	0.342598	0.342598	0.659877	1	2.44078	AP-1mu
GO:0034063	stress granule assembly	1/576	9/12653	0.342598	0.342598	0.659877	1	2.44078	Sin1
GO:0034308	primary alcohol metabolic process	1/576	9/12653	0.342598	0.342598	0.659877	1	2.44078	Adh
GO:0034427	nuclear-transcribed mRNA catabolic process, exonucleolytic, 3'-5'	1/576	9/12653	0.342598	0.342598	0.659877	1	2.44078	Rrp45
GO:0034453	microtubule anchoring	1/576	9/12653	0.342598	0.342598	0.659877	1	2.44078	lds
GO:0035177	larval foraging behavior	1/576	9/12653	0.342598	0.342598	0.659877	1	2.44078	NPF
GO:0036065	fucosylation	1/576	9/12653	0.342598	0.342598	0.659877	1	2.44078	FucT6
GO:0042065	glial cell growth	1/576	9/12653	0.342598	0.342598	0.659877	1	2.44078	ine
GO:0043101	purine-containing compound salvage	1/576	9/12653	0.342598	0.342598	0.659877	1	2.44078	Aprt
GO:0045943	positive regulation of transcription by RNA polymerase I	1/576	9/12653	0.342598	0.342598	0.659877	1	2.44078	CG3071
GO:0046130	purine ribonucleoside catabolic process	1/576	9/12653	0.342598	0.342598	0.659877	1	2.44078	Adgf-D
GO:0046670	positive regulation of retinal cell programmed cell death	1/576	9/12653	0.342598	0.342598	0.659877	1	2.44078	Dronc
GO:0046672	positive regulation of compound eye retinal cell programmed cell death	1/576	9/12653	0.342598	0.342598	0.659877	1	2.44078	Dronc
GO:0048664	neuron fate determination	1/576	9/12653	0.342598	0.342598	0.659877	1	2.44078	spi
GO:0048791	calcium ion-regulated exocytosis of neurotransmitter	1/576	9/12653	0.342598	0.342598	0.659877	1	2.44078	Fife
GO:0050796	regulation of insulin secretion	1/576	9/12653	0.342598	0.342598	0.659877	1	2.44078	JhI-21
GO:0051897	positive regulation of protein kinase B signaling	1/576	9/12653	0.342598	0.342598	0.659877	1	2.44078	Sin1
GO:0055093	response to hyperoxia	1/576	9/12653	0.342598	0.342598	0.659877	1	2.44078	Gyc89Db
GO:0060756	foraging behavior	1/576	9/12653	0.342598	0.342598	0.659877	1	2.44078	NPF
GO:0071361	cellular response to ethanol	1/576	9/12653	0.342598	0.342598	0.659877	1	2.44078	CrzR
GO:0071901	negative regulation of protein serine/threonine kinase activity	1/576	9/12653	0.342598	0.342598	0.659877	1	2.44078	CG6345
GO:0072175	epithelial tube formation	1/576	9/12653	0.342598	0.342598	0.659877	1	2.44078	Kr
GO:0072347	response to anesthetic	1/576	9/12653	0.342598	0.342598	0.659877	1	2.44078	Pex5
GO:0089718	amino acid import across plasma membrane	1/576	9/12653	0.342598	0.342598	0.659877	1	2.44078	JhI-21
GO:0097191	extrinsic apoptotic signaling pathway	1/576	9/12653	0.342598	0.342598	0.659877	1	2.44078	CG17019
GO:0097254	renal tubular secretion	1/576	9/12653	0.342598	0.342598	0.659877	1	2.44078	Mdr50
GO:0097320	plasma membrane tubulation	1/576	9/12653	0.342598	0.342598	0.659877	1	2.44078	EndoA
GO:1902305	regulation of sodium ion transmembrane transport	1/576	9/12653	0.342598	0.342598	0.659877	1	2.44078	elm
GO:1903146	regulation of autophagy of mitochondrion	1/576	9/12653	0.342598	0.342598	0.659877	1	2.44078	park
GO:2000649	regulation of sodium ion transmembrane transporter activity	1/576	9/12653	0.342598	0.342598	0.659877	1	2.44078	elm
GO:2001022	positive regulation of response to DNA damage stimulus	1/576	9/12653	0.342598	0.342598	0.659877	1	2.44078	Clbn
GO:0006367	transcription initiation at RNA polymerase II promoter	4/576	65/12653	0.34327	0.34327	0.659877	4	1.35182	mia/Rbp1/can/mrn
GO:0009205	purine ribonucleoside triphosphate metabolic process	4/576	65/12653	0.34327	0.34327	0.659877	4	1.35182	Ak1/ATPsyndelta/Gapdh2/Pgi
GO:0050777	negative regulation of immune response	4/576	65/12653	0.34327	0.34327	0.659877	4	1.35182	foxo/Spn88Ea/PGRP-LF/wun
GO:0046474	glycerophospholipid biosynthetic process	5/576	85/12653	0.344918	0.344918	0.662103	5	1.29218	Pcyt2/CG17029/CG17027/CG9389/Pect
GO:0048066	developmental pigmentation	5/576	85/12653	0.344918	0.344918	0.662103	5	1.29218	e/ple/park/Ddc/w
GO:0050801	monoatomic ion homeostasis	8/576	146/12653	0.347138	0.347138	0.66589	8	1.20367	CG1090/CG6908/Zip99C/Fer1HCH/Wnk/ZnT35C/Trpgamma/Cbp53E
GO:0010821	regulation of mitochondrion organization	3/576	46/12653	0.349338	0.349338	0.666315	3	1.43263	Tango9/park/Gs1
GO:0010883	regulation of lipid storage	3/576	46/12653	0.349338	0.349338	0.666315	3	1.43263	elm/foxo/Grasp65
GO:0070997	neuron death	3/576	46/12653	0.349338	0.349338	0.666315	3	1.43263	Fer2/Naam/RpL14
GO:0006096	glycolytic process	2/576	27/12653	0.349829	0.349829	0.666315	2	1.62719	Gapdh2/Pgi
GO:0006757	ATP generation from ADP	2/576	27/12653	0.349829	0.349829	0.666315	2	1.62719	Gapdh2/Pgi
GO:0007320	insemination	2/576	27/12653	0.349829	0.349829	0.666315	2	1.62719	lectin-46Cb/lectin-46Ca
GO:0014017	neuroblast fate commitment	2/576	27/12653	0.349829	0.349829	0.666315	2	1.62719	amx/Kr
GO:0044706	multi-multicellular organism process	2/576	27/12653	0.349829	0.349829	0.666315	2	1.62719	lectin-46Cb/lectin-46Ca
GO:1902652	secondary alcohol metabolic process	2/576	27/12653	0.349829	0.349829	0.666315	2	1.62719	CG8112/spok
GO:2001257	regulation of cation channel activity	2/576	27/12653	0.349829	0.349829	0.666315	2	1.62719	CG31676/CG14401
GO:0001666	response to hypoxia	4/576	66/12653	0.353736	0.353736	0.672433	4	1.33133	Mrp4/glob1/Gyc89Da/Gyc89Db
GO:0009144	purine nucleoside triphosphate metabolic process	4/576	66/12653	0.353736	0.353736	0.672433	4	1.33133	Ak1/ATPsyndelta/Gapdh2/Pgi
GO:0010562	positive regulation of phosphorus metabolic process	5/576	86/12653	0.354037	0.354037	0.672433	5	1.27715	elm/CG7044/Rack1/Ret/Sin1
GO:0045937	positive regulation of phosphate metabolic process	5/576	86/12653	0.354037	0.354037	0.672433	5	1.27715	elm/CG7044/Rack1/Ret/Sin1
GO:0009967	positive regulation of signal transduction	21/576	419/12653	0.355865	0.355865	0.675429	21	1.10097	Art4/Tsp86D/foxo/Ir92a/Hmgcr/Clbn/Jafrac2/sNPF-R/fng/Mkrn1/Wnk/Nle/rau/spi/Slmap/shf/amx/ptc/Sin1/cv-2/Fkbp14
GO:0001934	positive regulation of protein phosphorylation	3/576	47/12653	0.361931	0.361931	0.679839	3	1.40215	CG7044/Rack1/Sin1
GO:0005976	polysaccharide metabolic process	3/576	47/12653	0.361931	0.361931	0.679839	3	1.40215	Rack1/ACC/Pask
GO:0030510	regulation of BMP signaling pathway	3/576	47/12653	0.361931	0.361931	0.679839	3	1.40215	spartin/cv-2/MAN1
GO:0044264	cellular polysaccharide metabolic process	3/576	47/12653	0.361931	0.361931	0.679839	3	1.40215	Rack1/ACC/Pask
GO:0070371	ERK1 and ERK2 cascade	3/576	47/12653	0.361931	0.361931	0.679839	3	1.40215	Ubc6/sNPF-R/spi
GO:0007178	transmembrane receptor protein serine/threonine kinase signaling pathway	4/576	67/12653	0.364201	0.364201	0.679839	4	1.31146	spartin/tkv/cv-2/MAN1
GO:0031399	regulation of protein modification process	10/576	190/12653	0.364986	0.364986	0.679839	10	1.15616	Son/CG6345/CG7044/SNF4Agamma/Rabex-5/CycJ/park/Rack1/Cand1/Sin1
GO:0035069	larval midgut histolysis	2/576	28/12653	0.366511	0.366511	0.679839	2	1.56907	Ubi-p63E/hid
GO:0040018	positive regulation of multicellular organism growth	2/576	28/12653	0.366511	0.366511	0.679839	2	1.56907	Orct2/sNPF-R
GO:0044703	multi-organism reproductive process	2/576	28/12653	0.366511	0.366511	0.679839	2	1.56907	lectin-46Cb/lectin-46Ca
GO:0051294	establishment of spindle orientation	2/576	28/12653	0.366511	0.366511	0.679839	2	1.56907	Arl2/CG6664
GO:0072524	pyridine-containing compound metabolic process	2/576	28/12653	0.366511	0.366511	0.679839	2	1.56907	Adh/NADK
GO:0097194	execution phase of apoptosis	2/576	28/12653	0.366511	0.366511	0.679839	2	1.56907	Drep4/CG17019
GO:0019827	stem cell population maintenance	6/576	108/12653	0.368907	0.368907	0.679839	6	1.22039	Son/foxo/fng/mael/tkv/Treh
GO:0098727	maintenance of cell number	6/576	108/12653	0.368907	0.368907	0.679839	6	1.22039	Son/foxo/fng/mael/tkv/Treh
GO:0030431	sleep	5/576	88/12653	0.372301	0.372301	0.679839	5	1.24813	Trh/rogdi/CG31676/CG14401/VGAT
GO:0031123	RNA 3'-end processing	5/576	88/12653	0.372301	0.372301	0.679839	5	1.24813	Rbp1/Rrp6/IntS14/RpS21/Rrp45
GO:0000447	endonucleolytic cleavage in ITS1 to separate SSU-rRNA from 5.8S rRNA and LSU-rRNA from tricistronic rRNA transcript (SSU-rRNA, 5.8S rRNA, LSU-rRNA)	1/576	10/12653	0.372546	0.372546	0.679839	1	2.1967	RpS21
GO:0001764	neuron migration	1/576	10/12653	0.372546	0.372546	0.679839	1	2.1967	stl
GO:0005984	disaccharide metabolic process	1/576	10/12653	0.372546	0.372546	0.679839	1	2.1967	Treh
GO:0006353	DNA-templated transcription termination	1/576	10/12653	0.372546	0.372546	0.679839	1	2.1967	lds
GO:0006356	regulation of transcription by RNA polymerase I	1/576	10/12653	0.372546	0.372546	0.679839	1	2.1967	CG3071
GO:0006509	membrane protein ectodomain proteolysis	1/576	10/12653	0.372546	0.372546	0.679839	1	2.1967	Timp
GO:0007130	synaptonemal complex assembly	1/576	10/12653	0.372546	0.372546	0.679839	1	2.1967	Fbxo42
GO:0007588	excretion	1/576	10/12653	0.372546	0.372546	0.679839	1	2.1967	Mdr50
GO:0008272	sulfate transport	1/576	10/12653	0.372546	0.372546	0.679839	1	2.1967	Dic1
GO:0008334	histone mRNA metabolic process	1/576	10/12653	0.372546	0.372546	0.679839	1	2.1967	Rrp6
GO:0009218	pyrimidine ribonucleotide metabolic process	1/576	10/12653	0.372546	0.372546	0.679839	1	2.1967	Cmpk
GO:0009220	pyrimidine ribonucleotide biosynthetic process	1/576	10/12653	0.372546	0.372546	0.679839	1	2.1967	Cmpk
GO:0015744	succinate transport	1/576	10/12653	0.372546	0.372546	0.679839	1	2.1967	Dic1
GO:0015872	dopamine transport	1/576	10/12653	0.372546	0.372546	0.679839	1	2.1967	Vmat
GO:0018216	peptidyl-arginine methylation	1/576	10/12653	0.372546	0.372546	0.679839	1	2.1967	Art4
GO:0018992	germ-line sex determination	1/576	10/12653	0.372546	0.372546	0.679839	1	2.1967	NSD
GO:0019233	sensory perception of pain	1/576	10/12653	0.372546	0.372546	0.679839	1	2.1967	egr
GO:0030730	sequestering of triglyceride	1/576	10/12653	0.372546	0.372546	0.679839	1	2.1967	SNF4Agamma
GO:0031000	response to caffeine	1/576	10/12653	0.372546	0.372546	0.679839	1	2.1967	Cyp6a2
GO:0031126	sno(s)RNA 3'-end processing	1/576	10/12653	0.372546	0.372546	0.679839	1	2.1967	Rrp6
GO:0031629	synaptic vesicle fusion to presynaptic active zone membrane	1/576	10/12653	0.372546	0.372546	0.679839	1	2.1967	comt
GO:0035094	response to nicotine	1/576	10/12653	0.372546	0.372546	0.679839	1	2.1967	CG8745
GO:0035736	cell proliferation involved in compound eye morphogenesis	1/576	10/12653	0.372546	0.372546	0.679839	1	2.1967	tsh
GO:0036296	response to increased oxygen levels	1/576	10/12653	0.372546	0.372546	0.679839	1	2.1967	Gyc89Db
GO:0042407	cristae formation	1/576	10/12653	0.372546	0.372546	0.679839	1	2.1967	Mic26-27
GO:0042744	hydrogen peroxide catabolic process	1/576	10/12653	0.372546	0.372546	0.679839	1	2.1967	Jafrac2
GO:0043113	receptor clustering	1/576	10/12653	0.372546	0.372546	0.679839	1	2.1967	ICA69
GO:0046887	positive regulation of hormone secretion	1/576	10/12653	0.372546	0.372546	0.679839	1	2.1967	JhI-21
GO:0050792	regulation of viral process	1/576	10/12653	0.372546	0.372546	0.679839	1	2.1967	AGO2
GO:0050962	detection of light stimulus involved in sensory perception	1/576	10/12653	0.372546	0.372546	0.679839	1	2.1967	Trpgamma
GO:0051937	catecholamine transport	1/576	10/12653	0.372546	0.372546	0.679839	1	2.1967	Vmat
GO:0060571	morphogenesis of an epithelial fold	1/576	10/12653	0.372546	0.372546	0.679839	1	2.1967	Kr
GO:0060964	regulation of miRNA-mediated gene silencing	1/576	10/12653	0.372546	0.372546	0.679839	1	2.1967	mael
GO:0070988	demethylation	1/576	10/12653	0.372546	0.372546	0.679839	1	2.1967	CG4036
GO:0071481	cellular response to X-ray	1/576	10/12653	0.372546	0.372546	0.679839	1	2.1967	hid
GO:0090158	endoplasmic reticulum membrane organization	1/576	10/12653	0.372546	0.372546	0.679839	1	2.1967	CG16865
GO:0097150	neuronal stem cell population maintenance	1/576	10/12653	0.372546	0.372546	0.679839	1	2.1967	Treh
GO:0098586	cellular response to virus	1/576	10/12653	0.372546	0.372546	0.679839	1	2.1967	AGO2
GO:0099500	vesicle fusion to plasma membrane	1/576	10/12653	0.372546	0.372546	0.679839	1	2.1967	comt
GO:1903900	regulation of viral life cycle	1/576	10/12653	0.372546	0.372546	0.679839	1	2.1967	AGO2
GO:0008355	olfactory learning	3/576	48/12653	0.374486	0.374486	0.680476	3	1.37294	Syn/SLC22A/spi
GO:0061077	chaperone-mediated protein folding	3/576	48/12653	0.374486	0.374486	0.680476	3	1.37294	Hsc70-2/CG7182/CG11267
GO:0090501	RNA phosphodiester bond hydrolysis	3/576	48/12653	0.374486	0.374486	0.680476	3	1.37294	Rrp6/RpS21/Rrp45
GO:1900076	regulation of cellular response to insulin stimulus	3/576	48/12653	0.374486	0.374486	0.680476	3	1.37294	foxo/Mkrn1/Sin1
GO:0009199	ribonucleoside triphosphate metabolic process	4/576	68/12653	0.37466	0.37466	0.680476	4	1.29218	Ak1/ATPsyndelta/Gapdh2/Pgi
GO:0045055	regulated exocytosis	4/576	68/12653	0.37466	0.37466	0.680476	4	1.29218	Syn/Fife/comt/Syngr
GO:0051648	vesicle localization	4/576	68/12653	0.37466	0.37466	0.680476	4	1.29218	Fife/Golgin104/Rab27/Syngr
GO:0007041	lysosomal transport	2/576	29/12653	0.383025	0.383025	0.693336	2	1.51497	comm/comt
GO:0007638	mechanosensory behavior	2/576	29/12653	0.383025	0.383025	0.693336	2	1.51497	nan/nompC
GO:0030514	negative regulation of BMP signaling pathway	2/576	29/12653	0.383025	0.383025	0.693336	2	1.51497	spartin/MAN1
GO:0031396	regulation of protein ubiquitination	2/576	29/12653	0.383025	0.383025	0.693336	2	1.51497	Rabex-5/Rack1
GO:0051346	negative regulation of hydrolase activity	2/576	29/12653	0.383025	0.383025	0.693336	2	1.51497	Timp/CG17019
GO:0051640	organelle localization	12/576	235/12653	0.383445	0.383445	0.693631	12	1.12172	Arl2/Fife/Blos2/CG10681/AGO2/Golgin104/CG6664/mael/Rab27/Nmd3/Syngr/CG7744
GO:0016052	carbohydrate catabolic process	4/576	69/12653	0.385103	0.385103	0.694887	4	1.27345	Sodh-2/Gapdh2/Pgi/Treh
GO:0090305	nucleic acid phosphodiester bond hydrolysis	4/576	69/12653	0.385103	0.385103	0.694887	4	1.27345	Rrp6/CG6171/RpS21/Rrp45
GO:0016236	macroautophagy	6/576	110/12653	0.385325	0.385325	0.694887	6	1.1982	foxo/EndoA/Blos2/hid/park/Rack1
GO:0016579	protein deubiquitination	3/576	49/12653	0.386991	0.386991	0.694887	3	1.34492	CG2224/CG7857/Rack1
GO:0048732	gland development	10/576	194/12653	0.38962	0.38962	0.694887	10	1.13232	foxo/Dronc/trn/caps/hid/RpS21/tkv/CG4036/tsh/unc-5
GO:0008045	motor neuron axon guidance	4/576	70/12653	0.395526	0.395526	0.694887	4	1.25526	trn/caps/beat-Ib/unc-5
GO:0050769	positive regulation of neurogenesis	4/576	70/12653	0.395526	0.395526	0.694887	4	1.25526	RIOK2/E(spl)m3-HLH/RIOK1/spi
GO:0008340	determination of adult lifespan	9/576	174/12653	0.396011	0.396011	0.694887	9	1.13622	Mrp4/Lkb1/foxo/Naam/PGRP-LF/Dronc/ND-SGDH/NLaz/CG10383
GO:0006081	cellular aldehyde metabolic process	2/576	30/12653	0.399351	0.399351	0.694887	2	1.46447	CrzR/Adh
GO:0031334	positive regulation of protein-containing complex assembly	2/576	30/12653	0.399351	0.399351	0.694887	2	1.46447	Whamy/Rack1
GO:1900073	regulation of neuromuscular synaptic transmission	2/576	30/12653	0.399351	0.399351	0.694887	2	1.46447	comt/egr
GO:0030148	sphingolipid biosynthetic process	3/576	50/12653	0.399436	0.399436	0.694887	3	1.31802	Elo68alpha/ORMDL/alpha4GT1
GO:0035215	genital disc development	3/576	50/12653	0.399436	0.399436	0.694887	3	1.31802	tkv/spi/ptc
GO:0042255	ribosome assembly	3/576	50/12653	0.399436	0.399436	0.694887	3	1.31802	RpS27/Nle/RpL5
GO:0051051	negative regulation of transport	3/576	50/12653	0.399436	0.399436	0.694887	3	1.31802	AP-1mu/CG15537/Wnk
GO:0060491	regulation of cell projection assembly	3/576	50/12653	0.399436	0.399436	0.694887	3	1.31802	Galphaf/C1GalTA/CG15456
GO:0120032	regulation of plasma membrane bounded cell projection assembly	3/576	50/12653	0.399436	0.399436	0.694887	3	1.31802	Galphaf/C1GalTA/CG15456
GO:1902074	response to salt	3/576	50/12653	0.399436	0.399436	0.694887	3	1.31802	TotA/nan/ine
GO:0051168	nuclear export	5/576	91/12653	0.399684	0.399684	0.694887	5	1.20698	Nup93-2/Clbn/Nmd3/Gle1/Dbp80
GO:0002082	regulation of oxidative phosphorylation	1/576	11/12653	0.401132	0.401132	0.694887	1	1.997	COX7AL
GO:0006298	mismatch repair	1/576	11/12653	0.401132	0.401132	0.694887	1	1.997	PCNA2
GO:0006607	NLS-bearing protein import into nucleus	1/576	11/12653	0.401132	0.401132	0.694887	1	1.997	Rcc1
GO:0006625	protein targeting to peroxisome	1/576	11/12653	0.401132	0.401132	0.694887	1	1.997	Pex5
GO:0006760	folic acid-containing compound metabolic process	1/576	11/12653	0.401132	0.401132	0.694887	1	1.997	Dhfr
GO:0007096	regulation of exit from mitosis	1/576	11/12653	0.401132	0.401132	0.694887	1	1.997	cdc14
GO:0007113	endomitotic cell cycle	1/576	11/12653	0.401132	0.401132	0.694887	1	1.997	Skp2
GO:0007301	female germline ring canal formation	1/576	11/12653	0.401132	0.401132	0.694887	1	1.997	Hsp60C
GO:0007380	specification of segmental identity, head	1/576	11/12653	0.401132	0.401132	0.694887	1	1.997	tsh
GO:0007509	mesoderm migration involved in gastrulation	1/576	11/12653	0.401132	0.401132	0.694887	1	1.997	byn
GO:0008090	retrograde axonal transport	1/576	11/12653	0.401132	0.401132	0.694887	1	1.997	DCTN5-p25
GO:0010469	regulation of signaling receptor activity	1/576	11/12653	0.401132	0.401132	0.694887	1	1.997	CG15537
GO:0010676	positive regulation of cellular carbohydrate metabolic process	1/576	11/12653	0.401132	0.401132	0.694887	1	1.997	Rack1
GO:0010888	negative regulation of lipid storage	1/576	11/12653	0.401132	0.401132	0.694887	1	1.997	foxo
GO:0010907	positive regulation of glucose metabolic process	1/576	11/12653	0.401132	0.401132	0.694887	1	1.997	Rack1
GO:0015908	fatty acid transport	1/576	11/12653	0.401132	0.401132	0.694887	1	1.997	CG3009
GO:0016267	O-glycan processing, core 1	1/576	11/12653	0.401132	0.401132	0.694887	1	1.997	C1GalTA
GO:0018195	peptidyl-arginine modification	1/576	11/12653	0.401132	0.401132	0.694887	1	1.997	Art4
GO:0032387	negative regulation of intracellular transport	1/576	11/12653	0.401132	0.401132	0.694887	1	1.997	AP-1mu
GO:0034067	protein localization to Golgi apparatus	1/576	11/12653	0.401132	0.401132	0.694887	1	1.997	Sys1
GO:0034446	substrate adhesion-dependent cell spreading	1/576	11/12653	0.401132	0.401132	0.694887	1	1.997	Tig
GO:0043144	sno(s)RNA processing	1/576	11/12653	0.401132	0.401132	0.694887	1	1.997	Rrp6
GO:0043652	engulfment of apoptotic cell	1/576	11/12653	0.401132	0.401132	0.694887	1	1.997	egr
GO:0046331	lateral inhibition	1/576	11/12653	0.401132	0.401132	0.694887	1	1.997	amx
GO:0046427	positive regulation of receptor signaling pathway via JAK-STAT	1/576	11/12653	0.401132	0.401132	0.694887	1	1.997	Jafrac2
GO:0046664	dorsal closure, amnioserosa morphology change	1/576	11/12653	0.401132	0.401132	0.694887	1	1.997	tkv
GO:0050848	regulation of calcium-mediated signaling	1/576	11/12653	0.401132	0.401132	0.694887	1	1.997	Ir92a
GO:0051341	regulation of oxidoreductase activity	1/576	11/12653	0.401132	0.401132	0.694887	1	1.997	ECSIT
GO:0051663	oocyte nucleus localization involved in oocyte dorsal/ventral axis specification	1/576	11/12653	0.401132	0.401132	0.694887	1	1.997	mael
GO:0061331	epithelial cell proliferation involved in Malpighian tubule morphogenesis	1/576	11/12653	0.401132	0.401132	0.694887	1	1.997	spi
GO:0070816	phosphorylation of RNA polymerase II C-terminal domain	1/576	11/12653	0.401132	0.401132	0.694887	1	1.997	mrn
GO:0070875	positive regulation of glycogen metabolic process	1/576	11/12653	0.401132	0.401132	0.694887	1	1.997	Rack1
GO:0070936	protein K48-linked ubiquitination	1/576	11/12653	0.401132	0.401132	0.694887	1	1.997	CG17019
GO:0071875	adrenergic receptor signaling pathway	1/576	11/12653	0.401132	0.401132	0.694887	1	1.997	Octbeta3R
GO:0071880	adenylate cyclase-activating adrenergic receptor signaling pathway	1/576	11/12653	0.401132	0.401132	0.694887	1	1.997	Octbeta3R
GO:0072525	pyridine-containing compound biosynthetic process	1/576	11/12653	0.401132	0.401132	0.694887	1	1.997	NADK
GO:0072662	protein localization to peroxisome	1/576	11/12653	0.401132	0.401132	0.694887	1	1.997	Pex5
GO:0072663	establishment of protein localization to peroxisome	1/576	11/12653	0.401132	0.401132	0.694887	1	1.997	Pex5
GO:0090254	cell elongation involved in imaginal disc-derived wing morphogenesis	1/576	11/12653	0.401132	0.401132	0.694887	1	1.997	tkv
GO:0090328	regulation of olfactory learning	1/576	11/12653	0.401132	0.401132	0.694887	1	1.997	SLC22A
GO:0099054	presynapse assembly	1/576	11/12653	0.401132	0.401132	0.694887	1	1.997	Fife
GO:1900074	negative regulation of neuromuscular synaptic transmission	1/576	11/12653	0.401132	0.401132	0.694887	1	1.997	egr
GO:1904894	positive regulation of receptor signaling pathway via STAT	1/576	11/12653	0.401132	0.401132	0.694887	1	1.997	Jafrac2
GO:1905953	negative regulation of lipid localization	1/576	11/12653	0.401132	0.401132	0.694887	1	1.997	foxo
GO:2000252	negative regulation of feeding behavior	1/576	11/12653	0.401132	0.401132	0.694887	1	1.997	Lkr
GO:2000737	negative regulation of stem cell differentiation	1/576	11/12653	0.401132	0.401132	0.694887	1	1.997	C1GalTA
GO:2001013	epithelial cell proliferation involved in renal tubule morphogenesis	1/576	11/12653	0.401132	0.401132	0.694887	1	1.997	spi
GO:0046903	secretion	12/576	239/12653	0.405849	0.405849	0.700931	12	1.10295	Arl2/Syn/Tango9/CG15537/Fife/rogdi/JhI-21/Tango6/Rab27/CG3009/comt/Syngr
GO:0006633	fatty acid biosynthetic process	4/576	71/12653	0.40592	0.40592	0.700931	4	1.23758	Elo68alpha/AcCoAS/Acsf2/ACC
GO:0007605	sensory perception of sound	4/576	71/12653	0.40592	0.40592	0.700931	4	1.23758	nan/nompC/salm/Sans
GO:0030258	lipid modification	4/576	71/12653	0.40592	0.40592	0.700931	4	1.23758	CG11425/wun/wun2/wal
GO:0036293	response to decreased oxygen levels	4/576	71/12653	0.40592	0.40592	0.700931	4	1.23758	Mrp4/glob1/Gyc89Da/Gyc89Db
GO:0051726	regulation of cell cycle	15/576	303/12653	0.406806	0.406806	0.702012	15	1.08748	Skp2/Son/CG6345/PR-Set7/Caf1-55/SNF4Agamma/Mfap1/CycJ/Rcc1/CG10738/CG5181/cdc14/Aven/ptc/Fbxo42
GO:0007219	Notch signaling pathway	5/576	92/12653	0.40879	0.40879	0.703637	5	1.19386	Tsp86D/fng/Nle/amx/Fkbp14
GO:0042048	olfactory behavior	5/576	92/12653	0.40879	0.40879	0.703637	5	1.19386	NPFR/Syn/NPF/SLC22A/spi
GO:0042176	regulation of protein catabolic process	5/576	92/12653	0.40879	0.40879	0.703637	5	1.19386	Ubc6/Timp/pic/park/Fbw5
GO:0048640	negative regulation of developmental growth	5/576	92/12653	0.40879	0.40879	0.703637	5	1.19386	spartin/foxo/Rabex-5/CG10508/egr
GO:0051962	positive regulation of nervous system development	6/576	113/12653	0.409945	0.409945	0.705175	6	1.16639	RIOK2/E(spl)m3-HLH/RIOK1/tkv/spi/Sin1
GO:0009612	response to mechanical stimulus	3/576	51/12653	0.41181	0.41181	0.706582	3	1.29218	TotA/nan/nompC
GO:0010563	negative regulation of phosphorus metabolic process	3/576	51/12653	0.41181	0.41181	0.706582	3	1.29218	CG6345/park/Rack1
GO:0045936	negative regulation of phosphate metabolic process	3/576	51/12653	0.41181	0.41181	0.706582	3	1.29218	CG6345/park/Rack1
GO:0046626	regulation of insulin receptor signaling pathway	3/576	51/12653	0.41181	0.41181	0.706582	3	1.29218	foxo/Mkrn1/Sin1
GO:0032879	regulation of localization	22/576	454/12653	0.412175	0.412175	0.706759	22	1.06448	spartin/elm/AP-1mu/Tango9/foxo/Irk2/CG15537/Fife/Rcc1/comm/Grasp65/ICA69/Wnk/mael/JhI-21/ZnT35C/CG17597/CG31676/CG14401/Rab27/Syngr/ReepB
GO:0000422	autophagy of mitochondrion	2/576	31/12653	0.415472	0.415472	0.708809	2	1.41723	Ubc6/park
GO:0006821	chloride transport	2/576	31/12653	0.415472	0.415472	0.708809	2	1.41723	ort/CG12344
GO:0015718	monocarboxylic acid transport	2/576	31/12653	0.415472	0.415472	0.708809	2	1.41723	CG3009/CG14196
GO:0044275	cellular carbohydrate catabolic process	2/576	31/12653	0.415472	0.415472	0.708809	2	1.41723	Sodh-2/Treh
GO:0061726	mitochondrion disassembly	2/576	31/12653	0.415472	0.415472	0.708809	2	1.41723	Ubc6/park
GO:0070286	axonemal dynein complex assembly	2/576	31/12653	0.415472	0.415472	0.708809	2	1.41723	dtr/l(2)41Ab
GO:0072527	pyrimidine-containing compound metabolic process	2/576	31/12653	0.415472	0.415472	0.708809	2	1.41723	Cmpk/Ak1
GO:0090101	negative regulation of transmembrane receptor protein serine/threonine kinase signaling pathway	2/576	31/12653	0.415472	0.415472	0.708809	2	1.41723	spartin/MAN1
GO:0006816	calcium ion transport	4/576	72/12653	0.416279	0.416279	0.709737	4	1.22039	CG1090/nan/nompC/Trpgamma
GO:0009266	response to temperature stimulus	7/576	135/12653	0.417676	0.417676	0.711669	7	1.13903	Syn/ort/TotA/loco/Jafrac2/ple/Ddc
GO:0009314	response to radiation	10/576	199/12653	0.420541	0.420541	0.715518	10	1.10387	Syn/Timp/TotA/mrn/hid/CG5181/Trpgamma/Tsp42Ej/Sod3/VGAT
GO:0006874	intracellular calcium ion homeostasis	3/576	52/12653	0.424103	0.424103	0.715518	3	1.26733	CG1090/Trpgamma/Cbp53E
GO:0010632	regulation of epithelial cell migration	3/576	52/12653	0.424103	0.424103	0.715518	3	1.26733	ple/spi/ptc
GO:0042327	positive regulation of phosphorylation	4/576	73/12653	0.426597	0.426597	0.715518	4	1.20367	CG7044/Rack1/Ret/Sin1
GO:0045732	positive regulation of protein catabolic process	4/576	73/12653	0.426597	0.426597	0.715518	4	1.20367	Ubc6/pic/park/Fbw5
GO:0007306	egg chorion assembly	5/576	94/12653	0.42694	0.42694	0.715518	5	1.16846	hd/pic/Caf1-55/lama/mael
GO:0043473	pigmentation	5/576	94/12653	0.42694	0.42694	0.715518	5	1.16846	e/ple/park/Ddc/w
GO:0000291	nuclear-transcribed mRNA catabolic process, exonucleolytic	1/576	12/12653	0.428418	0.428418	0.715518	1	1.83058	Rrp45
GO:0006171	cAMP biosynthetic process	1/576	12/12653	0.428418	0.428418	0.715518	1	1.83058	ACXC
GO:0006697	ecdysone biosynthetic process	1/576	12/12653	0.428418	0.428418	0.715518	1	1.83058	spok
GO:0006767	water-soluble vitamin metabolic process	1/576	12/12653	0.428418	0.428418	0.715518	1	1.83058	Dhfr
GO:0006801	superoxide metabolic process	1/576	12/12653	0.428418	0.428418	0.715518	1	1.83058	Sod3
GO:0006999	nuclear pore organization	1/576	12/12653	0.428418	0.428418	0.715518	1	1.83058	Nup93-2
GO:0008366	axon ensheathment	1/576	12/12653	0.428418	0.428418	0.715518	1	1.83058	loco
GO:0008585	female gonad development	1/576	12/12653	0.428418	0.428418	0.715518	1	1.83058	bab2
GO:0009127	purine nucleoside monophosphate biosynthetic process	1/576	12/12653	0.428418	0.428418	0.715518	1	1.83058	Aprt
GO:0009168	purine ribonucleoside monophosphate biosynthetic process	1/576	12/12653	0.428418	0.428418	0.715518	1	1.83058	Aprt
GO:0030336	negative regulation of cell migration	1/576	12/12653	0.428418	0.428418	0.715518	1	1.83058	stl
GO:0030713	follicle cell of egg chamber stalk formation	1/576	12/12653	0.428418	0.428418	0.715518	1	1.83058	stl
GO:0032483	regulation of Rab protein signal transduction	1/576	12/12653	0.428418	0.428418	0.715518	1	1.83058	Rabex-5
GO:0035335	peptidyl-tyrosine dephosphorylation	1/576	12/12653	0.428418	0.428418	0.715518	1	1.83058	cdc14
GO:0036466	synaptic vesicle recycling via endosome	1/576	12/12653	0.428418	0.428418	0.715518	1	1.83058	EndoA
GO:0040036	regulation of fibroblast growth factor receptor signaling pathway	1/576	12/12653	0.428418	0.428418	0.715518	1	1.83058	rau
GO:0042177	negative regulation of protein catabolic process	1/576	12/12653	0.428418	0.428418	0.715518	1	1.83058	Timp
GO:0042559	pteridine-containing compound biosynthetic process	1/576	12/12653	0.428418	0.428418	0.715518	1	1.83058	Dhfr
GO:0043153	entrainment of circadian clock by photoperiod	1/576	12/12653	0.428418	0.428418	0.715518	1	1.83058	hid
GO:0045168	cell-cell signaling involved in cell fate commitment	1/576	12/12653	0.428418	0.428418	0.715518	1	1.83058	amx
GO:0046545	development of primary female sexual characteristics	1/576	12/12653	0.428418	0.428418	0.715518	1	1.83058	bab2
GO:0061327	anterior Malpighian tubule development	1/576	12/12653	0.428418	0.428418	0.715518	1	1.83058	tkv
GO:0097553	calcium ion transmembrane import into cytosol	1/576	12/12653	0.428418	0.428418	0.715518	1	1.83058	nan
GO:1903715	regulation of aerobic respiration	1/576	12/12653	0.428418	0.428418	0.715518	1	1.83058	COX7AL
GO:2000146	negative regulation of cell motility	1/576	12/12653	0.428418	0.428418	0.715518	1	1.83058	stl
GO:0046716	muscle cell cellular homeostasis	2/576	32/12653	0.431372	0.431372	0.718673	2	1.37294	Rack1/Fkbp14
GO:0072499	photoreceptor cell axon guidance	2/576	32/12653	0.431372	0.431372	0.718673	2	1.37294	caps/Tig
GO:0098656	monoatomic anion transmembrane transport	2/576	32/12653	0.431372	0.431372	0.718673	2	1.37294	ort/CG12344
GO:1903034	regulation of response to wounding	2/576	32/12653	0.431372	0.431372	0.718673	2	1.37294	foxo/Cbp53E
GO:0043632	modification-dependent macromolecule catabolic process	17/576	351/12653	0.431734	0.431734	0.718832	17	1.06393	Skp2/CG31528/Ubc6/Rpt3R/pic/Rrp6/Clbn/Ubi-p63E/CG9951/park/CG12795/RpL40/Fbw5/Rrp45/CG17019/Fbxo42/gol
GO:0006913	nucleocytoplasmic transport	7/576	137/12653	0.43268	0.43268	0.719076	7	1.1224	CG10286/Nup93-2/Clbn/Rcc1/Nmd3/Gle1/Dbp80
GO:0051169	nuclear transport	7/576	137/12653	0.43268	0.43268	0.719076	7	1.1224	CG10286/Nup93-2/Clbn/Rcc1/Nmd3/Gle1/Dbp80
GO:0055082	intracellular chemical homeostasis	7/576	137/12653	0.43268	0.43268	0.719076	7	1.1224	CG1090/Zip99C/Fer1HCH/ORMDL/ZnT35C/Trpgamma/Cbp53E
GO:0048870	cell motility	19/576	395/12653	0.435861	0.435861	0.723133	19	1.05664	Whamy/stumps/Hmgcr/ple/byn/trn/caps/shd/CG10508/tkv/spi/Tre1/orion/ptc/wun/wun2/egr/unc-5/stl
GO:0019216	regulation of lipid metabolic process	3/576	53/12653	0.436307	0.436307	0.723133	3	1.24342	elm/Lkb1/foxo
GO:0048645	animal organ formation	3/576	53/12653	0.436307	0.436307	0.723133	3	1.24342	tkv/tsh/unc-5
GO:0048859	formation of anatomical boundary	3/576	53/12653	0.436307	0.436307	0.723133	3	1.24342	tkv/tsh/unc-5
GO:0032940	secretion by cell	11/576	223/12653	0.43646	0.43646	0.723133	11	1.08357	Arl2/Syn/Tango9/CG15537/Fife/rogdi/JhI-21/Tango6/Rab27/comt/Syngr
GO:0072330	monocarboxylic acid biosynthetic process	4/576	74/12653	0.436868	0.436868	0.723364	4	1.18741	Elo68alpha/AcCoAS/Acsf2/ACC
GO:0006457	protein folding	7/576	138/12653	0.440163	0.440163	0.727928	7	1.11427	Arl2/Hsc70-2/CG7182/CG11267/Hsp60C/TrxT/Roe1
GO:0050767	regulation of neurogenesis	7/576	138/12653	0.440163	0.440163	0.727928	7	1.11427	RIOK2/E(spl)m3-HLH/Rcc1/RIOK1/Sidpn/spi/Kr
GO:0060284	regulation of cell development	9/576	181/12653	0.441821	0.441821	0.728338	9	1.09228	RIOK2/E(spl)m3-HLH/Rcc1/RIOK1/Mkrn1/Sidpn/spi/orion/Kr
GO:0045595	regulation of cell differentiation	14/576	289/12653	0.444635	0.444635	0.728338	14	1.06415	RIOK2/E(spl)m3-HLH/bab2/Rcc1/RIOK1/Mkrn1/tkv/C1GalTA/salm/Sidpn/spi/orion/Vmat/Kr
GO:0008033	tRNA processing	5/576	96/12653	0.44498	0.44498	0.728338	5	1.14412	CG18048/CG6345/Pus1/CG18528/CG10463
GO:0008049	male courtship behavior	5/576	96/12653	0.44498	0.44498	0.728338	5	1.14412	FoxP/Syn/NPF/ple/w
GO:0006383	transcription by RNA polymerase III	2/576	33/12653	0.447039	0.447039	0.728338	2	1.33133	Pbp45/CG42588
GO:0007277	pole cell development	2/576	33/12653	0.447039	0.447039	0.728338	2	1.33133	AGO2/wun2
GO:0007300	ovarian nurse cell to oocyte transport	2/576	33/12653	0.447039	0.447039	0.728338	2	1.33133	loco/Hsp60C
GO:0016325	oocyte microtubule cytoskeleton organization	2/576	33/12653	0.447039	0.447039	0.728338	2	1.33133	Lkb1/mael
GO:0031589	cell-substrate adhesion	2/576	33/12653	0.447039	0.447039	0.728338	2	1.33133	Tig/Ret
GO:2000736	regulation of stem cell differentiation	2/576	33/12653	0.447039	0.447039	0.728338	2	1.33133	bab2/C1GalTA
GO:0005996	monosaccharide metabolic process	4/576	75/12653	0.447086	0.447086	0.728338	4	1.17157	G6P/Rack1/Gapdh2/Pgi
GO:0045475	locomotor rhythm	4/576	75/12653	0.447086	0.447086	0.728338	4	1.17157	foxo/NPF/e/park
GO:1901606	alpha-amino acid catabolic process	3/576	54/12653	0.448413	0.448413	0.728338	3	1.22039	ppl/CG7860/GLS
GO:0001522	pseudouridine synthesis	1/576	13/12653	0.454463	0.454463	0.728338	1	1.68977	Pus1
GO:0006220	pyrimidine nucleotide metabolic process	1/576	13/12653	0.454463	0.454463	0.728338	1	1.68977	Cmpk
GO:0006221	pyrimidine nucleotide biosynthetic process	1/576	13/12653	0.454463	0.454463	0.728338	1	1.68977	Cmpk
GO:0006739	NADP metabolic process	1/576	13/12653	0.454463	0.454463	0.728338	1	1.68977	NADK
GO:0006919	activation of cysteine-type endopeptidase activity involved in apoptotic process	1/576	13/12653	0.454463	0.454463	0.728338	1	1.68977	Dronc
GO:0007272	ensheathment of neurons	1/576	13/12653	0.454463	0.454463	0.728338	1	1.68977	loco
GO:0007488	histoblast morphogenesis	1/576	13/12653	0.454463	0.454463	0.728338	1	1.68977	tkv
GO:0007615	anesthesia-resistant memory	1/576	13/12653	0.454463	0.454463	0.728338	1	1.68977	Ddc
GO:0009047	dosage compensation by hyperactivation of X chromosome	1/576	13/12653	0.454463	0.454463	0.728338	1	1.68977	AGO2
GO:0009163	nucleoside biosynthetic process	1/576	13/12653	0.454463	0.454463	0.728338	1	1.68977	Adgf-D
GO:0009225	nucleotide-sugar metabolic process	1/576	13/12653	0.454463	0.454463	0.728338	1	1.68977	FucT6
GO:0009648	photoperiodism	1/576	13/12653	0.454463	0.454463	0.728338	1	1.68977	hid
GO:0010165	response to X-ray	1/576	13/12653	0.454463	0.454463	0.728338	1	1.68977	hid
GO:0010458	exit from mitosis	1/576	13/12653	0.454463	0.454463	0.728338	1	1.68977	cdc14
GO:0014074	response to purine-containing compound	1/576	13/12653	0.454463	0.454463	0.728338	1	1.68977	Cyp6a2
GO:0015919	peroxisomal membrane transport	1/576	13/12653	0.454463	0.454463	0.728338	1	1.68977	Pex5
GO:0016074	sno(s)RNA metabolic process	1/576	13/12653	0.454463	0.454463	0.728338	1	1.68977	Rrp6
GO:0018094	protein polyglycylation	1/576	13/12653	0.454463	0.454463	0.728338	1	1.68977	TTLL5
GO:0030422	siRNA processing	1/576	13/12653	0.454463	0.454463	0.728338	1	1.68977	AGO2
GO:0033619	membrane protein proteolysis	1/576	13/12653	0.454463	0.454463	0.728338	1	1.68977	Timp
GO:0034404	nucleobase-containing small molecule biosynthetic process	1/576	13/12653	0.454463	0.454463	0.728338	1	1.68977	Adgf-D
GO:0035153	epithelial cell type specification, open tracheal system	1/576	13/12653	0.454463	0.454463	0.728338	1	1.68977	salm
GO:0035309	wing and notum subfield formation	1/576	13/12653	0.454463	0.454463	0.728338	1	1.68977	salm
GO:0040034	regulation of development, heterochronic	1/576	13/12653	0.454463	0.454463	0.728338	1	1.68977	Kr
GO:0042451	purine nucleoside biosynthetic process	1/576	13/12653	0.454463	0.454463	0.728338	1	1.68977	Adgf-D
GO:0042455	ribonucleoside biosynthetic process	1/576	13/12653	0.454463	0.454463	0.728338	1	1.68977	Adgf-D
GO:0043574	peroxisomal transport	1/576	13/12653	0.454463	0.454463	0.728338	1	1.68977	Pex5
GO:0044719	regulation of imaginal disc-derived wing size	1/576	13/12653	0.454463	0.454463	0.728338	1	1.68977	Grasp65
GO:0045116	protein neddylation	1/576	13/12653	0.454463	0.454463	0.728338	1	1.68977	Cand1
GO:0045913	positive regulation of carbohydrate metabolic process	1/576	13/12653	0.454463	0.454463	0.728338	1	1.68977	Rack1
GO:0046129	purine ribonucleoside biosynthetic process	1/576	13/12653	0.454463	0.454463	0.728338	1	1.68977	Adgf-D
GO:0050673	epithelial cell proliferation	1/576	13/12653	0.454463	0.454463	0.728338	1	1.68977	spi
GO:0071230	cellular response to amino acid stimulus	1/576	13/12653	0.454463	0.454463	0.728338	1	1.68977	JhI-21
GO:0071480	cellular response to gamma radiation	1/576	13/12653	0.454463	0.454463	0.728338	1	1.68977	hid
GO:0090140	regulation of mitochondrial fission	1/576	13/12653	0.454463	0.454463	0.728338	1	1.68977	park
GO:1901659	glycosyl compound biosynthetic process	1/576	13/12653	0.454463	0.454463	0.728338	1	1.68977	Adgf-D
GO:1903317	regulation of protein maturation	1/576	13/12653	0.454463	0.454463	0.728338	1	1.68977	Spn88Ea
GO:1904748	regulation of apoptotic process involved in development	1/576	13/12653	0.454463	0.454463	0.728338	1	1.68977	hid
GO:0000375	RNA splicing, via transesterification reactions	14/576	291/12653	0.454984	0.454984	0.728338	14	1.05683	noi/CG10445/CG9667/Sf3b5/Son/Rbp1/CG5641/Mfap1/Gem3/snRNA:U12/U4-U6-60K/Dim1/salm/CG16865
GO:0000377	RNA splicing, via transesterification reactions with bulged adenosine as nucleophile	14/576	291/12653	0.454984	0.454984	0.728338	14	1.05683	noi/CG10445/CG9667/Sf3b5/Son/Rbp1/CG5641/Mfap1/Gem3/snRNA:U12/U4-U6-60K/Dim1/salm/CG16865
GO:0000398	mRNA splicing, via spliceosome	14/576	291/12653	0.454984	0.454984	0.728338	14	1.05683	noi/CG10445/CG9667/Sf3b5/Son/Rbp1/CG5641/Mfap1/Gem3/snRNA:U12/U4-U6-60K/Dim1/salm/CG16865
GO:0030003	intracellular monoatomic cation homeostasis	6/576	119/12653	0.458818	0.458818	0.73404	6	1.10758	CG1090/Zip99C/Fer1HCH/ZnT35C/Trpgamma/Cbp53E
GO:0035967	cellular response to topologically incorrect protein	3/576	55/12653	0.460412	0.460412	0.735719	3	1.1982	Hsc70-2/CG7182/Hsp60C
GO:0055074	calcium ion homeostasis	3/576	55/12653	0.460412	0.460412	0.735719	3	1.1982	CG1090/Trpgamma/Cbp53E
GO:0006109	regulation of carbohydrate metabolic process	2/576	34/12653	0.462461	0.462461	0.738555	2	1.29218	Rack1/Pask
GO:0006952	defense response	23/576	489/12653	0.466565	0.466565	0.744668	23	1.03321	Pcmt/ECSIT/pic/foxo/Rrp6/Spn88Ea/loco/Dci/FMRFaR/Jafrac2/PGRP-LF/Dronc/AGO2/Npc2a/JhI-21/Tep1/SPH93/wun/CG12744/egr/BomS6/CG16799/CG11159
GO:0006873	intracellular monoatomic ion homeostasis	6/576	120/12653	0.466879	0.466879	0.74473	6	1.09835	CG1090/Zip99C/Fer1HCH/ZnT35C/Trpgamma/Cbp53E
GO:0006405	RNA export from nucleus	3/576	56/12653	0.472298	0.472298	0.746921	3	1.1768	Nup93-2/Gle1/Dbp80
GO:0001700	embryonic development via the syncytial blastoderm	9/576	186/12653	0.474319	0.474319	0.746921	9	1.06292	Lkb1/Dronc/shd/AGO2/hid/tkv/spi/tsh/wal
GO:0002832	negative regulation of response to biotic stimulus	4/576	78/12653	0.47737	0.47737	0.746921	4	1.12651	foxo/Spn88Ea/PGRP-LF/wun
GO:0043547	positive regulation of GTPase activity	4/576	78/12653	0.47737	0.47737	0.746921	4	1.12651	plx/CG5916/Tbc1d15-17/RhoGAP102A
GO:0035070	salivary gland histolysis	2/576	35/12653	0.477627	0.477627	0.746921	2	1.25526	Dronc/hid
GO:0097306	cellular response to alcohol	2/576	35/12653	0.477627	0.477627	0.746921	2	1.25526	Art4/CrzR
GO:0071824	protein-DNA complex subunit organization	8/576	165/12653	0.479206	0.479206	0.746921	8	1.06507	mia/His4r/BigH1/Caf1-55/Set/Pbp45/mrn/His3.3A
GO:0000054	ribosomal subunit export from nucleus	1/576	14/12653	0.479323	0.479323	0.746921	1	1.56907	Nmd3
GO:0001710	mesodermal cell fate commitment	1/576	14/12653	0.479323	0.479323	0.746921	1	1.56907	stumps
GO:0001746	Bolwig's organ morphogenesis	1/576	14/12653	0.479323	0.479323	0.746921	1	1.56907	ptc
GO:0006084	acetyl-CoA metabolic process	1/576	14/12653	0.479323	0.479323	0.746921	1	1.56907	AcCoAS
GO:0006144	purine nucleobase metabolic process	1/576	14/12653	0.479323	0.479323	0.746921	1	1.56907	Aprt
GO:0006513	protein monoubiquitination	1/576	14/12653	0.479323	0.479323	0.746921	1	1.56907	park
GO:0006879	intracellular iron ion homeostasis	1/576	14/12653	0.479323	0.479323	0.746921	1	1.56907	Fer1HCH
GO:0007193	adenylate cyclase-inhibiting G protein-coupled receptor signaling pathway	1/576	14/12653	0.479323	0.479323	0.746921	1	1.56907	MsR1
GO:0008205	ecdysone metabolic process	1/576	14/12653	0.479323	0.479323	0.746921	1	1.56907	spok
GO:0008343	adult feeding behavior	1/576	14/12653	0.479323	0.479323	0.746921	1	1.56907	Trh
GO:0010906	regulation of glucose metabolic process	1/576	14/12653	0.479323	0.479323	0.746921	1	1.56907	Rack1
GO:0012502	induction of programmed cell death	1/576	14/12653	0.479323	0.479323	0.746921	1	1.56907	hid
GO:0014042	positive regulation of neuron maturation	1/576	14/12653	0.479323	0.479323	0.746921	1	1.56907	orion
GO:0015012	heparan sulfate proteoglycan biosynthetic process	1/576	14/12653	0.479323	0.479323	0.746921	1	1.56907	sll
GO:0016556	mRNA modification	1/576	14/12653	0.479323	0.479323	0.746921	1	1.56907	Pus1
GO:0031440	regulation of mRNA 3'-end processing	1/576	14/12653	0.479323	0.479323	0.746921	1	1.56907	Rbp1
GO:0033750	ribosome localization	1/576	14/12653	0.479323	0.479323	0.746921	1	1.56907	Nmd3
GO:0035072	ecdysone-mediated induction of salivary gland cell autophagic cell death	1/576	14/12653	0.479323	0.479323	0.746921	1	1.56907	hid
GO:0035078	induction of programmed cell death by ecdysone	1/576	14/12653	0.479323	0.479323	0.746921	1	1.56907	hid
GO:0035081	induction of programmed cell death by hormones	1/576	14/12653	0.479323	0.479323	0.746921	1	1.56907	hid
GO:0035435	phosphate ion transmembrane transport	1/576	14/12653	0.479323	0.479323	0.746921	1	1.56907	Dic1
GO:0036158	outer dynein arm assembly	1/576	14/12653	0.479323	0.479323	0.746921	1	1.56907	dtr
GO:0042743	hydrogen peroxide metabolic process	1/576	14/12653	0.479323	0.479323	0.746921	1	1.56907	Jafrac2
GO:0043271	negative regulation of monoatomic ion transport	1/576	14/12653	0.479323	0.479323	0.746921	1	1.56907	Wnk
GO:0043457	regulation of cellular respiration	1/576	14/12653	0.479323	0.479323	0.746921	1	1.56907	COX7AL
GO:0048333	mesodermal cell differentiation	1/576	14/12653	0.479323	0.479323	0.746921	1	1.56907	stumps
GO:0051125	regulation of actin nucleation	1/576	14/12653	0.479323	0.479323	0.746921	1	1.56907	Whamy
GO:0051865	protein autoubiquitination	1/576	14/12653	0.479323	0.479323	0.746921	1	1.56907	park
GO:0055034	Bolwig's organ development	1/576	14/12653	0.479323	0.479323	0.746921	1	1.56907	ptc
GO:0070922	RISC complex assembly	1/576	14/12653	0.479323	0.479323	0.746921	1	1.56907	AGO2
GO:0099532	synaptic vesicle endosomal processing	1/576	14/12653	0.479323	0.479323	0.746921	1	1.56907	EndoA
GO:1903431	positive regulation of cell maturation	1/576	14/12653	0.479323	0.479323	0.746921	1	1.56907	orion
GO:1904801	positive regulation of neuron remodeling	1/576	14/12653	0.479323	0.479323	0.746921	1	1.56907	orion
GO:0006909	phagocytosis	3/576	57/12653	0.484064	0.484064	0.750841	3	1.15616	Gs1/NimA/egr
GO:0030833	regulation of actin filament polymerization	3/576	57/12653	0.484064	0.484064	0.750841	3	1.15616	Whamy/Rack1/CG6891
GO:0035966	response to topologically incorrect protein	3/576	57/12653	0.484064	0.484064	0.750841	3	1.15616	Hsc70-2/CG7182/Hsp60C
GO:0065002	intracellular protein transmembrane transport	3/576	57/12653	0.484064	0.484064	0.750841	3	1.15616	Hsp60C/Pex5/Roe1
GO:0071806	protein transmembrane transport	3/576	57/12653	0.484064	0.484064	0.750841	3	1.15616	Hsp60C/Pex5/Roe1
GO:0090092	regulation of transmembrane receptor protein serine/threonine kinase signaling pathway	3/576	57/12653	0.484064	0.484064	0.750841	3	1.15616	spartin/cv-2/MAN1
GO:1901654	response to ketone	3/576	57/12653	0.484064	0.484064	0.750841	3	1.15616	Art4/hid/Vmat
GO:2000060	positive regulation of ubiquitin-dependent protein catabolic process	3/576	57/12653	0.484064	0.484064	0.750841	3	1.15616	Ubc6/CG9951/park
GO:0019220	regulation of phosphate metabolic process	9/576	188/12653	0.487212	0.487212	0.754857	9	1.05161	elm/CG6345/CG7044/SNF4Agamma/CycJ/park/Rack1/Ret/Sin1
GO:0051174	regulation of phosphorus metabolic process	9/576	188/12653	0.487212	0.487212	0.754857	9	1.05161	elm/CG6345/CG7044/SNF4Agamma/CycJ/park/Rack1/Ret/Sin1
GO:0007548	sex differentiation	5/576	101/12653	0.489389	0.489389	0.757794	5	1.08748	Hmgcr/bab2/hid/salm/ptc
GO:0006935	chemotaxis	13/576	276/12653	0.490436	0.490436	0.757989	13	1.03468	Hmgcr/trn/caps/D/comm/Tig/beat-Ib/orion/ptc/wun/wun2/unc-5/Kr
GO:0040012	regulation of locomotion	6/576	123/12653	0.490859	0.490859	0.757989	6	1.07156	ple/spi/ptc/egr/unc-5/stl
GO:0055080	monoatomic cation homeostasis	7/576	145/12653	0.491982	0.491982	0.757989	7	1.06048	CG1090/CG6908/Zip99C/Fer1HCH/ZnT35C/Trpgamma/Cbp53E
GO:0007620	copulation	2/576	36/12653	0.49253	0.49253	0.757989	2	1.22039	lectin-46Cb/lectin-46Ca
GO:1905037	autophagosome organization	2/576	36/12653	0.49253	0.49253	0.757989	2	1.22039	EndoA/Rack1
GO:0140352	export from cell	11/576	233/12653	0.494821	0.494821	0.757989	11	1.03707	Arl2/Syn/Tango9/CG15537/Fife/rogdi/JhI-21/Tango6/Rab27/comt/Syngr
GO:0006606	protein import into nucleus	3/576	58/12653	0.495702	0.495702	0.757989	3	1.13622	CG10286/Nup93-2/Rcc1
GO:0030010	establishment of cell polarity	3/576	58/12653	0.495702	0.495702	0.757989	3	1.13622	Arl2/Lkb1/CG6664
GO:0045879	negative regulation of smoothened signaling pathway	3/576	58/12653	0.495702	0.495702	0.757989	3	1.13622	pic/Rack1/ptc
GO:0048863	stem cell differentiation	3/576	58/12653	0.495702	0.495702	0.757989	3	1.13622	bab2/C1GalTA/spi
GO:0031348	negative regulation of defense response	4/576	80/12653	0.497201	0.497201	0.757989	4	1.09835	foxo/Spn88Ea/PGRP-LF/wun
GO:0007611	learning or memory	8/576	168/12653	0.499683	0.499683	0.757989	8	1.04605	FoxP/Syn/Sap47/Shal/SLC22A/Ddc/spi/w
GO:0007623	circadian rhythm	8/576	168/12653	0.499683	0.499683	0.757989	8	1.04605	foxo/NPF/e/Trh/hid/park/E23/CG12344
GO:0051248	negative regulation of protein metabolic process	10/576	212/12653	0.500326	0.500326	0.757989	10	1.03618	Son/Timp/CG6345/Spn88Ea/park/CG3662/Rack1/Cand1/Rrp45/CG17019
GO:0000479	endonucleolytic cleavage of tricistronic rRNA transcript (SSU-rRNA, 5.8S rRNA, LSU-rRNA)	1/576	15/12653	0.503052	0.503052	0.757989	1	1.46447	RpS21
GO:0006122	mitochondrial electron transport, ubiquinol to cytochrome c	1/576	15/12653	0.503052	0.503052	0.757989	1	1.46447	Cyt-c1L
GO:0006346	DNA methylation-dependent heterochromatin formation	1/576	15/12653	0.503052	0.503052	0.757989	1	1.46447	AGO2
GO:0006687	glycosphingolipid metabolic process	1/576	15/12653	0.503052	0.503052	0.757989	1	1.46447	alpha4GT1
GO:0006970	response to osmotic stress	1/576	15/12653	0.503052	0.503052	0.757989	1	1.46447	ine
GO:0007129	homologous chromosome pairing at meiosis	1/576	15/12653	0.503052	0.503052	0.757989	1	1.46447	Fbxo42
GO:0007303	cytoplasmic transport, nurse cell to oocyte	1/576	15/12653	0.503052	0.503052	0.757989	1	1.46447	loco
GO:0008069	dorsal/ventral axis specification, ovarian follicular epithelium	1/576	15/12653	0.503052	0.503052	0.757989	1	1.46447	loco
GO:0009067	aspartate family amino acid biosynthetic process	1/576	15/12653	0.503052	0.503052	0.757989	1	1.46447	Got1
GO:0009156	ribonucleoside monophosphate biosynthetic process	1/576	15/12653	0.503052	0.503052	0.757989	1	1.46447	Aprt
GO:0009996	negative regulation of cell fate specification	1/576	15/12653	0.503052	0.503052	0.757989	1	1.46447	salm
GO:0015740	C4-dicarboxylate transport	1/576	15/12653	0.503052	0.503052	0.757989	1	1.46447	Dic1
GO:0016082	synaptic vesicle priming	1/576	15/12653	0.503052	0.503052	0.757989	1	1.46447	comt
GO:0030725	germline ring canal formation	1/576	15/12653	0.503052	0.503052	0.757989	1	1.46447	Hsp60C
GO:0031033	myosin filament organization	1/576	15/12653	0.503052	0.503052	0.757989	1	1.46447	fln
GO:0034644	cellular response to UV	1/576	15/12653	0.503052	0.503052	0.757989	1	1.46447	TotA
GO:0035076	ecdysone receptor-mediated signaling pathway	1/576	15/12653	0.503052	0.503052	0.757989	1	1.46447	Art4
GO:0042398	cellular modified amino acid biosynthetic process	1/576	15/12653	0.503052	0.503052	0.757989	1	1.46447	Dhfr
GO:0042454	ribonucleoside catabolic process	1/576	15/12653	0.503052	0.503052	0.757989	1	1.46447	Adgf-D
GO:0045433	male courtship behavior, veined wing generated song production	1/576	15/12653	0.503052	0.503052	0.757989	1	1.46447	FoxP
GO:0045467	R7 cell development	1/576	15/12653	0.503052	0.503052	0.757989	1	1.46447	rau
GO:0045833	negative regulation of lipid metabolic process	1/576	15/12653	0.503052	0.503052	0.757989	1	1.46447	Lkb1
GO:0046058	cAMP metabolic process	1/576	15/12653	0.503052	0.503052	0.757989	1	1.46447	ACXC
GO:0046621	negative regulation of organ growth	1/576	15/12653	0.503052	0.503052	0.757989	1	1.46447	CG10508
GO:0046889	positive regulation of lipid biosynthetic process	1/576	15/12653	0.503052	0.503052	0.757989	1	1.46447	elm
GO:0048499	synaptic vesicle membrane organization	1/576	15/12653	0.503052	0.503052	0.757989	1	1.46447	comt
GO:0048800	antennal morphogenesis	1/576	15/12653	0.503052	0.503052	0.757989	1	1.46447	hid
GO:0060395	SMAD protein signal transduction	1/576	15/12653	0.503052	0.503052	0.757989	1	1.46447	tkv
GO:0071229	cellular response to acid chemical	1/576	15/12653	0.503052	0.503052	0.757989	1	1.46447	JhI-21
GO:1902653	secondary alcohol biosynthetic process	1/576	15/12653	0.503052	0.503052	0.757989	1	1.46447	spok
GO:1902969	mitotic DNA replication	1/576	15/12653	0.503052	0.503052	0.757989	1	1.46447	CG6443
GO:0051093	negative regulation of developmental process	10/576	213/12653	0.506364	0.506364	0.757989	10	1.03132	spartin/foxo/Rabex-5/park/CG10508/tkv/C1GalTA/salm/tsh/egr
GO:0048511	rhythmic process	8/576	169/12653	0.506457	0.506457	0.757989	8	1.03986	foxo/NPF/e/Trh/hid/park/E23/CG12344
GO:0050890	cognition	8/576	169/12653	0.506457	0.506457	0.757989	8	1.03986	FoxP/Syn/Sap47/Shal/SLC22A/Ddc/spi/w
GO:0006887	exocytosis	5/576	103/12653	0.5068	0.5068	0.757989	5	1.06636	Syn/Fife/Rab27/comt/Syngr
GO:0060179	male mating behavior	5/576	103/12653	0.5068	0.5068	0.757989	5	1.06636	FoxP/Syn/NPF/ple/w
GO:0006352	DNA-templated transcription initiation	4/576	81/12653	0.506996	0.506996	0.757989	4	1.08479	mia/Rbp1/can/mrn
GO:0070482	response to oxygen levels	4/576	81/12653	0.506996	0.506996	0.757989	4	1.08479	Mrp4/glob1/Gyc89Da/Gyc89Db
GO:0003012	muscle system process	2/576	37/12653	0.50716	0.50716	0.757989	2	1.18741	fln/Arc1
GO:0008347	glial cell migration	2/576	37/12653	0.50716	0.50716	0.757989	2	1.18741	orion/unc-5
GO:0008543	fibroblast growth factor receptor signaling pathway	2/576	37/12653	0.50716	0.50716	0.757989	2	1.18741	stumps/rau
GO:0019991	septate junction assembly	2/576	37/12653	0.50716	0.50716	0.757989	2	1.18741	loco/wun
GO:0044344	cellular response to fibroblast growth factor stimulus	2/576	37/12653	0.50716	0.50716	0.757989	2	1.18741	stumps/rau
GO:0051293	establishment of spindle localization	2/576	37/12653	0.50716	0.50716	0.757989	2	1.18741	Arl2/CG6664
GO:0051653	spindle localization	2/576	37/12653	0.50716	0.50716	0.757989	2	1.18741	Arl2/CG6664
GO:0070972	protein localization to endoplasmic reticulum	2/576	37/12653	0.50716	0.50716	0.757989	2	1.18741	CG12795/CG5742
GO:0071774	response to fibroblast growth factor	2/576	37/12653	0.50716	0.50716	0.757989	2	1.18741	stumps/rau
GO:0009063	amino acid catabolic process	3/576	59/12653	0.507208	0.507208	0.757989	3	1.11697	ppl/CG7860/GLS
GO:0060033	anatomical structure regression	3/576	59/12653	0.507208	0.507208	0.757989	3	1.11697	Ubi-p63E/Dronc/hid
GO:0120031	plasma membrane bounded cell projection assembly	10/576	214/12653	0.512383	0.512383	0.764873	10	1.0265	dnd/Galphaf/CG13032/CG13999/cdc14/C1GalTA/CG4970/dtr/CG15456/l(2)41Ab
GO:0022618	ribonucleoprotein complex assembly	7/576	148/12653	0.513762	0.513762	0.764873	7	1.03898	CG9667/RpS27/Gem3/AGO2/snRNA:U12/Nle/RpL5
GO:0032870	cellular response to hormone stimulus	6/576	126/12653	0.514477	0.514477	0.764873	6	1.04605	Art4/foxo/Lgr1/CG15537/Mkrn1/Sin1
GO:0031401	positive regulation of protein modification process	4/576	82/12653	0.516704	0.516704	0.764873	4	1.07156	CG7044/Rabex-5/Rack1/Sin1
GO:0048608	reproductive structure development	4/576	82/12653	0.516704	0.516704	0.764873	4	1.07156	Hmgcr/bab2/salm/ptc
GO:0061458	reproductive system development	4/576	82/12653	0.516704	0.516704	0.764873	4	1.07156	Hmgcr/bab2/salm/ptc
GO:0071214	cellular response to abiotic stimulus	4/576	82/12653	0.516704	0.516704	0.764873	4	1.07156	TotA/hid/nompC/Tsp42Ej
GO:0104004	cellular response to environmental stimulus	4/576	82/12653	0.516704	0.516704	0.764873	4	1.07156	TotA/hid/nompC/Tsp42Ej
GO:0006582	melanin metabolic process	3/576	60/12653	0.518576	0.518576	0.764873	3	1.09835	e/Dronc/egr
GO:0007291	sperm individualization	3/576	60/12653	0.518576	0.518576	0.764873	3	1.09835	Pif1A/Lkb1/Dronc
GO:0007450	dorsal/ventral pattern formation, imaginal disc	3/576	60/12653	0.518576	0.518576	0.764873	3	1.09835	Mrp4/fng/tsh
GO:0008064	regulation of actin polymerization or depolymerization	3/576	60/12653	0.518576	0.518576	0.764873	3	1.09835	Whamy/Rack1/CG6891
GO:0051170	import into nucleus	3/576	60/12653	0.518576	0.518576	0.764873	3	1.09835	CG10286/Nup93-2/Rcc1
GO:0051656	establishment of organelle localization	8/576	171/12653	0.519916	0.519916	0.764873	8	1.0277	Arl2/AGO2/Golgin104/CG6664/Rab27/Nmd3/Syngr/CG7744
GO:0000245	spliceosomal complex assembly	2/576	38/12653	0.521513	0.521513	0.764873	2	1.15616	CG9667/snRNA:U12
GO:0006418	tRNA aminoacylation for protein translation	2/576	38/12653	0.521513	0.521513	0.764873	2	1.15616	SerRS-m/MetRS
GO:0007097	nuclear migration	2/576	38/12653	0.521513	0.521513	0.764873	2	1.15616	AGO2/CG7744
GO:0010212	response to ionizing radiation	2/576	38/12653	0.521513	0.521513	0.764873	2	1.15616	hid/CG5181
GO:0010389	regulation of G2/M transition of mitotic cell cycle	2/576	38/12653	0.521513	0.521513	0.764873	2	1.15616	Mfap1/Aven
GO:0045924	regulation of female receptivity	2/576	38/12653	0.521513	0.521513	0.764873	2	1.15616	lectin-46Cb/lectin-46Ca
GO:0048488	synaptic vesicle endocytosis	2/576	38/12653	0.521513	0.521513	0.764873	2	1.15616	Arl2/EndoA
GO:0140238	presynaptic endocytosis	2/576	38/12653	0.521513	0.521513	0.764873	2	1.15616	Arl2/EndoA
GO:1902749	regulation of cell cycle G2/M phase transition	2/576	38/12653	0.521513	0.521513	0.764873	2	1.15616	Mfap1/Aven
GO:0001709	cell fate determination	6/576	127/12653	0.522258	0.522258	0.764873	6	1.03781	stumps/byn/spi/amx/egr/Kr
GO:0061351	neural precursor cell proliferation	5/576	105/12653	0.52397	0.52397	0.764873	5	1.04605	Arl2/Lkb1/loco/E(spl)m3-HLH/Kr
GO:0051336	regulation of hydrolase activity	9/576	194/12653	0.525373	0.525373	0.764873	9	1.01909	plx/Timp/CG5916/Jafrac2/Dronc/hid/Tbc1d15-17/CG17019/RhoGAP102A
GO:0000478	endonucleolytic cleavage involved in rRNA processing	1/576	16/12653	0.525701	0.525701	0.764873	1	1.37294	RpS21
GO:0002098	tRNA wobble uridine modification	1/576	16/12653	0.525701	0.525701	0.764873	1	1.37294	CG18528
GO:0006032	chitin catabolic process	1/576	16/12653	0.525701	0.525701	0.764873	1	1.37294	Cht10
GO:0006611	protein export from nucleus	1/576	16/12653	0.525701	0.525701	0.764873	1	1.37294	Clbn
GO:0006743	ubiquinone metabolic process	1/576	16/12653	0.525701	0.525701	0.764873	1	1.37294	Coq9
GO:0006744	ubiquinone biosynthetic process	1/576	16/12653	0.525701	0.525701	0.764873	1	1.37294	Coq9
GO:0006766	vitamin metabolic process	1/576	16/12653	0.525701	0.525701	0.764873	1	1.37294	Dhfr
GO:0006911	phagocytosis, engulfment	1/576	16/12653	0.525701	0.525701	0.764873	1	1.37294	egr
GO:0007479	leg disc proximal/distal pattern formation	1/576	16/12653	0.525701	0.525701	0.764873	1	1.37294	tsh
GO:0016266	O-glycan processing	1/576	16/12653	0.525701	0.525701	0.764873	1	1.37294	C1GalTA
GO:0016545	male courtship behavior, veined wing vibration	1/576	16/12653	0.525701	0.525701	0.764873	1	1.37294	FoxP
GO:0017156	calcium-ion regulated exocytosis	1/576	16/12653	0.525701	0.525701	0.764873	1	1.37294	Fife
GO:0030518	intracellular steroid hormone receptor signaling pathway	1/576	16/12653	0.525701	0.525701	0.764873	1	1.37294	Art4
GO:0031048	RNA-mediated heterochromatin formation	1/576	16/12653	0.525701	0.525701	0.764873	1	1.37294	AGO2
GO:0043063	intercellular bridge organization	1/576	16/12653	0.525701	0.525701	0.764873	1	1.37294	Hsp60C
GO:0043200	response to amino acid	1/576	16/12653	0.525701	0.525701	0.764873	1	1.37294	JhI-21
GO:0046011	regulation of oskar mRNA translation	1/576	16/12653	0.525701	0.525701	0.764873	1	1.37294	Mkrn1
GO:0046835	carbohydrate phosphorylation	1/576	16/12653	0.525701	0.525701	0.764873	1	1.37294	Nagk
GO:0048634	regulation of muscle organ development	1/576	16/12653	0.525701	0.525701	0.764873	1	1.37294	tkv
GO:0055070	copper ion homeostasis	1/576	16/12653	0.525701	0.525701	0.764873	1	1.37294	CG6908
GO:0060857	establishment of glial blood-brain barrier	1/576	16/12653	0.525701	0.525701	0.764873	1	1.37294	loco
GO:1901663	quinone biosynthetic process	1/576	16/12653	0.525701	0.525701	0.764873	1	1.37294	Coq9
GO:2000377	regulation of reactive oxygen species metabolic process	1/576	16/12653	0.525701	0.525701	0.764873	1	1.37294	egr
GO:0030832	regulation of actin filament length	3/576	61/12653	0.529801	0.529801	0.769593	3	1.08034	Whamy/Rack1/CG6891
GO:0031146	SCF-dependent proteasomal ubiquitin-dependent protein catabolic process	3/576	61/12653	0.529801	0.529801	0.769593	3	1.08034	Skp2/Fbw5/Fbxo42
GO:0045859	regulation of protein kinase activity	3/576	61/12653	0.529801	0.529801	0.769593	3	1.08034	CG6345/SNF4Agamma/CycJ
GO:0009896	positive regulation of catabolic process	9/576	195/12653	0.531643	0.531643	0.771792	9	1.01386	Ubc6/pic/foxo/Fer2/CG9951/hid/park/Fbw5/Rrp45
GO:0006643	membrane lipid metabolic process	5/576	106/12653	0.532458	0.532458	0.771792	5	1.03618	Elo68alpha/Arv1/ORMDL/alpha4GT1/C1GalTA
GO:0042752	regulation of circadian rhythm	5/576	106/12653	0.532458	0.532458	0.771792	5	1.03618	Trh/hid/park/E23/CG12344
GO:0051338	regulation of transferase activity	5/576	106/12653	0.532458	0.532458	0.771792	5	1.03618	CG1218/CG6345/SNF4Agamma/CycJ/Ret
GO:0016319	mushroom body development	4/576	84/12653	0.535849	0.535849	0.775873	4	1.04605	CG6083/CG12301/CG17221/orion
GO:0022904	respiratory electron transport chain	4/576	84/12653	0.535849	0.535849	0.775873	4	1.04605	COX7AL/Cyt-c1L/ND-13B/CG12895
GO:0007608	sensory perception of smell	6/576	129/12653	0.537669	0.537669	0.778092	6	1.02172	Or82a/Ir92a/Trh/Rh50/Or67a/Ir76a
GO:0050907	detection of chemical stimulus involved in sensory perception	5/576	107/12653	0.540877	0.540877	0.779518	5	1.0265	Or82a/Ir92a/Rh50/Or67a/Ir76a
GO:0006898	receptor-mediated endocytosis	3/576	62/12653	0.540878	0.540878	0.779518	3	1.06292	spartin/EndoA/comm
GO:1903052	positive regulation of proteolysis involved in protein catabolic process	3/576	62/12653	0.540878	0.540878	0.779518	3	1.06292	Ubc6/CG9951/park
GO:0071826	ribonucleoprotein complex subunit organization	7/576	152/12653	0.542272	0.542272	0.779518	7	1.01164	CG9667/RpS27/Gem3/AGO2/snRNA:U12/Nle/RpL5
GO:0006281	DNA repair	9/576	197/12653	0.544094	0.544094	0.779518	9	1.00357	Ubc6/CG10445/lds/pic/CG6171/mrn/CG5181/PCNA2/PolZ1
GO:0002097	tRNA wobble base modification	1/576	17/12653	0.54732	0.54732	0.779518	1	1.29218	CG18528
GO:0007629	flight behavior	1/576	17/12653	0.54732	0.54732	0.779518	1	1.29218	Gem3
GO:0009124	nucleoside monophosphate biosynthetic process	1/576	17/12653	0.54732	0.54732	0.779518	1	1.29218	Aprt
GO:0014041	regulation of neuron maturation	1/576	17/12653	0.54732	0.54732	0.779518	1	1.29218	orion
GO:0016925	protein sumoylation	1/576	17/12653	0.54732	0.54732	0.779518	1	1.29218	Son
GO:0035209	pupal development	1/576	17/12653	0.54732	0.54732	0.779518	1	1.29218	shd
GO:0042074	cell migration involved in gastrulation	1/576	17/12653	0.54732	0.54732	0.779518	1	1.29218	byn
GO:0043094	cellular metabolic compound salvage	1/576	17/12653	0.54732	0.54732	0.779518	1	1.29218	Aprt
GO:0043401	steroid hormone mediated signaling pathway	1/576	17/12653	0.54732	0.54732	0.779518	1	1.29218	Art4
GO:0045742	positive regulation of epidermal growth factor receptor signaling pathway	1/576	17/12653	0.54732	0.54732	0.779518	1	1.29218	rau
GO:0048065	male courtship behavior, veined wing extension	1/576	17/12653	0.54732	0.54732	0.779518	1	1.29218	FoxP
GO:0050878	regulation of body fluid levels	1/576	17/12653	0.54732	0.54732	0.779518	1	1.29218	ine
GO:0051123	RNA polymerase II preinitiation complex assembly	1/576	17/12653	0.54732	0.54732	0.779518	1	1.29218	mia
GO:0051896	regulation of protein kinase B signaling	1/576	17/12653	0.54732	0.54732	0.779518	1	1.29218	Sin1
GO:0060260	regulation of transcription initiation by RNA polymerase II	1/576	17/12653	0.54732	0.54732	0.779518	1	1.29218	Rbp1
GO:0061041	regulation of wound healing	1/576	17/12653	0.54732	0.54732	0.779518	1	1.29218	foxo
GO:0070193	synaptonemal complex organization	1/576	17/12653	0.54732	0.54732	0.779518	1	1.29218	Fbxo42
GO:0120009	intermembrane lipid transfer	1/576	17/12653	0.54732	0.54732	0.779518	1	1.29218	CG3191
GO:1901186	positive regulation of ERBB signaling pathway	1/576	17/12653	0.54732	0.54732	0.779518	1	1.29218	rau
GO:1901661	quinone metabolic process	1/576	17/12653	0.54732	0.54732	0.779518	1	1.29218	Coq9
GO:1902475	L-alpha-amino acid transmembrane transport	1/576	17/12653	0.54732	0.54732	0.779518	1	1.29218	JhI-21
GO:1903429	regulation of cell maturation	1/576	17/12653	0.54732	0.54732	0.779518	1	1.29218	orion
GO:1904059	regulation of locomotor rhythm	1/576	17/12653	0.54732	0.54732	0.779518	1	1.29218	park
GO:1904799	regulation of neuron remodeling	1/576	17/12653	0.54732	0.54732	0.779518	1	1.29218	orion
GO:2000142	regulation of DNA-templated transcription initiation	1/576	17/12653	0.54732	0.54732	0.779518	1	1.29218	Rbp1
GO:0048193	Golgi vesicle transport	7/576	153/12653	0.549292	0.549292	0.780786	7	1.00503	Sys1/Cog1/Cog2/comm/CG16865/comt/fidipidine
GO:0019058	viral life cycle	2/576	40/12653	0.549367	0.549367	0.780786	2	1.09835	AGO2/Rack1
GO:0045807	positive regulation of endocytosis	2/576	40/12653	0.549367	0.549367	0.780786	2	1.09835	spartin/comm
GO:0090288	negative regulation of cellular response to growth factor stimulus	2/576	40/12653	0.549367	0.549367	0.780786	2	1.09835	spartin/MAN1
GO:0030041	actin filament polymerization	3/576	63/12653	0.551803	0.551803	0.783423	3	1.04605	Whamy/Rack1/CG6891
GO:0030335	positive regulation of cell migration	3/576	63/12653	0.551803	0.551803	0.783423	3	1.04605	spi/egr/unc-5
GO:0007346	regulation of mitotic cell cycle	8/576	176/12653	0.552977	0.552977	0.784677	8	0.998501	Caf1-55/Mfap1/Rcc1/CG10738/CG5181/cdc14/Aven/ptc
GO:0050954	sensory perception of mechanical stimulus	4/576	86/12653	0.554606	0.554606	0.786495	4	1.02172	nan/nompC/salm/Sans
GO:0045229	external encapsulating structure organization	7/576	154/12653	0.556267	0.556267	0.786495	7	0.998501	hd/Timp/pic/Caf1-55/lama/mael/stl
GO:0060271	cilium assembly	7/576	154/12653	0.556267	0.556267	0.786495	7	0.998501	dnd/CG13032/CG13999/cdc14/CG4970/dtr/l(2)41Ab
GO:0009792	embryo development ending in birth or egg hatching	9/576	199/12653	0.556417	0.556417	0.786495	9	0.993483	Lkb1/Dronc/shd/AGO2/hid/tkv/spi/tsh/wal
GO:0034728	nucleosome organization	5/576	109/12653	0.5575	0.5575	0.786495	5	1.00766	His4r/BigH1/Caf1-55/Set/His3.3A
GO:0051960	regulation of nervous system development	10/576	222/12653	0.559657	0.559657	0.786495	10	0.989505	spartin/RIOK2/E(spl)m3-HLH/Rcc1/RIOK1/tkv/Sidpn/spi/Sin1/Kr
GO:0098542	defense response to other organism	21/576	468/12653	0.559919	0.559919	0.786495	21	0.985699	Pcmt/ECSIT/pic/foxo/Rrp6/Spn88Ea/loco/Dci/Jafrac2/PGRP-LF/Dronc/AGO2/Npc2a/JhI-21/Tep1/SPH93/wun/CG12744/egr/CG16799/CG11159
GO:0019646	aerobic electron transport chain	3/576	64/12653	0.562573	0.562573	0.786495	3	1.0297	COX7AL/Cyt-c1L/CG12895
GO:0051650	establishment of vesicle localization	3/576	64/12653	0.562573	0.562573	0.786495	3	1.0297	Golgin104/Rab27/Syngr
GO:0006090	pyruvate metabolic process	2/576	41/12653	0.56286	0.56286	0.786495	2	1.07156	Gapdh2/Pgi
GO:0030951	establishment or maintenance of microtubule cytoskeleton polarity	2/576	41/12653	0.56286	0.56286	0.786495	2	1.07156	Lkb1/mael
GO:0042770	signal transduction in response to DNA damage	2/576	41/12653	0.56286	0.56286	0.786495	2	1.07156	Ubc6/PR-Set7
GO:0042886	amide transport	2/576	41/12653	0.56286	0.56286	0.786495	2	1.07156	CG15537/JhI-21
GO:0045465	R8 cell differentiation	2/576	41/12653	0.56286	0.56286	0.786495	2	1.07156	tkv/salm
GO:0045746	negative regulation of Notch signaling pathway	2/576	41/12653	0.56286	0.56286	0.786495	2	1.07156	fng/Nle
GO:0120192	tight junction assembly	2/576	41/12653	0.56286	0.56286	0.786495	2	1.07156	loco/wun
GO:0120193	tight junction organization	2/576	41/12653	0.56286	0.56286	0.786495	2	1.07156	loco/wun
GO:1903008	organelle disassembly	2/576	41/12653	0.56286	0.56286	0.786495	2	1.07156	Ubc6/park
GO:0051604	protein maturation	7/576	155/12653	0.563194	0.563194	0.786495	7	0.992059	Spn88Ea/ea/Dronc/ppl/Nepl5/CG5131/CG7860
GO:0043549	regulation of kinase activity	4/576	87/12653	0.563832	0.563832	0.786495	4	1.00998	CG6345/SNF4Agamma/CycJ/Ret
GO:0007155	cell adhesion	10/576	223/12653	0.565441	0.565441	0.786495	10	0.985068	plx/Timp/Lkb1/trn/caps/tkv/Tig/beat-Ib/Ret/CG17739
GO:0009725	response to hormone	6/576	133/12653	0.567828	0.567828	0.786495	6	0.990993	Art4/foxo/Lgr1/CG15537/Mkrn1/Sin1
GO:0000266	mitochondrial fission	1/576	18/12653	0.567955	0.567955	0.786495	1	1.22039	park
GO:0006271	DNA strand elongation involved in DNA replication	1/576	18/12653	0.567955	0.567955	0.786495	1	1.22039	PCNA2
GO:0006309	apoptotic DNA fragmentation	1/576	18/12653	0.567955	0.567955	0.786495	1	1.22039	Drep4
GO:0006491	N-glycan processing	1/576	18/12653	0.567955	0.567955	0.786495	1	1.22039	CG12910
GO:0006921	cellular component disassembly involved in execution phase of apoptosis	1/576	18/12653	0.567955	0.567955	0.786495	1	1.22039	Drep4
GO:0007527	adult somatic muscle development	1/576	18/12653	0.567955	0.567955	0.786495	1	1.22039	fln
GO:0009164	nucleoside catabolic process	1/576	18/12653	0.567955	0.567955	0.786495	1	1.22039	Adgf-D
GO:0018107	peptidyl-threonine phosphorylation	1/576	18/12653	0.567955	0.567955	0.786495	1	1.22039	Lkb1
GO:0018200	peptidyl-glutamic acid modification	1/576	18/12653	0.567955	0.567955	0.786495	1	1.22039	TTLL5
GO:0022616	DNA strand elongation	1/576	18/12653	0.567955	0.567955	0.786495	1	1.22039	PCNA2
GO:0030011	maintenance of cell polarity	1/576	18/12653	0.567955	0.567955	0.786495	1	1.22039	Lkb1
GO:0030262	apoptotic nuclear changes	1/576	18/12653	0.567955	0.567955	0.786495	1	1.22039	Drep4
GO:0034656	nucleobase-containing small molecule catabolic process	1/576	18/12653	0.567955	0.567955	0.786495	1	1.22039	Adgf-D
GO:0045167	asymmetric protein localization involved in cell fate determination	1/576	18/12653	0.567955	0.567955	0.786495	1	1.22039	egr
GO:0045176	apical protein localization	1/576	18/12653	0.567955	0.567955	0.786495	1	1.22039	egr
GO:0045476	nurse cell apoptotic process	1/576	18/12653	0.567955	0.567955	0.786495	1	1.22039	Dronc
GO:0046128	purine ribonucleoside metabolic process	1/576	18/12653	0.567955	0.567955	0.786495	1	1.22039	Adgf-D
GO:0046348	amino sugar catabolic process	1/576	18/12653	0.567955	0.567955	0.786495	1	1.22039	Cht10
GO:0046668	regulation of retinal cell programmed cell death	1/576	18/12653	0.567955	0.567955	0.786495	1	1.22039	Dronc
GO:0046669	regulation of compound eye retinal cell programmed cell death	1/576	18/12653	0.567955	0.567955	0.786495	1	1.22039	Dronc
GO:0048521	negative regulation of behavior	1/576	18/12653	0.567955	0.567955	0.786495	1	1.22039	Lkr
GO:0071322	cellular response to carbohydrate stimulus	1/576	18/12653	0.567955	0.567955	0.786495	1	1.22039	ACC
GO:1901072	glucosamine-containing compound catabolic process	1/576	18/12653	0.567955	0.567955	0.786495	1	1.22039	Cht10
GO:1903531	negative regulation of secretion by cell	1/576	18/12653	0.567955	0.567955	0.786495	1	1.22039	CG15537
GO:1990709	presynaptic active zone organization	1/576	18/12653	0.567955	0.567955	0.786495	1	1.22039	Fife
GO:0008380	RNA splicing	14/576	314/12653	0.571175	0.571175	0.79055	14	0.979421	noi/CG10445/CG9667/Sf3b5/Son/Rbp1/CG5641/Mfap1/Gem3/snRNA:U12/U4-U6-60K/Dim1/salm/CG16865
GO:0007416	synapse assembly	8/576	179/12653	0.572356	0.572356	0.791302	8	0.981766	spartin/Syn/Fife/caps/comm/tkv/lbm/Sin1
GO:0071692	protein localization to extracellular region	4/576	88/12653	0.572953	0.572953	0.791302	4	0.998501	Tango9/JhI-21/Tango6/shf
GO:0006661	phosphatidylinositol biosynthetic process	3/576	65/12653	0.573185	0.573185	0.791302	3	1.01386	CG17029/CG17027/CG9389
GO:1902600	proton transmembrane transport	3/576	65/12653	0.573185	0.573185	0.791302	3	1.01386	elm/VhaPPA1-1/Vha36-1
GO:2000147	positive regulation of cell motility	3/576	65/12653	0.573185	0.573185	0.791302	3	1.01386	spi/egr/unc-5
GO:0044093	positive regulation of molecular function	11/576	247/12653	0.573711	0.573711	0.791369	11	0.978288	elm/plx/CG5916/Jafrac2/Dronc/hid/Tbc1d15-17/CG31676/CG14401/Ret/RhoGAP102A
GO:0045926	negative regulation of growth	5/576	111/12653	0.57382	0.57382	0.791369	5	0.989505	spartin/foxo/Rabex-5/CG10508/egr
GO:0000086	G2/M transition of mitotic cell cycle	2/576	42/12653	0.576061	0.576061	0.793245	2	1.04605	Mfap1/Aven
GO:0044786	cell cycle DNA replication	2/576	42/12653	0.576061	0.576061	0.793245	2	1.04605	hd/CG6443
GO:0045887	positive regulation of synaptic assembly at neuromuscular junction	2/576	42/12653	0.576061	0.576061	0.793245	2	1.04605	tkv/Sin1
GO:0032102	negative regulation of response to external stimulus	4/576	89/12653	0.581965	0.581965	0.800557	4	0.987282	foxo/Spn88Ea/PGRP-LF/wun
GO:0046467	membrane lipid biosynthetic process	4/576	89/12653	0.581965	0.581965	0.800557	4	0.987282	Elo68alpha/ORMDL/alpha4GT1/C1GalTA
GO:0030031	cell projection assembly	10/576	226/12653	0.582602	0.582602	0.801025	10	0.971992	dnd/Galphaf/CG13032/CG13999/cdc14/C1GalTA/CG4970/dtr/CG15456/l(2)41Ab
GO:0007449	proximal/distal pattern formation, imaginal disc	1/576	19/12653	0.587651	0.587651	0.801612	1	1.15616	tsh
GO:0007562	eclosion	1/576	19/12653	0.587651	0.587651	0.801612	1	1.15616	Eh
GO:0008299	isoprenoid biosynthetic process	1/576	19/12653	0.587651	0.587651	0.801612	1	1.15616	Hmgcr
GO:0010332	response to gamma radiation	1/576	19/12653	0.587651	0.587651	0.801612	1	1.15616	hid
GO:0018230	peptidyl-L-cysteine S-palmitoylation	1/576	19/12653	0.587651	0.587651	0.801612	1	1.15616	CG5196
GO:0018231	peptidyl-S-diacylglycerol-L-cysteine biosynthetic process from peptidyl-cysteine	1/576	19/12653	0.587651	0.587651	0.801612	1	1.15616	CG5196
GO:0032507	maintenance of protein location in cell	1/576	19/12653	0.587651	0.587651	0.801612	1	1.15616	CG5742
GO:0043455	regulation of secondary metabolic process	1/576	19/12653	0.587651	0.587651	0.801612	1	1.15616	e
GO:0043491	protein kinase B signaling	1/576	19/12653	0.587651	0.587651	0.801612	1	1.15616	Sin1
GO:0045494	photoreceptor cell maintenance	1/576	19/12653	0.587651	0.587651	0.801612	1	1.15616	AcCoAS
GO:0048545	response to steroid hormone	1/576	19/12653	0.587651	0.587651	0.801612	1	1.15616	Art4
GO:0050714	positive regulation of protein secretion	1/576	19/12653	0.587651	0.587651	0.801612	1	1.15616	JhI-21
GO:0051048	negative regulation of secretion	1/576	19/12653	0.587651	0.587651	0.801612	1	1.15616	CG15537
GO:0071383	cellular response to steroid hormone stimulus	1/576	19/12653	0.587651	0.587651	0.801612	1	1.15616	Art4
GO:1900368	regulation of post-transcriptional gene silencing by RNA	1/576	19/12653	0.587651	0.587651	0.801612	1	1.15616	mael
GO:0061024	membrane organization	13/576	295/12653	0.588519	0.588519	0.801612	13	0.968038	Tango9/Mic26-27/EndoA/scramb2/scramb1/Blos2/ICA69/Arv1/CG16865/CG3191/comt/egr/MAN1
GO:0045727	positive regulation of translation	2/576	43/12653	0.588969	0.588969	0.801612	2	1.02172	Dph5/Mkrn1
GO:0046579	positive regulation of Ras protein signal transduction	2/576	43/12653	0.588969	0.588969	0.801612	2	1.02172	Hmgcr/Slmap
GO:0051057	positive regulation of small GTPase mediated signal transduction	2/576	43/12653	0.588969	0.588969	0.801612	2	1.02172	Hmgcr/Slmap
GO:1902905	positive regulation of supramolecular fiber organization	2/576	43/12653	0.588969	0.588969	0.801612	2	1.02172	Whamy/Rack1
GO:0035107	appendage morphogenesis	16/576	363/12653	0.589848	0.589848	0.802404	16	0.968243	Timp/Spn88Ea/dan/Rabex-5/D/Pka-C3/hid/Grasp65/fng/tkv/salm/spi/tsh/ptc/cv-2/Fkbp14
GO:1901699	cellular response to nitrogen compound	6/576	137/12653	0.597006	0.597006	0.811732	6	0.962059	foxo/Ir92a/Rh50/Mkrn1/JhI-21/Sin1
GO:0007619	courtship behavior	5/576	114/12653	0.597695	0.597695	0.812259	5	0.963466	FoxP/Syn/NPF/ple/w
GO:0022900	electron transport chain	4/576	91/12653	0.599658	0.599658	0.812314	4	0.965583	COX7AL/Cyt-c1L/ND-13B/CG12895
GO:0036465	synaptic vesicle recycling	2/576	44/12653	0.601583	0.601583	0.812314	2	0.998501	Arl2/EndoA
GO:0044839	cell cycle G2/M phase transition	2/576	44/12653	0.601583	0.601583	0.812314	2	0.998501	Mfap1/Aven
GO:1904398	positive regulation of neuromuscular junction development	2/576	44/12653	0.601583	0.601583	0.812314	2	0.998501	tkv/Sin1
GO:0019941	modification-dependent protein catabolic process	15/576	343/12653	0.601593	0.601593	0.812314	15	0.960657	Skp2/CG31528/Ubc6/Rpt3R/pic/Clbn/Ubi-p63E/CG9951/park/CG12795/RpL40/Fbw5/CG17019/Fbxo42/gol
GO:0048729	tissue morphogenesis	16/576	366/12653	0.603213	0.603213	0.812314	16	0.960307	Lkb1/stumps/VhaPPA1-1/dnd/loco/byn/trn/caps/shd/Grasp65/tkv/spi/tsh/wal/gol/Kr
GO:2000243	positive regulation of reproductive process	3/576	68/12653	0.60404	0.60404	0.812314	3	0.969133	Mkrn1/spi/Fbxo42
GO:0007447	imaginal disc pattern formation	5/576	115/12653	0.605485	0.605485	0.812314	5	0.955088	Mrp4/fng/tkv/tsh/ptc
GO:0001895	retina homeostasis	1/576	20/12653	0.60645	0.60645	0.812314	1	1.09835	AcCoAS
GO:0006376	mRNA splice site selection	1/576	20/12653	0.60645	0.60645	0.812314	1	1.09835	CG9667
GO:0006805	xenobiotic metabolic process	1/576	20/12653	0.60645	0.60645	0.812314	1	1.09835	Cyp6w1
GO:0006998	nuclear envelope organization	1/576	20/12653	0.60645	0.60645	0.812314	1	1.09835	MAN1
GO:0010454	negative regulation of cell fate commitment	1/576	20/12653	0.60645	0.60645	0.812314	1	1.09835	salm
[truncated: 838 more rows]
