# Supplementary material for: Conserved sleep disturbances in FOXP1 syndrome originate from developmental dysregulation of peptidergic signaling
Source: J Clin Invest. 2026 Apr 1;136(7):e193475. doi: 10.1172/JCI193475 (PMC13038207; doi:10.1172/JCI193475)
Supplement: Supporting data values [file jci-136-193475-s244.xlsx]

## Sheet: Fig. 3B
Sleep time per 30 min bin										Total Sleep Time (min)
	FoxP[+/+]			FoxP[71.2]						FoxP[+/+]		FoxP[71.2]
ZT(h)	Mean	SD	N	Mean	SD	N				LP	DP	LP	DP
0.5	1.86111	2.97371	27	26.125	4.09591	14				671.5	599.5	627	691.5
1	6.08333	6.28069	27	26.8393	2.38103	14				602.75	656.25	686	702.75
1.5	13.287	6.77265	27	26.6786	3.02303	14				616.5	584.5	629	663
2	18.0093	6.22205	27	28.1429	1.57722	14				602.5	526	689.75	707
2.5	23.0185	4.77973	27	27.6786	2.45817	14				609.75	576.5	680.75	697.25
3	24.3796	3.81884	27	27.375	1.92091	14				564	573.25	692	701
3.5	25.9444	2.83041	27	27.6786	2.05555	14				573.75	329.25	673.75	699.75
4	25.8148	2.69043	27	26.625	2.8246	14				581.5	548.5	668	672.5
4.5	26.9722	3.1777	27	27.1607	2.91648	14				499.5	638.25	687.25	693.5
5	27.8981	1.88013	27	27.6964	1.90439	14				505.5	608.75	633.75	643.5
5.5	27.8704	1.96162	27	27.3214	3.01028	14				652.5	652	697.5	703.5
6	27.2407	2.54902	27	27.875	2.43719	14				478	565.5	686.75	693
6.5	27.6019	1.48431	27	27.8393	1.61902	14				634.25	608	622.5	641.5
7	28.3241	2.05081	27	27.2857	3.47084	14				597.25	558	677	679
7.5	28.0463	1.7473	27	26.3571	3.20414	14				541	540.5
8	28.037	2.05537	27	27.2321	3.09383	14				533.5	412
8.5	27.75	2.07781	27	26.7857	3.61601	14				603	529
9	28.0926	1.7378	27	28.2143	1.81303	14				608.5	510.75
9.5	27.7963	1.96977	27	27.0179	2.55227	14				513.5	569.25
10	27.2407	3.1596	27	27.5893	2.85652	14				557	539
10.5	27.2407	3.01398	27	27.5536	2.16657	14				600.75	629.5
11	26.6204	3.50712	27	27.2857	3.69883	14				467.5	513.25
11.5	23.6667	5.4895	27	27.6429	2.37113	14				614	537
12	19.2407	8.69833	27	26.0357	3.13764	14				599.25	481.25
12.5	5.41667	6.49482	27	25.7321	2.98951	14				536.75	557.5
13	16.5556	8.6147	27	28.8036	0.966649	14				495.75	548
13.5	25.1481	5.26977	27	27.6607	2.38305	14				477.25	570.5
14	27.1111	3.04322	27	28.5536	1.35936	14
14.5	26.9074	2.84972	27	28.7679	1.76086	14
15	25.7037	4.18332	27	28.1429	1.99209	14
15.5	26.4907	3.5562	27	28.4464	1.99562	14
16	26.2685	3.20751	27	28.7857	1.25521	14
16.5	26.2315	3.87666	27	27.75	3.72621	14
17	25.9907	3.11825	27	28.25	1.79208	14
17.5	25.6389	2.85156	27	28.25	2.64938	14
18	25.2315	3.73196	27	27.9107	2.38103	14
18.5	25.1944	4.3679	27	28.5357	1.0509	14
19	25.9907	3.08024	27	27.8393	2.38909	14
19.5	26.8241	2.68974	27	28.4286	1.49495	14
20	26.1944	2.84312	27	28.625	1.58645	14
20.5	25.2778	3.56218	27	28.4821	1.77716	14
21	26.4352	3.11756	27	28.5179	2.15385	14
21.5	25.713	3.64184	27	28.375	1.19595	14
22	22.6204	5.13209	27	27.7857	3.13764	14
22.5	20.6019	5.97199	27	27.3214	4.0873	14
23	19.3333	6.86371	27	28.4464	1.88409	14
23.5	15.25	7.3697	27	28.4107	1.92306	14
24	12.0093	6.90857	27	27.9643	2.63091	14

## Sheet: Fig. 3C
Sleep time per 30 min bin										Total Sleep Time (min)
	FoxP[5-SZ-3955/+]			FoxP[71.2/5-SZ-3955]						FoxP[5-SZ-3955/+]		FoxP[71.2/5-SZ-3955]
ZT(h)	Mean	SD	N	Mean	SD	N				LP	DP	LP	DP
0.5	0.808908	1.62988	116	1.59758	2.62335	117				470	573.333	537.667	602
1	4.05604	5.56139	116	2.39601	3.84889	117				457.333	576	386.667	492.667
1.5	10.3326	8.18019	116	5.14744	5.98874	117				528.333	607.333	431	612.333
2	15.9246	8.40135	116	9.6339	7.91771	117				452.667	564.333	425.667	534.333
2.5	19.3635	7.56843	116	12.7229	8.37429	117				565.667	559	407	568.333
3	21.8348	6.65261	116	15.9537	8.0772	117				371	575.667	586.667	622
3.5	22.5568	6.5852	116	17.4302	7.75184	117				400	523	356.667	561.667
4	22.6861	6.52475	116	17.9145	7.50435	117				418.333	547.667	295.333	462.333
4.5	22.4037	6.1404	116	18.2792	7.18869	117				470.333	531.667	368.333	544.667
5	22.3836	5.90584	116	19.2585	7.27608	117				501	637	320	457.333
5.5	22.2601	6.4474	116	20.312	6.27438	117				465.333	608.333	450.333	492.333
6	23.6753	5.53189	116	20.787	6.75677	117				354	475	334	548.333
6.5	23.7033	5.00292	116	20.0677	6.4104	117				493.667	628	249.667	484.333
7	23.1731	5.37427	116	20.0584	6.83755	117				470.667	607.333	381.667	549
7.5	23.8398	5.08404	116	20.3355	6.16111	117				341.667	548.333	420.667	611.667
8	22.7428	5.69928	116	20.0085	6.76881	117				442	605	183.667	445
8.5	23.4619	5.42292	116	19.7422	6.20085	117				552.667	596.667	340.333	561.667
9	21.8693	5.70936	116	18.4558	6.33877	117				518	625.667	196	411
9.5	20.3994	5.89012	116	16.8533	6.60301	117				434.667	613	266.333	449
10	17.0948	6.29654	116	13.6389	6.6909	117				522	600.667	402.667	572
10.5	13.5165	6.08551	116	10.458	6.15701	117				472.333	570	478	577.667
11	7.44612	6.12896	116	6.35114	5.62389	117				473	594	235.333	483
11.5	2.53664	3.88918	116	3.48789	3.63492	117				502	599	275.667	478.333
12	0.801724	2.35617	116	2.23362	3.41262	117				491.667	580.333	327	432.667
12.5	2.4806	3.32696	116	7.33618	5.27036	117				476	579.667	394	556
13	17.8671	8.26473	116	22.8896	8.16345	117				491	564	331.667	585.667
13.5	26.4885	4.00546	116	25.6232	5.92215	117				474.333	435.333	351.667	521.333
14	27.3312	3.28315	116	25.6745	4.05462	117				520.667	577.667	359	534
14.5	27.5575	2.74076	116	25.1125	4.33929	117				463.667	474	434.333	558.667
15	26.8585	3.32639	116	24.6617	4.0281	117				528.333	532.667	503	468.333
15.5	26.2895	3.91699	116	23.7806	4.2836	117				447	542	305	485
16	25.7751	4.01447	116	22.5121	4.8411	117				189.75	536.25	110	468.75
16.5	25.0431	4.32838	116	22.4152	5.41402	117				344	485	118.25	468.5
17	25.3951	3.75881	116	21.5463	5.70789	117				284	434.25	169.75	313
17.5	24.7672	4.7621	116	21.4437	6.56399	117				110.25	505.25	108.25	541.75
18	25.028	4.64857	116	22.5028	5.93608	117				218	504.75	180	297.25
18.5	24.0963	5.55019	116	21.9972	6.09449	117				342.25	537.75	199	163.75
19	24.2529	4.79958	116	21.8497	6.36744	117				269.75	529	198.75	572
19.5	24.5187	4.94101	116	20.8782	6.18259	117				521.5	468.75	163.75	524.5
20	25.0618	4.60595	116	21.5	6.61253	117				328	565.5	176.5	448.5
20.5	24.6315	4.89977	116	21.5	5.91637	117				299.75	471.5	284	501.25
21	25.3736	4.41749	116	21.6368	5.57158	117				346	381.25	123.75	550.75
21.5	23.1868	5.67722	116	19.6873	5.85319	117				369.75	595.75	81.25	369.25
22	20.8714	5.46672	116	18.8127	6.72175	117				334.75	486.75	117	427.25
22.5	18.4562	6.44421	116	16.4373	7.1676	117				514.75	579.5	288.75	309.25
23	17.7004	6.33892	116	15.8526	7.18755	117				359.75	597.75	211.25	538.75
23.5	12.6983	7.22275	116	12.1645	6.69542	117				311	528.5	268.5	570.5
24	8.77227	6.10318	116	10.0306	7.43411	117				313.25	481.5	233.25	577.75
										398	443.75	166.5	266.25
										260.5	442.25	113.5	480.25
										403	536.25	271.25	331.5
										260.5	492	156.75	194.75
										459.75	601.75	291	545.75
										410.25	539	168.5	509
										445.25	529.75	184.5	182
										228.25	675.5	471.75	412.5
										230.5	558.75	365.5	518.75
										386.5	500.75	346.25	430.75
										496	561	392	499.25
										384.5	527.25	377	560
										460	541.75	284	365.5
										423.75	525.25	285.25	462.5
										498	574.5	310.25	487.75
										373.25	524.75	425.75	557.75
										474.5	509	341	537
										424.25	543.75	312.25	553.75
										354	525.25	418.5	309.25
										416.5	424.25	315	546.25
										329	532.5	236.25	313.5
										349.5	445.25	419	565
										484.25	468	373	432.5
										393	428.25	471.75	549.25
										293.5	583.5	411.25	516.5
										340.25	456.5	345.75	390
										387.75	474.5	420.5	514.75
										377.25	551.25	440.5	588.5
										515.75	542	341.25	456.75
										452.75	592.25	366.5	485
										335.25	391	351.25	525
										295	452.25	372.5	539.25
										308.5	481	473	549.5
										405.75	464.75	451.5	456.5
										496.25	578	373.25	605.25
										434.25	590	462.25	431.25
										439.5	493.25	252.75	249.75
										506.5	566.25	383.75	558.5
										433.25	527.5	334.5	441.25
										452.75	616.25	462.5	522.5
										427.75	523.75	481.75	421.25
										213.25	456.5	453.5	532
										461.75	589.75	339	502.25
										504.5	444.25	429.75	418.25
										519	446	533.5	566.25
										323.25	519.25	340.5	544.75
										415.5	581	383.25	539.25
										429	388.25	211.75	365
										520.5	505.25	436.5	505.25
										361.25	476.75	489.5	536.25
										342.5	536.5	328.5	533.25
										329.25	515.75	246.5	386.5
										445.5	523.5	304.75	435.25
										423.25	574.5	424.5	583.25
										529.5	583.25	335.25	559.5
										438	548.75	206.25	471.25
										337.5	563.5	403.5	540
										529.25	563.5	466.75	581.75
										380.5	558.25	366.25	490.25
										325	482.5	332.75	397.25
										466.5	509.5	423	548.5
										427	554.5	375.5	493.25
										367.25	364	318.25	546.25
										377.25	459	503.75	581.25
										516	573.25	415.75	569.75
										434.25	493.75	306.5	445.5
										476.25	579	313.75	510
										265.5	473	367.25	614
												331.25	514.25

## Sheet: Fig. 3D
	Sleep Bout Duration (min)
	FoxP[5-SZ-3955/+]		FoxP[71.2/5-SZ-3955]
	LP	DP	LP	DP
	64.1429	51.1684	22.6273	50.1385
	23.6946	72.071	27.0756	53.4048
	65.4222	75.4158	28.3085	65.9729
	40.4236	43.8426	33.4553	48.453
	86.5909	45.7412	21.1678	46.7479
	23.753	38.4459	35.864	68.2875
	44.381	101.019	27.6991	53.0118
	22.3168	46.835	20.1389	25.0353
	56.4167	50.5345	20.5375	34.9431
	44.3126	46.5239	18.3978	24.2143
	31.7931	49.8252	34.3	22.4776
	21.1139	29.0722	16.4256	28.7178
	55.0595	75.1638	17.9111	28.4691
	27.3009	70.5675	23.7725	39.5811
	19.3881	45.6943	20.326	56.3667
	32.7034	124.871	13.3361	23.4074
	30.7702	57.6303	19.2069	49.9333
	47.0429	67.619	11.7132	22.8419
	21.1916	42.1148	17.5568	31.4078
	70.4956	108.806	18.0958	42.6357
	54.0986	67.5175	21.4587	56.6476
	31.8947	46.8394	13.1375	30.9259
	52.3804	63.6465	18.246	25.8845
	39.1141	68.5337	21.2775	25.1662
	19.5063	42.5966	21.0448	42.2492
	60.5	57.2857	19.6972	48.6949
	53.1398	34.5537	15.728	25.1631
	38.5572	68.8869	22.1644	27.7136
	40.2222	66.6667	24.0988	43.3148
	67.1909	62.4667	24.5952	30.7827
	53.2083	63.1333	23.0833	56.2424
	12.65	57.6338	13.3125	40.8218
	17.9851	87.1435	9.8028	30.6773
	20.899	38.7474	16.1998	36.0578
	12.73	56.1858	8.4014	33.7505
	20.6725	53.8917	15.12	30.5383
	22.4966	37.0885	14.2776	20.5233
	20.082	52.8208	9.3325	43.2985
	40.4825	33.8128	9.5954	33.2904
	17.8382	54.4236	12.2292	50.8408
	17.4583	41.285	19.6053	33.9703
	24.3724	34.1797	9.5569	38.8444
	22.7612	70.1684	7.0548	15.2552
	26.0009	39.3883	8.5323	37.808
	43.1142	68.3611	18.4204	33.5938
	19.1672	48.0425	13.1559	47.4656
	18.1724	36.0703	17.0866	58.7639
	18.2743	76.9783	14.4955	57.2053
	24.081	55.4283	11.3933	23.3584
	16.2355	40.9288	9.7031	34.2125
	21.2279	64.6035	23.4712	27.9333
	13.2412	51.5577	9.1796	57.85
	30.4486	52.5893	14.6684	55.6492
	31.8516	50.0222	11.1958	32.5566
	29.2311	66.7625	17.8428	26.9365
	11.0446	131.681	53.0525	87.7656
	11.3784	35.7527	21.5903	42.1808
	28.5942	37.2072	12.2368	33.0249
	46.0438	61.822	30.9091	45.4546
	37.5896	60.1044	21.8884	50.8675
	83.7687	64.5687	13.1979	24.6438
	17.1911	71.5149	17.6342	36.6814
	100.229	102.892	28.0667	54.7042
	30.7656	52.9571	32.8389	53.7083
	35.2373	73.7345	16.3513	44.0868
	57.95	55.9391	18.7415	49.0175
	18.9407	40.2266	33.4465	30.5144
	35.5048	48.205	24.5854	50.0673
	17.269	68.388	12.8496	20.2395
	48.0739	49.1957	27.794	47.6375
	80.1312	52.2113	19.4912	42.4251
	27.3867	41.0206	24.2912	39.485
	21.4796	74.369	19.713	48.8077
	20.044	39.0108	23.4674	27.004
	29.7083	54.7798	22.3252	43.0935
	40.8806	62.2996	33.5752	39.5331
	68.0504	70.4152	15.9719	22.1207
	39.6433	42.5239	17.5156	26.7456
	118.597	34.6797	26.1491	41.9957
	19.2419	32.8392	21.1168	36.5812
	32.8891	45.4246	25.1254	41.2833
	28.7197	25.3009	24.8768	33.9208
	103.394	46.7902	22.2993	98.3214
	53.3389	52.2282	19.4748	30.7819
	44.6931	44.114	14.9528	20.6028
	33.2492	49.8608	17.8845	42.8488
	47.3875	47.0831	25.7132	40.3661
	38.8141	68.1962	23.9703	31.1883
	23.8199	126.113	19.406	26.0432
	13.6189	28.9672	27.5135	52.2521
	40.3776	104.677	17.3125	38.4161
	71.8088	49.0777	27.0992	24.7226
	50.8344	42.9343	31.2124	42.4814
	16.2353	46.2953	17.068	44.9297
	26.3284	41.3007	17.5242	53.0688
	32.375	21.3832	14.7737	18.9224
	46.0777	39.3689	35.2742	31.1908
	27.0835	57.0229	25.5958	44.1077
	20.1464	50.0112	24.7417	79.7531
	19.8443	61.7284	12.7648	27.3763
	33.0977	40.0756	14.6701	28.1668
	23.1593	63.867	20.549	55.9444
	56.0289	58.0066	17.3997	50.8086
	26.8729	35.2738	14.8056	27.023
	27.005	62.4792	17.9299	46.7913
	83.2292	65.5369	23.7897	47.6394
	26.1516	80.4583	16.7623	33.4798
	26.4088	43.7516	16.1779	21.2691
	26.0167	70.7837	18.3548	32.2418
	41.8302	65.7918	25.1676	52.2895
	14.3448	42.1978	19.349	30.4562
	21.0842	32.4692	23.1362	67.7146
	56.7334	62.6758	16.1317	51.0234
	23.3442	54.6835	17.4009	62.1675
	27.6556	50.093	17.3849	40.5656
	14.3229	29.3167	15.2663	59.6743
			20.7279	32.6279

## Sheet: Fig. 3E
	Sleep Bout Number
	FoxP[5-SZ-3955/+]		FoxP[71.2/5-SZ-3955]
	LP	DP	LP	DP
	7.6667	16.6667	23.6667	12.3333
	21.6667	10	14.6667	10.6667
	8.6667	8.6667	16.3333	10.6667
	15.3333	16.3333	13.6667	11.3333
	8.6667	13	19.6667	12.6667
	16.3333	15.3333	16.3333	9.3333
	13	9.6667	13.6667	11
	19.6667	13.3333	15.3333	19
	9	10.6667	18.3333	15.6667
	19.3333	15	17.6667	21.3333
	15.6667	12.3333	14	22.3333
	17.3333	16.6667	22	19.3333
	10.3333	9.3333	14	17.6667
	18	11	17.6667	14.6667
	18.3333	13	21.3333	12.6667
	17	6	13.6667	19.6667
	18	13	18	11.3333
	13.6667	10.3333	17.3333	19.3333
	21	15	15.6667	15.6667
	8.3333	6	23.6667	14.3333
	9	8.6667	22.6667	10.6667
	16.3333	13.3333	17.6667	17
	11.6667	10.6667	15.3333	18.6667
	12.6667	9	17	18
	24.6667	14	18.6667	14.3333
	9.6667	10.6667	17	12.3333
	9.3333	13	23	21.3333
	16	9	17	19.3333
	12	7.6667	19.3333	13.6667
	10	10	20.6667	17.3333
	10	10	13.3333	9.6667
	14.75	9.5	7.5	12.5
	19.25	6.25	11.5	15.75
	14	11.5	12	10
	9	10.75	13	16.75
	11.5	10	11.5	11
	17.5	15	14.25	8
	15	11.25	21.25	13.75
	13.25	14	17	17.25
	18.5	11.25	13.75	9
	17.5	11.5	15	15.25
	15.5	11.25	13	15.5
	17.75	9.75	10.75	24.75
	13.75	13.75	14	13.25
	14.75	8.5	15.25	10.25
	18.75	13	16	15.25
	17.5	16.5	15.75	9.75
	17.75	6.5	15.5	11.75
	20.75	9.25	14.75	11.5
	16.5	11.5	11.25	14.25
	19.25	8.75	12.5	12.5
	19.75	11	17	3.75
	16.25	12.5	19.5	11
	14.5	11.25	16	15.75
	15.75	9.25	9.5	7.5
	20.75	9.5	10.5	7.75
	20	16.25	18.25	13.5
	14.25	13.75	28.25	15.25
	11.5	10	12.75	11.25
	10.75	9.75	18	12.5
	5.75	9	22	15
	24.75	9	16.75	13.75
	6.75	6.25	13.25	9.5
	17.25	10	13.25	11
	14.25	8	21	12.5
	8	10.75	17.75	12
	19.5	14	12.75	11
	13	10.25	15.25	11
	20	8.25	18.5	16
	8.5	10.75	15.75	12.75
	6.25	9.25	19.25	11.25
	16.75	10.75	19.5	16.25
	14.25	8	21.5	14
	17.5	12.75	15.25	15
	15.75	10	19.5	13.25
	11.25	10	13.75	15.5
	9	8.25	22.75	21.25
	18.5	15.25	21.75	18.5
	8	12.25	13.75	12.75
	16.25	14.5	18.5	16.75
	11	12.5	21.25	13.5
	16	18.75	18.25	13.75
	5.5	13.25	17.25	7.75
	9.25	12.25	25.25	15.75
	10	11.25	17	14
	16	11.5	22	13.25
	11.25	13	14.75	12.25
	18	10.25	20	17.5
	18.5	6	25.75	16.75
	14.75	16	16.75	10.75
	13.5	6	19.75	14.25
	10.25	10	17.25	20
	12.75	10.5	17.25	13.75
	21.75	11.75	20.25	12.25
	17.25	15.25	22.75	11.25
	15.5	18.5	14.25	19.75
	12.5	13	14.5	17.25
	16.25	11.5	20.5	12.25
	19	12.75	13.5	8.75
	17.5	8.5	19.25	16.25
	14	13.75	21	16
	18.75	9.5	20.75	10.75
	13	10.75	19.25	11.5
	16.5	15.75	14.25	17.5
	13.5	9.25	22.75	11.75
	7.5	8.75	20.75	13.25
	15.25	8.75	22	16.5
	12.5	11.5	21.25	19.25
	19.25	7.75	23.25	17.75
	11.25	10.5	18	9.75
	26.25	10.25	16.5	19
	18	16	21.75	9.25
	9.25	10	26.75	12.5
	20.5	9.25	18	7.5
	17.75	12.25	18.25	13.25
	18.75	16.5	24.75	11
			16.5	16.25

## Sheet: Fig. 3F
	Sleep Latency (min)
	FoxP[5-SZ-3955/+]		FoxP[71.2/5-SZ-3955]
	Lights on	Lights off	Lights on	Lights off
	99	25	8.3333	7.3333
	60	38.6667	86.3333	37
	43.3333	25.6667	36	20.6667
	42.6667	30.6667	55.3333	30.3333
	40.6667	25.3333	81.6667	16.6667
	131.667	40	31	13.3333
	95.3333	30	81.3333	26.3333
	70	35.3333	131.667	15.6667
	32.6667	22.6667	84.3333	21.3333
	32.3333	15.3333	72.3333	22
	44	30.6667	44.3333	36
	72.3333	36.3333	70.6667	18
	23.3333	26.3333	95.3333	18.6667
	46.3333	26.3333	113	33
	30.6667	35.3333	62	16
	42	31.3333	137.667	38.6667
	45	22	84	26
	28.6667	22	19.3333	24.3333
	15.3333	24.3333	123	20.3333
	21.3333	28.6667	38.3333	13.6667
	90	30	27.3333	25.3333
	37	38.6667	168	29
	41.6667	29	169	22
	47.6667	44	114.667	29.6667
	32.3333	43.6667	81.6667	19.6667
	19.6667	67.6667	37.6667	14.6667
	28.6667	50	61.3333	22.6667
	25.6667	35.3333	75	18.3333
	67.3333	67.6667	48.6667	16.6667
	23.6667	41.6667	21.3333	24.6667
	57	24.6667	147.667	36
	120.25	42.25	284.5	23.75
	66.5	70.75	91	20.75
	160.25	39.75	166.75	68.75
	265.25	51	231.75	19
	180.25	47.75	171	55.5
	83	28.5	144.75	72.5
	149.5	48.25	40	15.75
	32.5	56	46.75	22
	57	31.5	201.5	36.25
	73.25	42	82.5	18.5
	112.25	49.5	193.25	23.5
	96.75	27.5	228	27.75
	56.5	43	184.75	24.25
	49	35.75	174	51.25
	135	19.5	140.75	27.25
	99.75	30	164.75	21.25
	150.75	55.5	181	19
	80.75	64.25	81.75	66.25
	123.5	51	122.5	22
	99	64.5	126	41.75
	137.25	49.5	246.5	110
	76.25	40.25	111	20
	97.5	32.25	110.5	20.75
	46	26.5	194	91.5
	126.25	15.5	35	39.5
	97	24.25	17.5	1
	118	35.75	89.25	20
	83.75	44	120.5	56.75
	90.75	41	107.75	34.75
	81.75	27.75	78	15
	42.75	69	58.5	40.25
	59	41.5	143.75	21
	85.25	50.75	197.5	46.25
	61.75	42	77.5	22.5
	66.75	35.75	30.5	32
	75	32.75	46.5	19.75
	56.5	55.5	102.75	77
	93.5	55.5	109.75	24.25
	99.5	47.75	116.5	28.75
	46.25	67.25	64	28.75
	102.5	52.5	97	54.75
	91	35.5	62.5	17.5
	88	33	70	27.75
	93.5	57.5	131.5	41
	122.25	25.25	10.25	17.75
	32.5	63	67.5	16.25
	88.25	26.25	74.5	20.25
	106.25	53.5	65.25	23.5
	77.75	39	85.5	16.75
	83.25	44.75	67.5	16
	67.5	47.5	47.25	17
	70.25	23	59.5	28.5
	75	24.75	67	13.5
	69.5	31.75	35.25	28
	42	43.25	116.25	64.25
	83.25	40.25	55.75	12.25
	10.25	16	51.75	23.75
	64.25	36.5	41.25	23
	97.25	36.5	17.5	23.75
	55.75	32.75	50	23.25
	62.5	59.75	48.75	20.25
	27.25	41.25	53.75	21.75
	64.25	35	17.25	16
	79	34.5	64.25	12.25
	57.75	40.75	58	22.5
	26.5	33.5	158.75	40.75
	56	36.5	49	13.75
	91.5	31.5	81.75	24
	85.5	42.75	148.5	22.75
	69	25.5	149	33.75
	39.25	38.5	38.5	36.25
	45	28.25	90.5	17.5
	27.25	23	95.5	16
	131.5	32.75	131.25	16.5
	47.25	22.25	59.75	24.5
	55.75	41.75	23.75	11
	96.5	38	73.75	28.75
	22	48.75	103.75	40
	80	20.5	32.75	14.5
	21.5	74.5	60.5	22.75
	64.25	50.75	80.25	28
	27.5	30.75	30.25	30
	35.75	59.5	58.75	25.75
	27.75	30.75	92.25	35.75
	104.5	55.75	58.75	7.5
			32.5	12.25

## Sheet: Fig.3G
Sleep time per 30 min bin										Total Sleep Time (min)
	UAS-Dcr2,elav-Gal4			UAS-Dcr2,elav-Gal4 > UAS-FoxP[RNAi-1]						UAS-Dcr2,elav-Gal4		UAS-Dcr2,elav-Gal4 > UAS-FoxP[RNAi-1]
ZT(h)	Mean	SD	N	Mean	SD	N				LP	DP	LP	DP
0.5	4.18534	6.31806	58	6.67803	6.03002	66				626.75	622.25	272.25	545
1	12.8879	7.54056	58	8.50758	7.82611	66				591	622	504.5	558
1.5	21.5819	6.21744	58	11.6326	7.75679	66				561.25	637.75	321.25	434.5
2	24.8534	5.39351	58	14.1629	7.36761	66				493.25	589	172	256.75
2.5	26.2155	5.03376	58	16.6136	7.35019	66				418.25	561.75	388	652.5
3	26.7802	3.70753	58	18.3712	6.80939	66				551.5	601.25	407.25	530.25
3.5	27.8966	3.0349	58	20.0985	6.74464	66				352	243.75	515.25	549.75
4	27.8707	3.22247	58	20.2576	6.62527	66				565.75	672	552	457
4.5	28.4267	2.40932	58	21.572	6.08399	66				670.5	659	617.25	707
5	28.4397	2.31476	58	22.6932	5.61519	66				650	687	614.75	678.5
5.5	28.2931	2.36529	58	22.4545	5.87464	66				586	578.25	200.5	532.75
6	28.6638	2.4551	58	23.0265	6.11699	66				596.75	625	197	319.75
6.5	28.6681	2.45279	58	23.1667	4.99506	66				630	601.25	439.5	429
7	28.7026	2.47242	58	23.7576	5.10278	66				569.75	614.25	529.5	559.5
7.5	28.6466	2.71409	58	24.2386	5.21507	66				628.25	572.5	189	319.25
8	28.7328	2.19442	58	23.3106	4.95811	66				584	605.5	363.5	295.5
8.5	28.3707	2.52411	58	23.553	6.06385	66				627.25	652.75	425.75	535.25
9	28.2198	2.17496	58	22.2159	5.92532	66				603.75	647.25	481	682.25
9.5	27.7759	3.25546	58	22.6439	5.59637	66				677	612.75	594.25	607.75
10	27.3879	3.37924	58	22.3561	5.93686	66				522	589.75	419.5	498.25
10.5	26.7586	4.31312	58	21.9318	6.13056	66				579	596.5	658	684.75
11	26.0172	5.19401	58	20.7462	5.99912	66				636.25	690.25	308.75	533.5
11.5	23.431	6.99777	58	19.4015	7.24925	66				626.25	647.75	480.25	544.5
12	21.3103	8.47989	58	18.6894	6.66853	66				664.75	627.25	435.25	221.75
12.5	12.431	9.81314	58	13.7992	8.20497	66				668	639.25	311.75	595.75
13	23.7457	7.84464	58	19.5379	8.22686	66				556	549.5	512.5	479.25
13.5	26.9267	4.69859	58	21.5568	7.45342	66				662.5	641.5	571.25	685.25
14	27.7284	3.56035	58	22.3182	7.26352	66				604.25	532.75	512.25	659
14.5	26.9052	4.64551	58	22.8826	6.27927	66				656.75	650.25	422	604.25
15	26.3233	5.0341	58	22.4545	6.61422	66				680.5	646.75	493.75	562.25
15.5	26.5517	5.68774	58	22.6288	6.29564	66				621.75	553.75	461	578.5
16	27.2198	4.51656	58	22.7955	6.12245	66				518	619.75	461	532.25
16.5	27.2888	3.53113	58	23.2159	5.64237	66				597.25	658.5	616	660.25
17	27.4784	3.27881	58	22.5758	5.66789	66				596	658.25	612.75	647.25
17.5	27.4828	3.38011	58	22.3106	6.01314	66				597.25	634.25	445.25	479
18	27.4138	3.71388	58	23.0606	6.03899	66				553.25	576	444	482.75
18.5	27.681	3.52678	58	22.9205	6.25702	66				596	653.25	517	563.75
19	27.3534	3.40247	58	23.0076	5.86187	66				560.25	552	564.25	653.75
19.5	27.5043	3.47216	58	23.2955	6.05264	66				584	638.25	483.25	597.5
20	27.7716	3.67879	58	23.5644	5.56937	66				617.5	668.5	444.75	498
20.5	28.3793	2.46299	58	23.9811	5.54428	66				607.75	612.5	533	706.25
21	27.6293	2.99607	58	23.9924	5.97961	66				589.25	623	267	600.75
21.5	27.2802	3.49595	58	23.9242	5.28659	66				687.5	694.5	674	699
22	26.4526	4.01681	58	23.2841	5.57172	66				664.75	659.75	529.5	628.5
22.5	26.0129	3.75173	58	22.9205	6.21168	66				657.25	670.25	556.5	643
23	25.306	4.46994	58	22.0341	6.21334	66				622.5	661	520.25	699.75
23.5	24.4353	5.32076	58	21.9091	5.55681	66				702.75	620.5	448.25	645.5
24	20.0043	7.29583	58	21.3068	6.09852	66				564	621.25	421.25	603.5
										678.5	664.75	455	500.25
										649.5	665.75	446.25	498.25
										695.75	685.5	490	480.5
										681.5	698	346.5	483.75
										669.5	592.5	567.5	379
										673.5	667.25	630.25	574.75
										527.5	603	516.25	481.5
										655	598.75	624.75	618.5
										688.5	715.25	363.5	458.25
										691.25	669	435	315.25
												450	506
												616.5	442.25
												372.5	246
												615	507.5
												673.25	599.5
												597.75	577.5
												542.5	501.5
												506	520

## Sheet: Fig. 3H
	Sleep Bout Duration (min)
	UAS-Dcr2,elav-Gal4		UAS-Dcr2,elav-Gal4 > UAS-FoxP[RNAi-1]
	LP	DP	LP	DP
	76.6253	82.8591	12.1577	29.8652
	39.4854	56.6198	17.912	27.3054
	40.3596	169.393	13.3033	22.123
	49.1713	76.9828	9.8453	18.9847
	43.7444	103.885	24.5385	61.7625
	34.9249	35.2027	14.9098	27.3392
	14.804	13.1725	32.003	37.3296
	74.2542	238.396	32.0526	24.0353
	300.917	65.2054	86.3244	5.15
	99.5361	139.533	77.879	163.588
	68.4529	68.5088	9.6667	30.9971
	52.3458	58.5198	8.3302	11.789
	163.375	63.7292	14.3175	22.1622
	78.6022	88.9167	22.2582	27.8325
	48.3635	47.525	10.2982	20.1084
	38.5354	33.5005	11.157	11.1916
	50.5798	160.828	15.9407	30.682
	100.718	80.6561	45.1012	27.9014
	197.979	21.3994	26.6695	46.6609
	40.8135	41.2343	15.5862	14.9272
	83.9795	46.275	282.464	98.0759
	74.4542	92.9818	10.1787	26.8219
	211.074	77.961	18.3323	45.3287
	208.292	101.64	15.3843	11.3551
	131.021	85.8036	16.6038	29.6791
	38.5063	46.6528	28.8802	20.6059
	183.835	63.4926	21.115	63.3808
	79.5233	50.604	86.8879	181.425
	118.715	60.6623	19.7204	75.8363
	385.625	60.6471	20.6668	22.2354
	81.129	25.0609	13.3718	31.3913
	32.8924	59.7202	19.4708	21.7032
	89.2722	166.292	90.5287	61.4632
	44.5414	45.3714	94.9815	106.041
	62.1313	72.6701	19.1001	35.9108
	53.3988	50.2969	20.9459	25.738
	136.738	101.704	18.8489	28.2426
	59.1	37.6339	25.7732	82.0892
	56.6783	52.1818	17.0884	34.676
	75.2952	130.501	18.1908	26.3445
	39.4463	47.3077	28.16	77.7179
	84.8115	68.4283	9.1092	36.099
	114.609	84.0897	565.973	198.444
	72.8552	52.6127	49.1865	76.136
	269.152	108.129	22.0068	81.3561
	50.6262	76.5846	60.9313	241.45
	140.5	76.6853	25.6353	57.411
	56.0457	60.3387	15.6796	47.0558
	157.774	198.817	14.4841	22.7721
	166.166	54.4927	26.9805	29.7744
	174.958	111.234	30.7694	24.7216
	203.354	60.7306	13.1718	23.2112
	106.681	76.667	37.4536	13.94
	88.5581	66.6758	28.7429	25.6592
	42.8874	67.1297	14.5796	22.0842
	188.062	46.451	39.4021	47.0994
	143.752	282.521	10.1477	17.1019
	96.0368	56.5131	15.4419	15.3208
			19.7823	22.8408
			86.2125	24.8746
			12.6651	8.7731
			39.4978	17.6962
			107.596	35.7807
			28.9384	26.9125
			24.8813	14.9246
			27.6151	31.5288

## Sheet: Fig. 3I
	Sleep Bout Number
	UAS-Dcr2,elav-Gal4		UAS-Dcr2,elav-Gal4 > UAS-FoxP[RNAi-1]
	LP	DP	LP	DP
	11.25	13.25	23	19.5
	19	17	31	23.25
	16.25	6.5	24.5	20
	10.5	9.5	17.5	14
	9.75	5.75	16.75	12
	16.5	18.5	28	20.5
	24.75	18.75	17.25	15.75
	8.75	3	19	19.5
	3.25	10.75	20	1.25
	7.25	7	12.75	10
	13.5	10.75	20.75	17.25
	11.75	11.5	24	26.75
	4	10	30.75	20.5
	7.5	7	29.5	23
	14	13	18.25	16.75
	22.5	20.75	33.5	26.5
	12.75	5	26.75	21.5
	8.5	8.75	23.75	8.5
	3.5	30	27.25	17.5
	18.25	16.75	27	34
	7.75	13	13.75	10.75
	10	7.75	30.5	25
	8.5	10.5	27.5	14
	3.75	7	30.75	21.5
	5.75	7.5	22.75	21.75
	16.5	12.75	19.5	24.5
	5	12	29.25	11
	11	10.75	11	7.5
	6	11	23.75	10
	2.25	12.75	27	25.5
	8	22.25	34.75	19.75
	16.25	12	25.75	25.25
	9.75	5.5	15.5	7.75
	16	15.25	12.25	14.5
	9.75	8.75	23.75	14.25
	12	12.75	23	19.75
	6.25	7.5	29.25	23.25
	9.5	15.25	29.25	13
	11	13.5	29	19.5
	10	7	25	19.25
	18	12.75	29	5.5
	9.25	9	27.75	22.75
	7.5	8.25	14.75	2.5
	12.75	15.25	17.75	12.5
	5.75	7.25	25.5	14
	14.25	8.25	15.25	4.75
	6.25	10.25	19.25	12.5
	12.25	10	27	15.75
	4.75	4	33.25	23
	5.5	13.25	17	17.75
	4.25	6.25	19.75	19.75
	4.75	6.25	27	23.5
	6.75	7.75	18.5	28.25
	9.5	10.75	23.5	23.5
	12.75	10	36.75	22.5
	4.5	13.5	19	14
	6	2.75	36	27.5
	7.75	12.5	28.75	21.25
			23	22.75
			10.25	19.75
			28.5	25.75
			17	29.25
			9.5	18.75
			22.5	22.25
			23.75	34.75
			21.25	18.25

## Sheet: Fig. 3J
	Sleep Latency (min)
	UAS-Dcr2,elav-Gal4		UAS-Dcr2,elav-Gal4 > UAS-FoxP[RNAi-1]
	Lights on	Lights off	Lights on	Lights off
	40	7.25	129.5	21.5
	31.75	9	19.75	17.5
	39.25	26	91.5	32.5
	33.25	18.25	119.25	125
	85	30.5	102.5	19.75
	44	24	84	31.5
	68	39.25	64.75	19.25
	24	9	65.75	31
	33.5	8.5	12.25	1
	55.5	11.75	10.75	2.75
	33	41.25	160	14.5
	45.75	21	79	12.75
	41.25	64.5	86.75	34
	37	17.5	9	3.25
	32	11.75	91.25	34
	15	21.75	54.5	11
	41.5	41.5	56.5	32.25
	51.25	26.5	45	1
	35.75	1.75	8.25	5.5
	66.5	16.75	124.25	13.5
	63.25	39.25	3.25	1
	48.75	1.25	48	7.5
	47.5	9.75	40.5	10.5
	49.25	13.5	41.5	2.75
	21.5	1	146	13.75
	45	19.5	21	21
	35	9.75	15.5	1
	52.5	58.75	61.75	11.25
	46.75	6.5	58.25	39.75
	36	1	62.25	8.5
	54.75	22.5	40.75	1
	50.5	11.5	80	22.75
	34.25	44.75	10.75	6.5
	48.25	15.5	26	5.25
	51	46	39	18.5
	62.75	23.75	52.75	23
	52.5	17	47.75	1.25
	55.5	35.75	12	1.25
	70	15.5	54.5	8.5
	59.5	5.75	34.25	17.75
	9.25	1	44.75	4
	33	1	57	3.25
	10.5	1	6.75	1.5
	3.5	1	97.25	5.75
	14	1	22.75	5.5
	36	1	76.25	4.75
	3.75	1	50	9.25
	18.5	1	37.25	19.25
	8.75	1	43	5.75
	22	1	101	10.25
	6.75	1	37.25	10.75
	15.75	1	84.25	1
	1.75	1	53.75	23
	6.75	1	4.5	1
	13.5	1	3	12.75
	24.75	1	16.75	1
	9.5	1	24.75	8
	1	1	7.5	19.5
			41	14.25
			34.75	31.5
			99.5	3
			13.5	1
			8.25	1
			18	5.5
			31.75	1
			4.5	7

## Sheet: Fig. 4C
	Total Sleep Time (min)
	tub-Gal80ts, UAS-Dcr2, elav-Gal/+		tub-Gal80ts, UAS-Dcr2,elav-Gal4 > UAS-FoxP[RNAi-1]
	LP	DP	LP	DP
	558.5	115.75	598.25	472.5
	637.75	434	628.5	432.5
	665	468.5	611	342.5
	614	299.25	588.25	384.5
	640.75	517.25	616.5	68.5
	570	291.25	650.25	401.25
	620.25	242	585	330.5
	599.5	264.75	599.5	286.5
	616.5	360.75	617	267.5
	639	421.25	589.25	369
	594.75	437.25	538.5	338
	622.75	419.75	602.25	217.25
	625.5	334.25	614.25	499
	597	406.75	591.5	521.5
	567.5	272.25	551.75	420.75
	559.25	425.25	655.25	152.25

[truncated: 51 more sheets: Fig. 4D, Fig. 4E, Fig. 4G, Fig. 4H, Fig. 4I, Fig. 5A, Fig. 5H, Fig. 5K, Fig. 5N, Fig. 6A, Fig. 6B, Fig. 6C, Fig. 6D, Fig. 6E, Fig. 6F, Fig. 6G, Fig. 6H, Fig. 6I, Fig. 6J, Fig. 6K …]
